# Supplementary material for: QTL associated with resistance to cassava brown streak and cassava mosaic diseases in a bi-parental cross of two Tanzanian farmer varieties, Namikonga and Albert
Source: Theor Appl Genet. 2017 Jul 13;130(10):2069–90. doi: 10.1007/s00122-017-2943-z (PMC5606945; doi:10.1007/s00122-017-2943-z)
Supplement: Supplementary file 1 — Note 1: BLASTn results - qCBSDRNc11Nm, qCBSDRNFc2Nm and qCMDc12A flanking markers (v5.1) to (v6.1) (XLSX 21 kb) [file 122_2017_2943_MOESM1_ESM.xlsx]

## Sheet: Manuscript details
Supplementary Note 1
Article title: QTL associated with resistance to cassava brown streak and cassava mosaic diseases in a bi-parental cross of two Tanzanian farmer-varieties, Namikonga and Albert
Journal Name: Theoretical and Applied Genetics
Author names: E. A. Masumba, F. Kapinga, G. Mkamilo, S. Kasele, H. Kulembeka, S. Rounsley, J. V. Bredeson, J. B. Lyons, D. S. Rokhsar, E. Kanju, M. S. Katari, A. A. Myburg, N. A. van der Merwe and M. E. Ferguson
Affiliation and email of corresponding author: Morag Ferguson, International Institute of Tropical Agriculture (IITA), P.O. Box 30709, Nairobi 00100, Kenya; m.ferguson@cgiar.org

## Sheet: Suppl. Note 1
SUPPLEMENTARY NOTE 1:
BLASTn results - qCBSDRNc11Nm, qCBSDRNFc2 and qCMDc12 flanking markers (v5.1) to (v6.1)
Chromosome	Marker	Position (v5.1) (bp)	Position (v6.1) (bp)	QTL
11	cXI:2484207	2484207	2776333	qCBSDRNc11Nm
11	cXI:4502144	4502144	5507842	qCBSDRNc11Nm
11	cXI:4502175	4502175	5507873	qCBSDRNc11Nm
11	cXI:4527454	4527454	5532977	qCBSDRNc11Nm
11	cXI:4617294	4617294	5630044	qCBSDRNc11Nm
11	cXI:4760631	4760631	5761172	qCBSDRNc11Nm
11	cXI:6227716	6227716	7966681	qCBSDRNc11Nm
2	cII:3454303	3454303	3773985	qCBSDRNFc2Nm
2	cII:3552915	3552915	4029725	qCBSDRNFc2Nm
12	cXII:5900335	5900335	6648605	qCMDc12A
12	cXII:6221132	6221132	6936019	qCMDc12A
12	cXII:9335575	9335575	8645322	qCMDc12A
12	cXII:10102374	10102374	11615311	qCMDc12A
