# Supplementary material for: QTL associated with resistance to cassava brown streak and cassava mosaic diseases in a bi-parental cross of two Tanzanian farmer varieties, Namikonga and Albert
Source: Theor Appl Genet. 2017 Jul 13;130(10):2069–90. doi: 10.1007/s00122-017-2943-z (PMC5606945; doi:10.1007/s00122-017-2943-z)
Supplement: Supplementary file 2 — Note 2: Map and genotype data of the low- and high-density maps (XLSX 993 kb) [file 122_2017_2943_MOESM2_ESM.xlsx]

## Sheet: Manuscript details
Supplementary Note 2
Article title: QTL associated with resistance to cassava brown streak and cassava mosaic diseases in a bi-parental cross of two Tanzanian farmer-varieties, Namikonga and Albert
Journal Name: Theoretical and Applied Genetics
Author names: E. A. Masumba, F. Kapinga, G. Mkamilo, S. Kasele, H. Kulembeka, S. Rounsley, J. V. Bredeson, J. B. Lyons, D. S. Rokhsar, E. Kanju, M. S. Katari, A. A. Myburg, N. A. van der Merwe and M. E. Ferguson
Affiliation and email of corresponding author: Morag Ferguson, International Institute of Tropical Agriculture (IITA), P.O. Box 30709, Nairobi 00100, Kenya; m.ferguson@cgiar.org

## Sheet: Low density map
Supplementary note 2:
Map and genotype dataof the Low and High density maps
Linkage map and Genotype data of the low density map
Locus	Position	Segregation
cI:2444051	0	nn x np	nn	np	nn	np	np	np	np	np	nn	nn	nn	nn	np	nn	nn	nn	np	np	np	nn	nn	nn	np	nn	nn	nn	np	np	np	nn	nn	np	np	nn	nn	nn	nn	np	np	np	nn	nn	nn	nn	np	np	nn
cI:4723233	13.748	nn x np	nn	np	nn	np	np	np	np	np	--	--	nn	nn	np	np	nn	--	np	np	--	np	nn	--	--	nn	nn	nn	np	np	nn	--	--	nn	np	np	nn	nn	nn	np	np	nn	nn	nn	nn	nn	np	nn	nn
cI:5205243	19.497	nn x np	nn	np	nn	np	np	np	np	np	nn	np	nn	nn	np	np	nn	nn	nn	np	nn	nn	nn	np	np	nn	nn	nn	np	np	nn	nn	np	nn	np	np	nn	nn	nn	np	np	--	nn	nn	nn	nn	np	nn	nn
cI:6828037	34.697	nn x np	nn	np	nn	np	np	np	np	nn	nn	np	nn	nn	np	np	nn	np	nn	np	nn	np	nn	np	nn	np	nn	nn	np	np	nn	nn	np	nn	nn	np	nn	np	np	np	np	nn	nn	np	nn	nn	nn	nn	nn
cI:525888	42.308	lm x ll	ll	ll	ll	lm	ll	lm	lm	lm	ll	lm	lm	ll	lm	ll	lm	lm	ll	ll	ll	lm	lm	ll	ll	lm	lm	lm	lm	lm	ll	ll	ll	lm	lm	ll	lm	lm	ll	ll	lm	lm	ll	ll	lm	lm	lm	ll	ll
cI:3382229	46.719	lm x ll	ll	ll	ll	lm	ll	lm	lm	--	ll	--	lm	ll	lm	ll	lm	lm	ll	ll	ll	lm	--	ll	ll	lm	lm	lm	lm	lm	ll	lm	ll	lm	lm	ll	lm	lm	ll	ll	lm	lm	ll	ll	ll	lm	lm	ll	ll
cI:11933405	58.666	hk x hk	hk	kk	hk	kk	hh	hk	--	hh	kk	hk	hh	hk	hk	kk	hk	hh	hk	kk	hk	hk	hk	kk	hh	hk	hh	hh	hk	hk	hk	hh	kk	hh	hh	kk	hh	hk	kk	kk	hk	hh	hh	kk	hk	hh	hk	hk	hk
cI:14600817	65.783	lm x ll	ll	ll	ll	ll	lm	ll	lm	lm	--	lm	lm	ll	lm	lm	lm	ll	ll	ll	ll	lm	lm	--	lm	lm	lm	lm	lm	lm	ll	lm	ll	lm	lm	ll	lm	ll	lm	ll	lm	lm	lm	ll	lm	lm	lm	ll	ll
cI:15448915	71.32	hk x hk	hk	kk	hk	hk	hh	kk	hh	hk	kk	hk	hh	kk	hk	hk	hk	hk	hk	kk	hk	hh	hk	kk	hh	kk	hh	hk	hk	hk	kk	hh	kk	hk	hh	kk	hh	kk	hk	kk	hh	hh	hh	kk	hk	hk	kk	hk	hk
cI:16444969	76.816	hk x hk	hh	kk	hk	hk	hh	kk	hh	hk	kk	hk	hh	kk	hk	hk	hk	hk	hk	kk	hk	hh	hk	kk	hh	kk	hh	hk	hk	hk	hk	hh	kk	hk	hk	kk	hk	kk	hk	kk	hh	hh	hh	kk	hk	hk	kk	hk	hk
cI:19026336	84.651	nn x np	nn	np	np	nn	nn	np	nn	np	nn	np	nn	np	np	np	np	nn	nn	np	nn	nn	nn	np	nn	np	nn	np	np	np	np	nn	nn	np	nn	np	np	nn	np	np	nn	np	nn	np	np	np	np	nn	nn
cI:19870930	91.111	nn x np	nn	np	np	nn	nn	np	nn	np	nn	np	nn	np	nn	np	np	nn	nn	np	nn	nn	np	np	nn	np	nn	np	np	np	np	nn	nn	np	nn	np	np	nn	np	nn	nn	np	nn	np	np	np	np	nn	nn
cI:18858475	96.321	lm x ll	lm	ll	lm	ll	lm	ll	lm	lm	ll	ll	lm	ll	lm	lm	lm	ll	ll	ll	ll	lm	lm	ll	lm	ll	ll	lm	lm	lm	lm	lm	lm	ll	ll	ll	lm	lm	lm	ll	lm	ll	ll	ll	lm	lm	ll	ll	ll
cI:22229907	104.686	nn x np	nn	--	--	nn	nn	np	nn	np	nn	nn	nn	np	nn	--	np	np	np	np	nn	nn	nn	np	--	np	nn	--	np	np	np	nn	nn	np	nn	np	np	nn	--	nn	nn	np	nn	np	np	np	nn	--	nn
cI:21769925	112.416	lm x ll	lm	ll	lm	ll	lm	ll	lm	ll	lm	ll	ll	ll	lm	lm	lm	ll	lm	ll	ll	lm	lm	ll	lm	ll	ll	ll	lm	lm	lm	lm	lm	ll	ll	ll	lm	lm	lm	lm	lm	ll	ll	ll	lm	lm	ll	ll	ll
cI:23045617	116.745	lm x ll	lm	ll	lm	lm	lm	ll	lm	ll	lm	ll	ll	lm	lm	lm	lm	ll	lm	ll	ll	lm	lm	ll	lm	ll	ll	ll	lm	lm	lm	lm	lm	ll	ll	ll	lm	lm	ll	lm	lm	ll	ll	ll	lm	lm	ll	ll	ll
cI:23599638	121.718	lm x ll	lm	lm	lm	lm	lm	ll	lm	ll	lm	ll	ll	lm	lm	lm	lm	ll	lm	ll	--	lm	lm	ll	lm	ll	ll	ll	lm	lm	lm	lm	lm	ll	ll	ll	ll	lm	ll	lm	lm	ll	ll	ll	lm	lm	ll	ll	ll
cI:24804445	134.267	nn x np	np	--	nn	nn	nn	nn	--	np	--	np	np	nn	np	nn	nn	--	nn	nn	np	np	np	nn	--	nn	np	--	np	np	nn	nn	np	nn	nn	np	nn	np	--	np	np	np	nn	nn	np	nn	--	nn	--
cI:25232790	142.188	nn x np	np	nn	nn	nn	nn	nn	nn	--	np	--	np	nn	np	nn	nn	nn	nn	nn	np	nn	np	nn	nn	nn	nn	np	np	np	np	nn	np	nn	nn	np	nn	np	nn	np	np	np	nn	nn	np	nn	np	nn	np
cII:169951	0	nn x np	np	np	np	np	np	np	np	nn	nn	np	np	nn	np	nn	np	nn	np	nn	nn	nn	--	nn	np	nn	np	np	nn	nn	np	nn	nn	np	nn	nn	nn	nn	np	nn	np	np	np	np	nn	np	np	nn	nn
cII:525314	14.765	lm x ll	lm	lm	lm	ll	lm	ll	lm	ll	ll	lm	ll	lm	lm	lm	lm	lm	lm	lm	ll	lm	lm	lm	lm	lm	lm	lm	lm	lm	lm	lm	ll	lm	ll	lm	ll	lm	ll	lm	lm	lm	lm	ll	lm	ll	lm	ll	lm
cII:2652428	21.552	hk x hk	hk	hh	hk	kk	hk	kk	hk	hk	hk	kk	kk	hh	hh	hk	hh	hh	hk	hh	hk	hh	hk	hh	hk	hh	hk	hk	hk	hh	hk	hh	kk	hh	hk	hh	kk	hh	hk	hk	hh	hh	hk	kk	hh	kk	hk	hk	hh
cII:3454041	31.087	lm x ll	lm	lm	ll	ll	lm	ll	lm	ll	ll	--	ll	lm	lm	ll	--	lm	lm	lm	ll	lm	lm	--	lm	lm	lm	lm	lm	lm	lm	lm	ll	lm	ll	lm	ll	lm	ll	ll	lm	lm	lm	ll	lm	ll	lm	ll	lm
cII:6231543	37.38	hk x hk	hk	hk	kk	kk	hk	kk	kk	hk	hh	kk	kk	hh	hh	kk	hh	hh	hh	hh	hk	hh	hk	hk	hk	hh	hk	hk	hk	hh	hk	hh	kk	hk	hk	hh	kk	hh	hk	hk	hh	hh	hk	kk	hk	kk	hk	kk	hh
cII:7522028	43.109	hk x hk	hh	hk	kk	kk	hk	kk	kk	hk	hh	--	kk	hh	hh	kk	hh	hh	hh	hh	kk	hk	hk	hk	hk	hh	hk	hk	hk	hh	kk	hh	kk	hk	hk	hk	kk	hk	hk	hk	hh	hk	hk	kk	hk	hk	hk	kk	hh
cII:8154072	47.668	hk x hk	hh	hh	kk	kk	hk	kk	kk	hk	hh	--	kk	hh	hh	kk	hh	hh	hh	hk	kk	hk	hk	--	hk	hh	hk	hk	hh	hh	hk	hh	kk	hk	hh	hh	kk	hk	hk	hk	hh	hk	hk	kk	hk	--	hk	kk	hh
cII:9251359	54.035	hk x hk	hh	hh	kk	kk	--	kk	kk	hh	--	kk	kk	hh	hk	kk	hh	--	hh	hk	kk	hk	hk	hk	hk	hh	kk	--	hk	hh	hk	hh	kk	hk	--	hh	kk	hk	hk	hk	hh	hh	kk	kk	hk	hk	hk	kk	hk
cII:10111709	58.385	nn x np	np	np	nn	nn	nn	--	np	np	--	nn	nn	np	nn	nn	np	np	np	nn	nn	nn	nn	nn	nn	np	--	np	np	np	nn	np	nn	np	np	nn	nn	np	np	np	np	nn	nn	nn	nn	np	nn	nn	np
cII:11815119	66.945	A=DB=C	hk	hh	kk	kk	kk	kk	hk	hh	hk	kk	kk	hh	hk	kk	hh	hh	hh	hk	kk	hk	hk	hh	hk	hh	kk	hh	hk	hk	hk	hh	kk	hk	hk	hh	kk	hk	hk	hh	kk	hh	kk	kk	hk	hk	hk	kk	kk
cII:13238439	75.966	lm x ll	ll	lm	ll	ll	ll	ll	ll	lm	ll	ll	ll	lm	lm	ll	lm	ll	lm	ll	ll	lm	lm	lm	ll	lm	ll	lm	ll	ll	lm	lm	lm	ll	ll	lm	ll	ll	ll	lm	ll	lm	ll	ll	lm	ll	lm	ll	ll
cII:13617615	84.626	nn x np	np	np	nn	np	nn	nn	np	--	np	np	nn	nn	np	nn	np	nn	np	nn	nn	nn	--	np	nn	nn	nn	np	np	np	np	np	nn	np	nn	nn	nn	np	np	np	nn	nn	nn	np	--	np	np	nn	nn
cII:14143547	92.086	lm x ll	ll	lm	ll	lm	ll	ll	ll	lm	ll	lm	lm	lm	lm	ll	ll	ll	lm	ll	ll	--	lm	lm	ll	lm	ll	lm	ll	ll	lm	lm	lm	ll	ll	lm	ll	ll	ll	lm	ll	lm	ll	ll	ll	lm	lm	ll	ll
cII:15129602	103.826	nn x np	np	np	nn	np	nn	nn	np	nn	np	np	np	nn	np	np	np	nn	np	np	nn	nn	nn	np	nn	nn	nn	np	nn	np	np	np	nn	nn	nn	np	nn	np	np	nn	nn	np	nn	np	nn	np	np	nn	nn
cII:18459367	119.155	nn x np	np	nn	nn	np	np	nn	nn	nn	np	np	np	nn	np	np	np	nn	np	np	np	np	nn	np	nn	nn	nn	nn	np	np	np	np	--	nn	nn	np	nn	nn	np	nn	nn	nn	nn	np	nn	np	np	nn	nn
cII:24282681	127.903	nn x np	np	nn	nn	np	np	nn	nn	nn	np	np	np	nn	np	np	np	np	np	np	np	np	nn	np	nn	nn	nn	nn	np	np	np	np	np	nn	nn	np	nn	nn	np	nn	nn	np	nn	np	nn	np	np	nn	nn
cIII:1672785	0	lm x ll	ll	lm	lm	lm	ll	lm	lm	ll	--	--	lm	lm	lm	lm	ll	ll	ll	--	lm	ll	lm	ll	lm	lm	lm	ll	lm	lm	lm	--	--	lm	lm	ll	lm	lm	lm	lm	lm	--	ll	ll	lm	ll	lm	ll	ll
cIII:2937637	5.44	nn x np	np	np	--	nn	nn	nn	--	nn	nn	nn	np	np	nn	np	np	nn	np	nn	nn	nn	np	np	np	np	np	nn	nn	nn	nn	np	nn	np	nn	np	nn	np	np	np	nn	np	np	nn	np	nn	nn	np	np
cIII:2593067	10.523	hk x hk	kk	hk	hk	hh	hk	hh	hk	hk	hk	hk	hk	hk	hh	hk	kk	hk	kk	hk	hh	--	hk	kk	kk	hk	hk	hk	hk	hh	hk	kk	hk	hk	hh	kk	hh	hk	hk	hk	hh	hh	kk	hk	hk	hh	hh	kk	kk
cIII:3846382	14.961	lm x ll	ll	lm	lm	lm	ll	lm	ll	ll	ll	ll	lm	lm	lm	lm	ll	ll	ll	ll	lm	ll	--	ll	ll	ll	lm	ll	lm	lm	ll	ll	--	lm	lm	ll	lm	lm	lm	lm	lm	--	ll	ll	lm	lm	lm	ll	ll
cIII:4884757	27.201	nn x np	np	np	np	nn	nn	nn	np	np	nn	nn	np	nn	nn	np	np	nn	np	nn	nn	np	np	np	np	np	np	nn	np	nn	nn	np	np	np	nn	np	nn	np	np	np	nn	nn	np	nn	np	nn	nn	np	nn
cIII:6378511	41.004	nn x np	np	nn	np	nn	nn	nn	np	np	nn	nn	np	nn	nn	nn	np	nn	np	--	nn	np	np	np	np	nn	np	nn	np	nn	nn	np	np	np	nn	np	nn	np	np	np	np	nn	np	nn	np	np	nn	nn	nn
cIII:7857556	52.105	nn x np	np	nn	np	nn	nn	nn	np	np	nn	nn	np	nn	nn	nn	np	nn	np	nn	nn	np	np	nn	np	nn	np	nn	nn	nn	np	np	np	nn	nn	np	nn	np	nn	np	np	np	np	nn	np	np	nn	nn	nn
cIII:11413870	62.529	hk x hk	kk	hh	--	hh	hk	hk	kk	kk	hh	hk	hk	hh	hk	hh	hk	hk	kk	hh	hk	hk	hk	hh	hk	hk	hk	kk	hk	hk	hk	kk	kk	hh	hk	kk	hh	kk	hh	hk	hk	hk	kk	hk	kk	hk	hk	hk	hk
cIII:14603329	71.387	nn x np	np	nn	np	nn	nn	nn	np	np	nn	nn	np	nn	nn	nn	nn	nn	np	nn	nn	np	np	nn	nn	nn	np	np	nn	nn	nn	np	np	nn	nn	np	nn	np	nn	np	np	np	nn	np	nn	np	nn	nn	nn
cIV:21158045	0	lm x ll	lm	ll	ll	ll	ll	ll	lm	lm	--	--	ll	ll	lm	lm	ll	ll	lm	ll	--	ll	ll	lm	lm	ll	lm	ll	ll	ll	lm	ll	lm	ll	ll	lm	lm	ll	lm	ll	ll	lm	lm	lm	lm	lm	ll	lm	lm
cIV:20001804	19.291	lm x ll	lm	ll	ll	ll	ll	ll	lm	lm	ll	ll	ll	ll	lm	ll	ll	ll	ll	ll	lm	ll	ll	lm	ll	ll	lm	ll	ll	ll	lm	ll	ll	ll	ll	lm	lm	ll	lm	lm	ll	lm	lm	lm	lm	lm	ll	lm	lm
cIV:19160390	28.612	lm x ll	lm	ll	ll	ll	ll	lm	lm	lm	ll	lm	ll	ll	lm	ll	lm	ll	ll	ll	lm	ll	ll	lm	ll	ll	lm	ll	lm	ll	lm	ll	ll	ll	ll	lm	lm	lm	lm	lm	ll	lm	lm	lm	lm	lm	ll	lm	lm
cIV:18794996	33.192	lm x ll	lm	ll	ll	ll	ll	lm	lm	lm	ll	lm	ll	ll	lm	ll	lm	ll	ll	lm	lm	ll	ll	lm	ll	ll	lm	ll	ll	ll	lm	ll	ll	ll	lm	lm	lm	lm	lm	lm	ll	lm	lm	lm	lm	lm	ll	lm	lm
cIV:17866745	54.583	nn x np	nn	np	np	nn	np	nn	nn	nn	--	np	np	nn	np	nn	np	nn	nn	nn	nn	np	nn	np	nn	np	np	np	nn	nn	nn	nn	np	np	nn	nn	nn	np	np	nn	np	nn	np	np	np	np	nn	np	np
cIV:16481693	66.463	hk x hk	hk	kk	kk	hh	hk	hk	hk	hk	kk	hk	kk	hk	hk	hk	hk	hk	hk	hh	hk	hk	hk	kk	hk	kk	kk	hk	hk	kk	hh	kk	hk	kk	hh	hh	hk	hk	hk	hh	kk	hh	hk	kk	hk	hk	hk	kk	hk
cIV:16482060	66.678	hk x hk	hk	kk	kk	hh	hk	hk	hk	hk	kk	hk	kk	hk	hk	hk	hk	hk	hk	hh	hk	hk	hk	kk	hk	kk	kk	hk	hk	kk	hh	kk	hk	kk	hh	hh	hk	hk	hk	hh	kk	hh	hk	kk	hk	hk	hk	kk	hk
cIV:14035196	67.618	lm x ll	lm	ll	ll	lm	lm	lm	--	ll	ll	lm	ll	ll	lm	ll	lm	ll	ll	lm	lm	ll	ll	ll	ll	ll	ll	ll	ll	ll	lm	ll	lm	ll	lm	lm	ll	lm	lm	lm	ll	lm	lm	ll	lm	ll	ll	ll	lm
cIV:15707889	74.389	nn x np	np	np	np	np	np	np	np	nn	np	np	nn	nn	np	nn	nn	nn	nn	nn	np	np	nn	np	np	np	nn	nn	np	np	nn	np	np	np	nn	nn	nn	np	np	nn	np	nn	np	np	np	nn	nn	np	np
cIV:1112139	81.899	lm x ll	lm	ll	ll	ll	ll	lm	lm	ll	ll	lm	ll	ll	ll	ll	lm	ll	ll	lm	lm	lm	ll	ll	ll	ll	ll	ll	lm	ll	lm	lm	lm	ll	lm	lm	lm	lm	ll	lm	ll	lm	lm	lm	lm	--	ll	ll	lm
cIV:12726222	96.055	nn x np	np	nn	np	np	np	np	np	nn	np	np	nn	np	nn	np	nn	nn	nn	nn	np	np	nn	nn	np	np	nn	nn	np	np	np	np	np	nn	np	nn	nn	np	np	nn	np	np	np	nn	np	nn	nn	np	np
cIV:11286104	106.932	nn x np	np	nn	nn	np	np	np	np	nn	--	--	nn	np	nn	np	nn	nn	nn	nn	np	nn	nn	nn	--	np	nn	nn	--	np	nn	np	np	nn	np	nn	nn	np	np	nn	np	nn	np	nn	np	nn	nn	np	np
cIV:9627644	112.938	nn x np	np	nn	nn	np	np	np	np	nn	np	np	nn	np	nn	np	nn	nn	nn	nn	--	np	np	nn	np	np	nn	nn	np	np	nn	np	--	nn	np	nn	nn	np	np	nn	np	nn	np	nn	np	nn	nn	np	np
cIV:5786522	124.163	nn x np	np	nn	nn	np	np	np	np	np	nn	np	nn	np	nn	np	nn	nn	nn	nn	nn	np	nn	nn	np	np	nn	nn	np	np	nn	np	nn	np	np	nn	nn	np	np	nn	np	np	np	nn	nn	nn	nn	nn	np
cIV:3853168	135.867	nn x np	np	nn	nn	np	np	np	np	np	nn	np	nn	np	nn	np	nn	nn	np	nn	nn	np	nn	nn	np	np	nn	nn	np	np	nn	nn	np	np	nn	nn	nn	np	np	nn	np	nn	nn	nn	nn	nn	nn	nn	nn
cIV:1325314	161.278	nn x np	nn	nn	nn	np	np	nn	nn	np	--	np	nn	np	nn	--	nn	nn	np	np	nn	np	nn	np	nn	np	nn	nn	np	np	np	nn	np	np	nn	nn	np	np	np	nn	nn	nn	nn	nn	nn	nn	nn	nn	nn
cIV:285893	167.428	nn x np	nn	nn	nn	np	np	nn	nn	np	nn	np	nn	np	nn	np	nn	nn	np	np	nn	np	nn	np	nn	np	nn	np	np	np	np	nn	np	np	nn	np	np	np	np	nn	nn	nn	nn	nn	nn	nn	nn	nn	nn
cV:603509	0	lm x ll	ll	ll	lm	ll	ll	ll	ll	lm	ll	ll	ll	ll	ll	ll	lm	lm	lm	lm	ll	lm	lm	ll	lm	ll	ll	lm	lm	ll	ll	lm	ll	ll	ll	ll	ll	lm	lm	lm	ll	ll	lm	ll	ll	ll	ll	ll	lm
cV:595002	8.055	lm x ll	ll	ll	lm	ll	ll	ll	ll	lm	ll	ll	ll	ll	ll	ll	lm	lm	lm	lm	ll	lm	--	ll	lm	ll	ll	lm	ll	ll	ll	lm	ll	ll	ll	--	ll	lm	lm	lm	ll	ll	lm	ll	ll	ll	ll	ll	lm
cV:2261969	18.131	lm x ll	ll	ll	ll	lm	ll	lm	ll	lm	ll	ll	ll	lm	ll	ll	lm	lm	lm	lm	ll	ll	ll	ll	lm	ll	ll	lm	ll	ll	ll	lm	lm	ll	ll	--	lm	lm	lm	lm	ll	ll	ll	ll	ll	ll	ll	ll	lm
cV:3472955	25.438	lm x ll	ll	ll	ll	ll	ll	lm	ll	lm	--	ll	ll	lm	ll	ll	lm	lm	lm	lm	ll	ll	ll	ll	lm	ll	lm	ll	ll	ll	ll	lm	lm	ll	ll	--	lm	lm	lm	lm	ll	ll	ll	ll	lm	ll	ll	ll	lm
cV:2269164	34.92	nn x np	np	--	np	nn	nn	np	nn	np	nn	np	np	nn	nn	nn	np	nn	nn	nn	np	--	nn	nn	nn	nn	--	nn	nn	np	nn	nn	np	nn	np	nn	np	nn	nn	np	nn	np	nn	nn	np	np	nn	np	np
cV:4770391	42.838	A=DB=C	hk	hk	hk	hk	hk	hh	kk	hh	--	hk	hk	hk	kk	kk	hh	hk	hk	--	hk	kk	hk	kk	hk	kk	hk	kk	hk	hk	kk	hk	hh	kk	hk	kk	hh	hk	kk	hh	kk	hk	kk	kk	hh	hk	kk	hk	hk
cV:5584435	49.668	lm x ll	ll	lm	ll	ll	ll	lm	ll	lm	ll	--	ll	lm	ll	ll	lm	lm	lm	lm	ll	ll	--	lm	lm	ll	lm	ll	ll	ll	ll	lm	lm	ll	ll	lm	lm	lm	ll	lm	ll	lm	lm	lm	lm	ll	ll	ll	lm
cV:6374034	53.188	lm x ll	ll	lm	ll	ll	ll	lm	ll	lm	ll	--	ll	lm	ll	--	lm	lm	lm	lm	ll	ll	--	lm	lm	ll	lm	ll	lm	ll	ll	lm	lm	ll	ll	lm	lm	lm	ll	lm	ll	lm	lm	lm	lm	--	ll	ll	lm
cV:7727951	62.045	lm x ll	ll	lm	ll	ll	ll	lm	lm	lm	ll	lm	ll	lm	ll	lm	ll	lm	lm	lm	ll	ll	ll	lm	lm	ll	lm	ll	--	ll	lm	lm	lm	ll	ll	lm	lm	lm	ll	lm	ll	lm	lm	lm	lm	ll	ll	ll	lm
cV:8525472	71.159	ef x eg	eg	--	fg	ef	fg	eg	ee	ee	--	eg	eg	ee	fg	--	fg	ee	ee	fg	fg	ef	ef	ee	eg	ef	ee	ef	ef	fg	ee	ee	eg	ef	fg	eg	eg	ee	ef	ee	fg	ee	ee	eg	ee	eg	ee	--	ee
cV:13710209	79.758	lm x ll	lm	lm	ll	ll	ll	lm	lm	ll	ll	lm	lm	ll	ll	lm	ll	lm	lm	ll	ll	ll	ll	lm	lm	ll	lm	ll	lm	ll	lm	lm	lm	ll	ll	lm	lm	lm	ll	lm	ll	lm	lm	lm	lm	lm	lm	lm	lm
cV:17332448	90.54	hk x hk	hk	hk	kk	hk	hk	hk	hh	hk	hk	hh	hk	hk	kk	hh	kk	hh	hh	kk	kk	hk	hk	hh	hk	hk	hk	hk	hk	kk	hh	hh	hk	hk	kk	hk	hk	hh	kk	hk	hk	hh	hh	hk	hh	hk	hk	hk	hk
cV:19296658	102.084	lm x ll	lm	ll	ll	lm	lm	lm	lm	ll	ll	--	lm	ll	lm	lm	ll	lm	lm	ll	ll	ll	ll	lm	ll	lm	ll	lm	ll	ll	lm	lm	lm	lm	ll	ll	ll	lm	ll	ll	ll	lm	lm	lm	lm	lm	lm	lm	lm
cVI:21663713	0	hk x hk	hh	kk	hh	hh	hk	kk	hk	hh	hk	hk	hh	hh	hk	hk	hh	kk	hh	hk	kk	hk	hk	hk	hk	hk	hk	hh	hk	hk	hk	hh	hh	hh	hk	hh	kk	hk	hk	hk	hk	hh	hk	hk	hh	hh	hk	kk	hk
cVI:19662871	7.296	nn x np	nn	np	nn	nn	np	np	nn	nn	np	--	nn	nn	np	np	nn	nn	nn	nn	np	nn	np	np	nn	np	nn	nn	nn	nn	nn	np	nn	nn	nn	nn	np	np	np	nn	np	nn	nn	np	nn	nn	nn	np	nn
cVI:19624269	14.758	lm x ll	lm	ll	lm	lm	lm	ll	ll	lm	lm	lm	lm	lm	lm	lm	lm	ll	lm	ll	ll	ll	ll	lm	ll	ll	ll	lm	ll	ll	ll	lm	ll	lm	ll	ll	lm	lm	ll	lm	lm	lm	lm	lm	lm	lm	ll	ll	ll
cVI:18363503	21.788	hk x hk	hh	kk	hh	hh	hk	kk	hk	hh	hk	hk	hh	hh	hk	hk	hh	hk	hh	hk	kk	hk	hk	hk	hk	kk	hk	hh	hk	hk	hk	hk	hk	hh	kk	hk	hk	hk	kk	hh	hk	hh	hh	hk	hh	hh	hh	kk	hk
cVI:18400898	25.087	nn x np	nn	np	nn	nn	np	np	nn	nn	np	np	nn	nn	np	np	nn	nn	nn	nn	np	nn	nn	np	nn	np	nn	nn	nn	nn	nn	np	nn	nn	np	nn	np	np	np	nn	np	nn	nn	--	--	nn	nn	np	nn
cVI:16648200	30.014	lm x ll	lm	ll	lm	lm	lm	lm	ll	ll	ll	--	ll	lm	lm	lm	lm	ll	lm	ll	lm	ll	ll	lm	ll	lm	ll	ll	lm	ll	ll	lm	ll	ll	ll	ll	lm	lm	ll	lm	ll	lm	lm	lm	lm	lm	lm	ll	ll
cVI:15279620	35.776	hk x hk	hk	kk	hk	hh	hk	hh	hk	hk	kk	kk	hk	hh	hk	hk	hh	hk	hh	hk	hk	hk	hk	hk	hk	hk	hk	hk	hk	hk	hk	kk	hk	hh	kk	hk	hh	hk	hk	hh	hk	hh	hh	hk	hk	hh	hh	kk	hk
cVI:14688195	40.408	lm x ll	lm	ll	lm	lm	lm	lm	ll	ll	ll	ll	ll	lm	lm	ll	lm	ll	lm	ll	lm	ll	lm	lm	lm	lm	ll	ll	lm	ll	lm	ll	ll	lm	ll	ll	lm	lm	ll	lm	ll	lm	lm	lm	--	lm	lm	ll	ll
cVI:2069308	43.13	A=DB=C	hk	hk	kk	hk	hk	hk	hh	hh	hk	--	hk	hk	hk	--	kk	hk	kk	hk	--	kk	hk	kk	hk	kk	hh	kk	hk	hk	hk	hk	hk	kk	hh	hk	hk	kk	hh	hk	kk	hk	kk	hk	kk	kk	hh	kk	hk
cVI:13712558	44.486	lm x ll	lm	ll	lm	lm	lm	lm	ll	ll	--	--	ll	lm	lm	ll	lm	--	lm	ll	lm	ll	lm	lm	lm	lm	ll	ll	ll	ll	ll	ll	ll	lm	ll	ll	lm	lm	ll	lm	--	lm	lm	lm	ll	lm	lm	ll	ll
cVI:13345161	46.229	hk x hk	hk	kk	hh	hh	hk	hh	hk	hk	kk	kk	hk	hh	hk	hk	hk	hk	hh	hk	hk	hk	hk	hh	hh	hk	hk	hk	hk	hk	kk	kk	hk	hh	kk	hk	hh	hk	hk	hh	hk	hh	hk	hk	hk	hh	hh	hk	hk
cVI:12583958	50.007	nn x np	np	np	nn	nn	np	nn	nn	nn	np	np	nn	nn	np	nn	nn	nn	nn	np	np	nn	np	nn	nn	np	nn	nn	nn	nn	np	np	nn	nn	np	nn	nn	np	nn	nn	nn	nn	np	np	nn	nn	nn	np	nn
cVI:10547786	59.266	lm x ll	lm	ll	lm	lm	lm	lm	ll	lm	ll	lm	ll	lm	lm	ll	ll	ll	lm	ll	lm	ll	lm	lm	lm	lm	ll	ll	ll	ll	ll	ll	ll	lm	ll	ll	lm	lm	lm	lm	ll	lm	lm	lm	ll	ll	ll	lm	ll
cVI:8850841	65.475	lm x ll	ll	lm	ll	lm	ll	ll	lm	ll	lm	ll	lm	ll	ll	lm	lm	lm	ll	lm	--	--	ll	ll	ll	ll	lm	lm	--	lm	lm	lm	--	lm	lm	lm	ll	ll	ll	ll	--	ll	ll	ll	lm	lm	lm	ll	lm
cVI:5913911	71.028	hk x hk	kk	hk	--	hk	kk	kk	hh	hh	hh	kk	hh	kk	hk	hh	hh	hh	kk	kk	hk	hh	hk	kk	kk	hk	hh	hh	hk	hk	hk	hk	hh	hh	hk	hh	kk	kk	hk	hk	hh	hk	hk	hk	hh	hh	hh	kk	hh
cVI:6275881	77.537	lm x ll	ll	--	--	lm	ll	--	lm	lm	--	ll	lm	--	--	--	lm	--	ll	ll	ll	lm	ll	ll	ll	ll	lm	--	--	ll	lm	lm	lm	ll	--	lm	ll	ll	ll	ll	lm	ll	ll	ll	lm	lm	lm	ll	lm
cVI:2096324	92.051	hk x hk	hh	hh	hk	kk	hk	hk	hk	hk	hk	hk	hh	hk	hh	hh	hk	hk	hh	hk	kk	hk	hk	hk	hk	hh	hk	hk	--	kk	kk	kk	hh	hk	hk	kk	hk	hh	hh	hh	hh	kk	hh	hh	hk	hh	kk	hk	hk
cVI:2096075	92.055	hk x hk	kk	kk	hk	hh	hk	hk	hk	hk	hk	hk	kk	hk	kk	kk	hk	hk	kk	hk	hh	hk	hk	hk	hk	kk	hk	hk	hk	hh	hh	hh	kk	hk	hk	hh	hk	kk	kk	kk	kk	hh	kk	kk	hk	kk	hh	hk	hk
cVI:1787573	95.453	nn x np	nn	nn	np	np	--	np	--	nn	--	np	nn	np	nn	--	--	--	nn	np	np	nn	np	np	--	nn	--	--	np	np	np	np	nn	nn	np	np	np	nn	--	nn	nn	np	nn	nn	nn	nn	np	np	--
cVI:1503984	100.948	lm x ll	lm	lm	lm	ll	ll	lm	ll	ll	ll	lm	lm	lm	lm	lm	ll	ll	lm	lm	ll	ll	ll	lm	lm	ll	ll	ll	--	ll	ll	ll	lm	ll	lm	ll	lm	lm	lm	lm	lm	ll	lm	lm	ll	lm	lm	--	ll
cVI:1097873	102.929	nn x np	nn	nn	np	np	nn	np	nn	nn	--	--	nn	np	nn	nn	nn	nn	nn	np	--	--	np	np	np	nn	nn	nn	--	np	nn	np	nn	nn	np	nn	np	nn	nn	nn	nn	nn	nn	nn	nn	nn	np	np	nn
cVI:480201	109.971	lm x ll	ll	ll	lm	lm	lm	ll	lm	lm	lm	ll	ll	ll	ll	ll	lm	lm	ll	ll	lm	lm	lm	ll	ll	lm	lm	lm	lm	lm	lm	lm	ll	lm	ll	lm	ll	ll	ll	ll	ll	lm	ll	lm	lm	ll	lm	lm	lm
cVII:265985	0	nn x np	nn	np	nn	nn	nn	np	nn	np	np	--	nn	nn	nn	nn	np	nn	np	np	--	nn	np	nn	nn	np	nn	nn	np	np	nn	np	nn	np	np	nn	np	np	np	nn	nn	np	np	nn	np	nn	np	np	np
cVII:1599597	5.082	nn x np	nn	np	nn	nn	nn	np	nn	np	--	--	nn	nn	nn	nn	np	nn	np	np	np	np	np	nn	nn	np	nn	nn	np	nn	nn	np	--	np	np	nn	np	np	np	nn	--	np	np	np	np	nn	np	np	np
cVII:2348777	10.375	nn x np	np	np	nn	nn	nn	np	nn	np	np	nn	nn	nn	nn	nn	np	nn	nn	np	np	np	np	nn	nn	np	nn	nn	np	np	np	np	nn	np	np	nn	np	np	np	nn	nn	np	nn	np	np	nn	np	np	np
cVII:3115934	15.477	nn x np	np	np	nn	nn	nn	--	nn	np	--	--	nn	nn	nn	nn	np	--	nn	np	np	np	nn	nn	--	np	nn	nn	np	np	nn	np	nn	np	nn	nn	np	np	np	nn	nn	nn	nn	np	np	nn	np	np	np
cVII:3965029	23.08	nn x np	np	np	nn	np	nn	np	nn	np	nn	nn	nn	np	nn	np	np	np	nn	np	np	np	nn	nn	nn	np	nn	nn	np	np	nn	np	nn	np	nn	nn	np	nn	nn	nn	nn	nn	nn	np	np	nn	np	np	np
cVII:5328958	36.849	nn x np	np	nn	--	np	nn	np	--	np	--	nn	nn	np	np	np	np	np	nn	np	np	np	nn	nn	--	np	--	nn	np	np	np	np	nn	nn	--	np	np	nn	nn	nn	nn	nn	nn	np	np	nn	np	nn	np
cVII:7082987	42.296	nn x np	np	nn	nn	np	nn	np	--	np	nn	nn	nn	np	np	np	np	np	nn	np	np	np	np	nn	nn	np	nn	nn	np	np	np	np	nn	nn	nn	nn	np	nn	nn	nn	nn	nn	--	np	np	nn	np	nn	np
cVII:8362755	47.111	nn x np	np	nn	np	np	nn	np	nn	np	nn	nn	nn	np	np	np	np	np	nn	nn	np	np	nn	nn	nn	np	nn	nn	np	np	np	np	nn	nn	nn	np	np	nn	nn	nn	nn	nn	nn	np	np	nn	np	nn	np
cVII:18418988	58.435	nn x np	np	nn	np	np	nn	np	nn	np	nn	nn	nn	np	np	np	np	np	nn	nn	np	nn	nn	nn	np	np	nn	nn	np	np	np	np	nn	nn	nn	nn	np	np	nn	nn	nn	np	nn	nn	np	nn	np	nn	np
cVII:12051879	65.609	nn x np	np	nn	np	np	nn	nn	nn	np	nn	--	nn	np	np	np	np	np	nn	nn	--	nn	--	nn	np	np	np	nn	np	np	np	np	nn	nn	nn	nn	np	np	np	nn	nn	np	nn	nn	nn	np	np	nn	np
cVII:15637018	87.146	A=DB=C	kk	hk	hh	hk	kk	kk	kk	hh	hk	hk	hk	hh	hh	hh	hh	hh	kk	hk	hk	hk	hk	hk	hh	kk	hk	kk	hh	hh	hk	hk	hk	hh	hk	kk	kk	hh	kk	kk	hk	hk	hk	hk	kk	hk	hk	kk	hk
cVII:16286511	93.101	nn x np	nn	np	np	np	nn	nn	nn	np	nn	nn	nn	np	np	np	np	np	nn	nn	np	nn	--	nn	np	nn	np	nn	np	np	nn	np	nn	np	nn	nn	nn	np	nn	np	np	np	nn	nn	nn	np	np	nn	nn
cVII:17860502	98.82	A=DB=C	kk	hk	hh	hk	hk	kk	kk	hh	hk	hk	hk	hh	hk	hh	hk	hh	kk	hk	hh	hk	hk	hk	hk	hk	hk	kk	hh	hh	hh	kk	kk	hh	hk	kk	hk	hh	hk	hk	hk	hk	hk	kk	hk	hk	hk	hk	hk
cVII:17462494	102.811	A=DB=C	kk	hk	hh	hk	hk	kk	kk	hh	hk	hk	hk	hh	hk	hh	hk	hh	kk	hk	hk	hk	hk	hk	hk	hk	hk	kk	hh	hh	hk	kk	kk	hh	hk	kk	hk	hh	hk	--	hk	--	hk	kk	hk	hh	hk	hk	hk
cVIII:21930115	0	lm x ll	ll	ll	lm	lm	lm	lm	lm	lm	lm	lm	lm	ll	ll	lm	lm	ll	ll	lm	lm	lm	lm	ll	ll	lm	lm	ll	ll	ll	lm	ll	lm	ll	lm	--	ll	lm	ll	ll	lm	ll	lm	ll	lm	lm	lm	lm	lm
cVIII:22713004	9.006	lm x ll	ll	lm	lm	lm	lm	lm	lm	lm	lm	lm	lm	ll	ll	lm	lm	ll	ll	lm	lm	lm	lm	ll	ll	lm	lm	ll	ll	ll	lm	ll	lm	ll	lm	lm	ll	lm	ll	ll	lm	ll	lm	ll	lm	lm	lm	lm	lm
cVIII:22149221	15.069	lm x ll	ll	lm	lm	lm	lm	lm	lm	lm	lm	--	lm	ll	ll	lm	lm	ll	ll	lm	lm	--	ll	--	ll	lm	lm	ll	lm	lm	ll	lm	lm	ll	lm	lm	ll	lm	ll	ll	lm	--	lm	ll	lm	lm	lm	lm	lm
cVIII:19111390	36.053	A=DB=C	kk	hh	hh	hk	hk	kk	hk	hk	--	--	hh	hk	hk	hh	hh	hk	hh	hk	hk	--	hk	--	kk	hh	hh	kk	hk	hk	hk	hh	--	hk	hh	kk	kk	hk	hh	hk	--	hh	hh	kk	hh	--	--	hh	hk
cVIII:17792779	45.313	lm x ll	ll	lm	lm	lm	lm	ll	lm	lm	ll	lm	lm	lm	ll	ll	lm	ll	lm	lm	lm	lm	ll	lm	ll	lm	lm	ll	lm	lm	ll	lm	lm	ll	lm	ll	ll	lm	lm	ll	lm	lm	lm	ll	lm	lm	lm	lm	ll
cVIII:15126728	49.825	A=DB=C	kk	hh	hh	hk	hk	kk	hk	hk	hk	hk	hh	hh	hk	hk	hh	hk	hh	kk	--	hk	hk	hh	kk	hk	hh	kk	--	hh	hk	hk	hh	hk	hh	kk	kk	hk	hh	--	hh	hk	hh	kk	hh	hh	hh	hk	hk
cVIII:11658622	56.46	lm x ll	ll	lm	lm	lm	lm	ll	lm	lm	ll	lm	ll	lm	ll	ll	lm	ll	lm	--	lm	lm	--	lm	ll	lm	lm	ll	lm	lm	lm	lm	lm	ll	ll	ll	ll	lm	lm	ll	lm	lm	lm	ll	lm	ll	lm	lm	ll
cVIII:5165780	73.214	hk x hk	hh	hk	hk	hh	kk	hh	hk	hh	kk	hh	kk	hk	hk	kk	kk	hk	hk	kk	hk	hh	kk	hh	hk	hh	hh	hk	hk	hk	kk	hh	hk	kk	kk	kk	hk	hk	hk	hh	hk	hk	hh	kk	hk	kk	hk	hh	kk
cVIII:3038318	86.652	A=DB=C	hk	hh	hh	hk	hk	hk	hk	hh	hh	hk	kk	hh	kk	hk	hk	kk	hh	hk	hh	hk	hk	hk	hh	kk	hk	kk	hk	hk	kk	hh	hh	hk	hk	hk	kk	kk	hh	hk	hh	hk	hk	hk	hh	--	kk	hk	hk
cVIII:796612	94.712	nn x np	nn	np	np	nn	np	nn	nn	np	np	nn	nn	np	nn	np	np	nn	np	np	np	nn	np	nn	np	nn	nn	nn	nn	nn	nn	np	np	np	np	nn	nn	nn	np	nn	nn	nn	nn	np	np	np	nn	nn	np
cIX:18970560	0	lm x ll	lm	lm	lm	lm	lm	ll	lm	lm	--	ll	lm	lm	lm	lm	ll	ll	lm	ll	ll	ll	lm	ll	ll	ll	ll	lm	lm	lm	lm	ll	ll	lm	ll	lm	lm	lm	lm	lm	ll	ll	lm	lm	ll	ll	ll	lm	lm
cIX:18408573	5.326	lm x ll	lm	lm	lm	lm	lm	ll	lm	lm	lm	--	lm	lm	lm	lm	ll	ll	lm	ll	ll	ll	ll	ll	ll	ll	ll	lm	--	lm	lm	ll	ll	lm	ll	lm	lm	lm	lm	lm	ll	ll	lm	lm	ll	ll	ll	lm	lm
cIX:18811428	26.238	nn x np	nn	np	nn	nn	np	nn	np	nn	np	np	np	np	nn	--	nn	nn	nn	np	np	np	--	nn	nn	np	nn	np	--	np	nn	nn	np	np	np	np	np	np	np	nn	np	nn	nn	np	np	np	nn	np	np
cIX:15706928	35.478	nn x np	nn	np	nn	nn	np	np	np	nn	np	np	np	np	nn	np	nn	nn	nn	nn	np	np	np	nn	nn	nn	nn	nn	nn	np	nn	nn	np	nn	np	np	np	np	np	nn	np	nn	nn	nn	np	np	nn	np	np
cIX:14947897	37.088	hk x hk	hh	hk	hh	hh	hk	hk	hk	hh	hk	kk	hk	hk	hk	hk	hh	hh	hh	hh	kk	hk	hk	hh	hk	hk	hh	hh	hk	hk	hh	hh	kk	hh	kk	hk	hk	kk	hk	hh	kk	kk	hh	hk	kk	kk	hk	hk	hk
cIX:14520379	39.019	hk x hk	hh	kk	hh	hh	hk	--	hk	hh	kk	--	--	hk	hk	hk	hh	hh	hh	hh	--	hk	kk	hh	hk	hk	hh	hh	hk	hk	hh	hh	kk	hh	kk	hk	--	kk	hk	hh	kk	kk	hh	hk	kk	kk	hk	hk	hk
cIX:13767491	45.536	lm x ll	lm	lm	lm	lm	lm	lm	lm	lm	--	lm	lm	lm	ll	lm	lm	lm	lm	lm	lm	lm	lm	lm	ll	ll	lm	lm	lm	lm	lm	lm	ll	lm	ll	lm	lm	ll	lm	lm	ll	lm	lm	ll	ll	ll	ll	lm	lm
cIX:12193633	56.13	lm x ll	ll	lm	lm	lm	lm	lm	lm	--	lm	lm	lm	lm	ll	lm	lm	lm	lm	lm	lm	lm	lm	lm	ll	ll	lm	ll	lm	lm	lm	lm	lm	lm	ll	lm	lm	ll	lm	ll	ll	lm	ll	ll	--	ll	ll	lm	lm
cIX:9547932	61.82	lm x ll	ll	lm	lm	lm	lm	lm	lm	ll	lm	lm	lm	ll	ll	lm	lm	lm	lm	lm	lm	lm	lm	lm	ll	ll	lm	ll	--	ll	lm	lm	lm	lm	ll	ll	lm	ll	ll	ll	ll	lm	ll	ll	ll	--	ll	lm	lm
cIX:6122893	70.998	A=DB=C	hk	hh	hh	hh	hh	hh	kk	kk	hh	hk	hk	hk	kk	hh	hh	hh	hk	hk	hh	hh	hk	hk	kk	kk	hh	hk	hk	hk	hk	hh	hk	hh	kk	kk	hk	hk	kk	hk	hh	hk	kk	kk	hk	hk	hk	hh	hh
cIX:5156604	76.309	A=DB=C	hk	hh	hh	hh	hh	hh	kk	kk	hh	hk	hk	hk	kk	hh	hh	hh	hk	hk	hh	hh	hk	hk	kk	kk	hh	hk	hk	hk	hk	hh	hh	hh	kk	hk	hk	hk	kk	hk	hh	hh	hk	kk	hk	hk	hk	hh	hh
cIX:4206738	81.826	A=DB=C	kk	hh	hk	hh	hh	hh	kk	kk	hh	hk	hk	hk	kk	hh	hh	hh	kk	hk	hh	--	hk	hk	kk	kk	hh	hh	hk	hk	kk	hh	hh	hh	kk	hk	hk	hk	kk	hk	hh	hk	hk	kk	hk	hk	hk	hh	hh
cIX:2982255	89.892	lm x ll	lm	lm	lm	lm	lm	lm	ll	ll	lm	ll	lm	ll	ll	lm	lm	lm	ll	lm	lm	lm	lm	lm	ll	ll	lm	lm	lm	lm	ll	lm	lm	lm	ll	lm	lm	ll	ll	ll	lm	lm	lm	ll	ll	ll	ll	lm	lm
cIX:2277437	94.343	lm x ll	lm	lm	lm	lm	lm	lm	ll	ll	lm	ll	lm	ll	ll	lm	lm	lm	ll	lm	lm	lm	lm	lm	ll	ll	lm	lm	lm	lm	ll	lm	lm	lm	ll	lm	lm	ll	ll	ll	lm	lm	lm	ll	ll	ll	ll	lm	lm
cIX:203637	114.064	lm x ll	lm	lm	lm	lm	ll	lm	ll	ll	lm	ll	lm	lm	ll	lm	lm	lm	ll	ll	lm	--	lm	lm	ll	ll	lm	lm	lm	lm	ll	ll	lm	lm	ll	lm	lm	ll	lm	ll	lm	lm	lm	ll	ll	ll	lm	lm	ll
cX:19480749	0	nn x np	--	np	nn	np	nn	nn	nn	np	--	nn	nn	np	np	nn	nn	--	np	nn	np	nn	nn	nn	np	np	--	nn	nn	nn	nn	np	nn	np	--	nn	np	nn	nn	np	nn	nn	np	np	np	nn	np	nn	nn
cX:17789677	5.423	nn x np	np	np	nn	np	nn	nn	nn	np	--	nn	nn	np	np	nn	nn	np	np	nn	np	nn	nn	nn	np	np	np	nn	np	np	nn	np	nn	np	np	np	np	nn	nn	np	nn	nn	np	np	np	--	np	nn	nn
cX:17242313	9.716	nn x np	np	np	nn	np	nn	nn	nn	np	np	nn	nn	np	np	nn	np	np	np	nn	np	nn	nn	nn	np	np	np	nn	np	np	nn	np	nn	nn	np	np	np	nn	nn	np	nn	nn	np	np	np	nn	np	nn	nn
cX:16064627	14.596	nn x np	np	np	nn	np	nn	nn	nn	np	np	nn	nn	np	np	np	np	np	np	nn	np	nn	--	nn	np	np	np	nn	np	np	nn	np	nn	nn	np	np	np	nn	nn	np	nn	nn	np	np	np	nn	np	nn	nn
cX:14988178	21.974	nn x np	np	np	nn	np	nn	nn	nn	np	np	nn	np	np	np	np	np	np	nn	nn	np	nn	np	nn	np	np	np	nn	np	np	nn	np	np	nn	np	np	np	nn	nn	np	nn	nn	np	np	np	np	np	nn	nn
s11665:8156	27.748	nn x np	np	np	nn	nn	nn	nn	nn	np	np	nn	np	np	np	np	np	np	nn	nn	np	nn	--	nn	np	np	np	nn	np	np	nn	np	np	nn	np	np	nn	nn	nn	np	nn	nn	np	np	nn	np	np	nn	nn
cX:13243488	33.61	nn x np	np	np	nn	nn	nn	nn	nn	np	np	nn	np	np	np	np	np	np	nn	nn	np	nn	np	nn	np	np	np	nn	np	np	nn	np	np	nn	np	np	nn	nn	nn	np	nn	nn	nn	np	nn	np	np	nn	nn
cX:13243815	38.503	hk x hk	hk	hk	hk	hk	hh	hh	hh	hk	kk	hk	kk	kk	kk	kk	kk	kk	hh	hh	kk	hh	kk	hh	kk	kk	kk	hk	kk	kk	hk	hk	hk	hh	hk	hh	hh	hh	hk	kk	hk	hh	hh	hk	hk	hk	kk	hk	hk
cX:12798503	43.084	nn x np	np	np	nn	nn	nn	np	nn	np	np	nn	np	np	np	np	np	np	nn	nn	np	nn	np	nn	np	np	np	nn	np	np	nn	np	np	nn	np	nn	nn	nn	nn	np	nn	--	nn	np	--	np	np	nn	nn
cX:11581450	50.585	nn x np	nn	np	nn	nn	nn	np	nn	nn	np	np	np	np	np	np	np	np	nn	nn	np	nn	np	np	np	nn	np	nn	np	np	nn	np	np	nn	np	nn	nn	nn	nn	np	nn	nn	nn	np	nn	np	np	nn	nn
cX:9048199	60.531	nn x np	nn	np	nn	--	--	np	--	nn	--	np	np	np	np	np	np	--	nn	nn	np	nn	np	np	np	nn	np	--	np	np	np	np	np	np	--	np	nn	nn	nn	np	nn	nn	nn	np	nn	np	np	nn	--
cX:4098128	71.602	hk x hk	hh	kk	hk	hk	hh	hk	hk	hh	hk	hk	hk	kk	kk	kk	hk	kk	hh	hh	kk	--	hk	hk	kk	hk	kk	hk	kk	kk	hk	hk	hk	hk	hh	hh	kk	hk	hk	hk	hk	hh	hk	hk	hk	hh	kk	kk	hk
cX:3174964	77.336	hk x hk	hh	kk	hk	hk	hh	hk	hk	hk	hk	hk	hk	hk	kk	kk	hk	kk	hh	hk	kk	hk	hk	hk	hk	hk	kk	hk	kk	kk	kk	hk	hk	hk	hh	hh	kk	hk	hk	hk	hk	hk	hk	hk	hk	hh	kk	kk	hk
cX:2500689	81.236	hk x hk	hh	kk	kk	hk	hh	hk	hk	hk	hk	hk	hk	hk	kk	kk	hk	kk	hh	hh	kk	hh	hk	hk	hk	hk	kk	hk	hk	hk	hk	hk	hk	hk	hh	hh	kk	hk	hk	hk	hk	hh	hk	hk	kk	hh	kk	kk	hk
cX:1669095	87.736	nn x np	nn	np	np	nn	nn	np	nn	np	nn	np	np	nn	np	np	np	np	nn	nn	np	nn	nn	--	nn	nn	np	nn	nn	nn	nn	--	np	np	nn	nn	np	np	nn	np	nn	nn	np	np	np	nn	np	np	nn
cX:784266	92.786	nn x np	nn	np	np	nn	nn	np	np	np	nn	np	np	nn	np	np	np	np	nn	nn	np	nn	nn	np	nn	nn	np	nn	nn	nn	np	np	np	np	nn	nn	nn	np	nn	np	nn	np	np	np	np	nn	np	np	nn
cX:807464	99.448	lm x ll	ll	ll	ll	ll	lm	lm	ll	lm	lm	lm	lm	ll	lm	ll	lm	ll	lm	lm	ll	lm	lm	lm	lm	ll	ll	lm	ll	ll	--	lm	lm	lm	lm	lm	ll	lm	ll	lm	ll	lm	lm	lm	lm	ll	ll	lm	lm
cXI:4527454	0	nn x np	nn	nn	np	np	np	np	np	np	nn	nn	nn	np	nn	np	nn	np	nn	nn	nn	nn	np	nn	np	np	nn	np	nn	nn	nn	np	nn	np	nn	nn	nn	np	np	np	nn	nn	nn	nn	nn	nn	nn	np	nn
cXI:6227716	26.27	hk x hk	hk	kk	hk	hk	kk	hk	hk	hh	kk	kk	hk	kk	kk	kk	hh	kk	hh	hk	hk	--	hk	hh	kk	hk	hk	hk	kk	kk	hk	kk	hk	hk	hh	hh	hk	hk	hk	hk	hh	kk	kk	hk	hh	hh	kk	hh	hh
cXI:8832311	33.43	hk x hk	hk	kk	hk	hk	kk	hh	hk	hh	kk	kk	hk	hk	kk	kk	hh	kk	hh	hk	kk	--	hk	hh	kk	hh	hk	hk	kk	kk	hk	kk	hk	hk	hh	hh	hh	hk	hk	hk	hh	kk	kk	hk	hh	hh	kk	hh	hh
cXI:10744452	38.768	hk x hk	hk	kk	hk	hk	kk	hh	hk	hh	kk	kk	hk	hk	kk	kk	hh	kk	hh	hk	kk	hk	hk	hh	kk	hh	hk	hk	kk	kk	hk	kk	hk	hk	hh	hk	hh	hk	hk	hk	hh	kk	kk	hk	hh	hh	kk	hh	hh
cXI:12041404	45.226	lm x ll	ll	ll	lm	lm	ll	lm	lm	lm	ll	ll	ll	lm	ll	ll	lm	ll	lm	ll	ll	lm	ll	lm	ll	lm	ll	lm	ll	ll	lm	ll	ll	lm	lm	lm	lm	lm	lm	ll	lm	ll	ll	lm	lm	ll	ll	ll	lm
cXI:14077363	51.598	hk x hk	hk	kk	hh	hk	kk	hh	hk	hh	kk	kk	hk	hk	kk	kk	hk	kk	hk	--	kk	hk	hk	hk	hk	hh	kk	hk	kk	kk	hh	kk	hk	hk	hh	hk	hh	hh	hk	hk	hh	kk	kk	hk	hh	hk	kk	hk	hk
cXI:14643566	54.4	nn x np	nn	np	nn	np	np	nn	np	nn	np	np	nn	np	np	np	np	np	np	nn	np	np	--	np	np	nn	np	np	np	nn	nn	np	nn	np	nn	np	nn	nn	np	nn	nn	np	np	np	nn	nn	np	nn	np
cXI:18841841	70.117	nn x np	nn	nn	nn	np	np	nn	nn	nn	np	np	nn	np	np	np	np	np	np	np	np	np	--	np	np	nn	np	np	nn	nn	nn	nn	np	np	nn	np	nn	nn	np	np	nn	np	np	np	np	nn	nn	nn	np
cXI:18029386	74.3	nn x np	nn	nn	nn	np	np	nn	np	nn	np	np	nn	np	np	np	np	np	np	np	np	nn	nn	np	np	nn	np	np	nn	nn	np	nn	np	np	nn	np	nn	nn	np	np	nn	nn	np	np	np	nn	nn	nn	np
cXI:19676247	81.831	hk x hk	hk	hk	hk	kk	kk	hk	hh	hh	hk	hk	hh	kk	hk	kk	kk	hk	kk	hk	hk	hh	--	hk	hk	hh	hk	hk	hk	hh	kk	hk	kk	kk	hh	kk	hk	hk	hk	kk	hh	hk	hh	hk	kk	hk	hk	hk	hk
cXII:1004225	0	hk x hk	hk	kk	kk	hk	hh	kk	hk	hk	hk	hk	kk	hh	hk	hh	hh	hk	hk	hh	hh	hk	hk	hk	hk	hk	hh	hk	hk	hk	hk	hh	hk	hk	hk	kk	hk	kk	kk	hh	hh	kk	kk	hk	hk	hk	hk	hk	hk
cXII:2448285	7.167	nn x np	nn	np	np	nn	nn	np	np	nn	nn	nn	np	nn	np	nn	nn	nn	nn	nn	nn	nn	--	nn	nn	nn	nn	np	np	np	nn	nn	np	np	np	np	np	np	np	nn	np	nn	np	nn	np	nn	nn	nn	nn
cXII:3352898	13.334	nn x np	nn	np	np	nn	nn	np	np	nn	np	nn	nn	nn	np	nn	nn	nn	nn	nn	nn	nn	nn	nn	nn	nn	nn	nn	np	np	np	nn	np	np	np	np	np	np	np	np	np	np	np	nn	np	nn	nn	nn	nn
cXII:4057645	21.208	A=DB=C	hk	hh	hh	hk	kk	hh	hk	hk	hh	--	hk	hk	hk	hh	hk	hk	hh	hk	kk	hk	hk	hk	hk	kk	kk	kk	hk	hk	hk	kk	hk	kk	hk	hh	hk	hh	hh	hk	hk	hh	hk	kk	hk	hh	hk	kk	kk
cXII:6221132	27.722	nn x np	nn	np	np	nn	nn	np	np	nn	np	np	nn	nn	np	np	nn	nn	np	nn	nn	np	np	nn	nn	nn	nn	nn	--	nn	np	nn	np	nn	np	np	np	np	np	np	np	np	nn	nn	np	np	nn	nn	np
cXII:9335575	34.699	nn x np	nn	np	np	nn	nn	nn	np	nn	--	np	nn	nn	np	np	nn	nn	np	nn	nn	nn	nn	np	nn	nn	nn	nn	nn	nn	nn	nn	np	nn	np	nn	np	np	np	np	np	--	nn	nn	np	np	nn	nn	np
cXII:10102374	43.864	nn x np	nn	np	np	nn	nn	nn	np	nn	np	--	nn	nn	np	np	nn	np	np	nn	--	--	np	np	nn	nn	nn	nn	--	nn	nn	nn	np	--	np	nn	np	nn	np	np	np	nn	nn	nn	np	np	nn	nn	np
cXII:9773230	52.823	lm x ll	ll	ll	ll	lm	lm	lm	lm	lm	ll	--	ll	lm	lm	lm	lm	lm	lm	lm	ll	lm	ll	ll	lm	ll	ll	ll	ll	ll	ll	lm	lm	ll	ll	lm	lm	ll	lm	ll	ll	ll	lm	ll	lm	lm	lm	ll	ll
cXII:11747091	57.188	A=DB=C	kk	hk	hk	hk	hk	hk	hh	hk	kk	kk	kk	hk	hk	hh	hh	hh	hh	hh	kk	hk	hk	hk	hk	kk	kk	kk	kk	kk	hk	hk	hh	kk	hk	hk	hh	kk	hh	hk	hk	kk	hh	kk	hh	hh	hh	kk	hk
cXII:18208092	67.528	lm x ll	ll	ll	ll	lm	lm	lm	lm	lm	ll	--	ll	lm	lm	lm	lm	lm	lm	lm	ll	lm	--	lm	lm	ll	ll	ll	--	ll	lm	lm	lm	ll	ll	--	lm	ll	lm	ll	ll	ll	lm	ll	lm	lm	lm	ll	ll
cXII:16941263	80.44	nn x np	nn	np	nn	np	nn	nn	np	nn	nn	nn	nn	nn	nn	np	np	np	np	np	nn	np	np	np	nn	nn	nn	np	nn	nn	nn	nn	np	nn	nn	nn	np	np	nn	nn	np	nn	np	np	np	np	np	nn	np
cXII:18716167	93.382	nn x np	nn	--	nn	np	np	nn	np	nn	nn	nn	nn	nn	nn	np	nn	np	np	np	np	np	np	np	nn	nn	nn	np	np	nn	np	nn	np	nn	nn	nn	np	np	np	nn	np	np	np	np	np	np	np	np	np
cXII:21277716	107.208	A=DB=C	hk	hk	kk	hk	hh	hk	hk	hh	kk	hk	hk	hk	hk	hh	kk	hk	hh	hk	hk	hk	hk	hh	hk	kk	hk	hk	hk	hk	hk	hk	kk	kk	hk	hk	hk	hk	hh	kk	hk	kk	hk	hh	hh	kk	hh	hk	hk
cXIII:6750109	0	lm x ll	ll	lm	ll	lm	lm	ll	ll	ll	ll	lm	ll	ll	lm	ll	ll	lm	ll	lm	lm	ll	--	lm	lm	ll	lm	lm	ll	ll	lm	lm	lm	ll	lm	lm	lm	lm	lm	lm	lm	lm	ll	lm	ll	lm	lm	lm	lm
cXIII:16309346	19.522	hk x hk	hk	kk	hk	kk	hk	hk	hk	hk	hh	hh	hk	kk	hk	hk	hk	hk	kk	hk	hh	hk	hk	hk	hh	hk	hh	hk	kk	kk	hh	hh	hk	hk	hh	hh	hh	kk	hh	kk	hk	hk	hk	hk	kk	hk	hk	hh	hk
cXIII:17105456	22.89	lm x ll	ll	ll	ll	ll	ll	lm	ll	ll	lm	lm	ll	ll	lm	ll	ll	lm	ll	lm	lm	ll	ll	lm	lm	ll	lm	lm	ll	ll	lm	lm	lm	ll	lm	lm	lm	ll	lm	ll	lm	lm	ll	ll	ll	lm	lm	lm	lm
cXIII:19090763	28.102	lm x ll	ll	ll	ll	ll	ll	lm	ll	ll	lm	lm	ll	ll	lm	--	ll	lm	ll	lm	lm	ll	--	lm	lm	ll	lm	lm	ll	ll	ll	lm	lm	ll	lm	lm	lm	ll	lm	ll	ll	lm	ll	ll	ll	lm	lm	lm	lm
cXIII:20095358	33.72	A=DB=C	kk	kk	kk	hk	kk	hh	kk	kk	hk	hh	kk	kk	hh	kk	kk	hh	hk	hh	hk	--	hk	hh	hk	hk	hk	hh	hk	hk	hk	hk	hk	kk	hk	hk	hk	hk	hk	hk	hk	hk	kk	kk	hk	hh	hh	hk	hh
cXIII:19994439	37.021	nn x np	nn	nn	nn	np	nn	np	nn	nn	nn	--	nn	nn	np	nn	nn	np	np	np	nn	nn	np	np	nn	np	nn	np	--	np	np	nn	np	nn	nn	nn	nn	np	nn	np	np	nn	nn	nn	np	np	np	nn	np
cXIV:14347908	0	lm x ll	lm	lm	ll	ll	ll	--	lm	lm	lm	lm	ll	ll	lm	lm	--	lm	lm	ll	ll	ll	ll	ll	lm	lm	lm	lm	ll	ll	ll	ll	ll	ll	ll	lm	lm	ll	ll	lm	lm	lm	ll	lm	ll	lm	lm	ll	lm
cXIV:13505493	5.534	nn x np	np	np	np	np	np	nn	np	nn	nn	--	nn	nn	np	np	np	np	np	nn	np	np	--	nn	np	nn	nn	np	--	nn	nn	np	nn	np	np	nn	nn	np	np	nn	np	nn	np	nn	nn	np	nn	np	np
cXIV:12627209	11.538	nn x np	np	np	np	np	np	nn	np	nn	nn	--	nn	nn	np	np	np	np	np	nn	np	--	np	nn	np	nn	nn	np	np	nn	nn	np	nn	nn	np	nn	nn	np	nn	nn	np	nn	np	nn	nn	np	np	np	np
cXIV:10942887	15.692	nn x np	np	np	np	np	np	nn	np	nn	nn	nn	nn	nn	np	np	np	np	np	nn	np	nn	nn	nn	np	nn	nn	np	--	nn	nn	np	nn	nn	np	np	nn	np	nn	nn	np	np	np	nn	nn	np	np	nn	np
cXIV:11367787	18.837	A=DB=C	hk	hk	hh	hk	hk	kk	hh	kk	--	hk	kk	kk	hk	hk	hh	hk	hh	hk	--	hk	hk	hh	hh	hk	hk	hh	--	kk	hk	hh	kk	hh	hk	hh	hk	hk	kk	hk	hh	hh	hk	hk	kk	hh	hh	hk	hh
cXIV:8274328	26.584	A=DB=C	hk	kk	hh	hk	kk	kk	hh	kk	--	--	kk	kk	hk	hk	hh	kk	hk	hk	hh	hk	hk	hh	hh	hh	hk	hh	hk	kk	hk	hh	kk	hk	hk	hh	hk	kk	kk	hk	hh	--	hk	hk	kk	hh	hh	hk	hh
cXIV:6817485	33.065	nn x np	nn	nn	np	np	nn	nn	np	nn	nn	nn	nn	nn	nn	np	np	nn	np	nn	np	nn	nn	np	np	np	nn	np	--	nn	nn	np	nn	np	np	nn	nn	nn	nn	nn	np	nn	np	nn	nn	np	np	nn	np
cXIV:6254981	40.27	nn x np	nn	nn	np	np	nn	nn	np	nn	nn	nn	nn	nn	nn	np	np	nn	np	nn	np	nn	--	np	np	np	nn	np	np	nn	nn	np	nn	np	np	np	nn	nn	nn	nn	np	np	np	nn	nn	np	np	nn	np
cXIV:5101564	49.339	nn x np	nn	nn	np	np	nn	nn	np	nn	nn	nn	nn	np	nn	np	np	nn	nn	nn	np	np	np	np	nn	np	nn	np	np	nn	nn	np	nn	np	nn	nn	nn	nn	nn	np	nn	nn	np	nn	nn	np	np	nn	np
cXIV:4738351	54.435	nn x np	nn	nn	np	np	nn	nn	np	np	nn	nn	nn	np	nn	np	np	nn	nn	nn	np	np	--	nn	nn	np	nn	np	np	nn	np	np	nn	np	nn	np	nn	nn	nn	np	nn	np	np	nn	nn	np	np	nn	np
cXIV:2176277	57.078	nn x np	nn	nn	np	np	nn	nn	np	np	nn	nn	nn	np	nn	np	np	nn	nn	nn	np	np	--	nn	nn	np	nn	np	nn	nn	np	np	nn	np	nn	nn	nn	nn	nn	np	nn	np	np	nn	nn	np	np	nn	np
cXIV:601892	62.773	A=DB=C	hk	--	hh	hk	hk	kk	kk	hk	kk	kk	kk	hh	hk	hk	hh	kk	kk	hk	hk	hk	--	hk	hk	hk	hk	hk	hk	--	hh	hh	hh	hk	hk	hk	kk	hk	kk	hh	--	hk	hh	kk	hh	hh	hk	hk	hh
cXIV:487363	68.459	A=DB=C	kk	--	hh	hk	hk	kk	kk	hk	kk	kk	kk	hh	kk	hk	hh	hh	kk	kk	hk	hk	hk	hk	hk	hk	hk	hk	hk	hk	hh	hh	hh	hk	kk	--	kk	--	kk	hh	--	hk	hh	kk	hh	hh	hk	--	hh
cXV:18367673	0	nn x np	nn	np	np	np	nn	nn	nn	np	nn	np	np	np	nn	nn	np	np	nn	nn	np	nn	np	nn	np	np	nn	np	np	nn	np	nn	nn	nn	np	nn	nn	nn	nn	np	np	np	nn	nn	np	np	nn	np	nn
cXV:20162180	5.782	A=DB=C	hk	hh	hk	hh	hh	hk	kk	hk	kk	hk	kk	hh	kk	kk	hk	hh	kk	hk	hk	--	hk	hk	hh	hk	hk	hh	hk	kk	hk	kk	kk	hk	hk	hk	hk	hk	hh	hk	hh	hk	kk	hk	hk	hh	kk	hk	hk
cXV:14962601	18.511	A=DB=C	hk	hk	hk	hh	hk	hk	kk	hk	kk	hk	hk	hk	kk	hk	kk	hk	kk	hk	hk	kk	hk	hk	hh	hk	hk	hh	hk	kk	hk	hk	kk	hk	hk	hk	hh	hk	hk	hk	hh	kk	kk	hk	hk	hk	kk	hh	hk
cXV:13756623	24.971	A=DB=C	hk	hk	hk	hh	hk	hh	hk	hk	kk	hk	hk	hk	kk	hk	kk	hk	kk	hk	hk	--	hk	hk	hh	hk	hk	hh	hk	hk	hk	hk	kk	hk	hk	hk	hh	hk	hk	hk	hh	hk	kk	hk	hh	hk	kk	hh	hk
cXV:11228157	38.287	nn x np	nn	np	np	nn	nn	np	nn	np	nn	--	np	nn	nn	np	nn	nn	nn	nn	np	--	np	--	np	np	nn	np	nn	nn	np	nn	nn	nn	np	np	nn	np	nn	np	np	np	nn	nn	np	--	nn	np	nn
cXV:9284860	53.712	nn x np	nn	np	np	nn	nn	np	nn	np	nn	nn	np	nn	nn	np	nn	nn	np	np	np	nn	np	nn	nn	np	nn	np	nn	nn	np	nn	nn	np	nn	np	nn	np	np	np	nn	np	np	nn	nn	nn	nn	np	nn
cXV:8972988	54.756	lm x ll	lm	--	ll	lm	lm	--	lm	ll	--	ll	ll	lm	--	--	ll	--	--	lm	ll	ll	--	lm	--	ll	--	--	lm	ll	ll	ll	ll	lm	ll	ll	lm	ll	--	ll	lm	ll	ll	ll	lm	lm	ll	--	lm
cXV:8401558	64.24	nn x np	nn	nn	np	nn	nn	np	nn	np	nn	nn	np	nn	nn	np	nn	nn	np	np	np	nn	np	nn	nn	np	nn	np	np	nn	np	nn	nn	np	nn	np	nn	np	np	np	nn	np	np	nn	nn	nn	nn	np	nn
cXV:5795906	73.998	nn x np	nn	np	np	nn	nn	np	nn	np	nn	nn	np	nn	nn	np	nn	nn	np	np	nn	nn	np	np	nn	np	nn	np	nn	nn	nn	nn	nn	np	nn	np	nn	np	np	np	nn	nn	np	nn	nn	np	nn	nn	nn
cXV:4947972	79.805	nn x np	nn	np	nn	nn	nn	np	nn	np	nn	nn	np	nn	nn	nn	nn	nn	np	np	nn	nn	np	np	nn	np	nn	np	np	nn	nn	np	nn	np	nn	np	nn	nn	np	np	nn	nn	np	nn	nn	np	--	nn	nn
cXV:4498366	83.809	A=DB=C	hk	hh	hk	hk	kk	hk	--	hk	--	hk	hh	hk	kk	hk	--	--	hk	--	kk	kk	hk	hh	--	hk	--	hk	hk	kk	kk	hh	hk	hk	--	hk	kk	kk	hk	hh	hk	kk	hk	kk	kk	hh	--	hk	hk
cXV:3143203	93.861	nn x np	np	np	nn	nn	nn	np	nn	np	nn	nn	np	nn	np	nn	nn	nn	np	np	nn	nn	np	np	nn	np	nn	np	np	nn	nn	np	nn	np	nn	np	nn	nn	nn	nn	nn	nn	np	np	nn	np	nn	nn	nn
cXV:812435	104.331	A=DB=C	hh	hh	hk	kk	hk	hk	hk	hh	kk	hk	hh	hk	hk	hk	kk	kk	hk	hh	kk	kk	hk	kk	hk	kk	hk	hh	hk	kk	kk	hh	hh	hk	hk	hk	hk	kk	hk	hk	hk	kk	hh	hk	hk	hh	kk	hk	hk
cXVI:2120937	0	nn x np	np	nn	np	nn	nn	nn	np	np	np	np	np	nn	nn	np	np	np	nn	nn	np	nn	nn	np	nn	nn	nn	np	nn	nn	nn	np	np	np	np	np	nn	nn	nn	nn	np	np	nn	nn	np	np	nn	np	np
cXVI:3393476	5.132	nn x np	np	nn	np	nn	nn	nn	np	np	np	np	np	nn	nn	np	nn	np	nn	nn	np	nn	--	np	nn	nn	nn	np	nn	nn	np	np	np	np	np	np	nn	nn	nn	np	np	np	nn	nn	np	np	nn	np	np
cXVI:4093579	8.728	nn x np	np	nn	np	nn	nn	np	np	np	np	np	np	nn	nn	np	nn	np	nn	nn	np	nn	np	np	nn	nn	nn	np	nn	nn	np	np	np	np	np	np	nn	nn	nn	np	np	nn	nn	nn	np	--	nn	np	np
cXVI:4272937	18.78	nn x np	np	nn	np	nn	nn	np	np	np	np	np	np	nn	nn	np	nn	np	nn	nn	np	--	np	np	nn	nn	nn	np	np	nn	np	np	np	np	np	nn	nn	nn	nn	np	np	nn	nn	np	np	np	nn	np	np
cXVI:11802348	47.158	lm x ll	ll	--	ll	ll	lm	ll	lm	lm	lm	ll	lm	lm	lm	lm	ll	--	ll	lm	ll	ll	lm	ll	lm	ll	lm	ll	lm	--	ll	lm	ll	lm	lm	ll	lm	ll	lm	ll	lm	lm	ll	ll	ll	ll	lm	ll	lm
cXVI:9735964	53.192	ef x eg	fg	fg	ef	ef	ee	fg	ee	eg	ee	ef	ee	ee	ee	eg	ef	fg	ef	ee	ef	ef	ee	ef	eg	ef	eg	ef	fg	ef	fg	ee	eg	ee	eg	ef	ee	ef	ee	fg	ee	fg	ef	fg	ef	--	eg	ef	fg
cXVI:10007718	56.57	nn x np	np	np	nn	nn	--	np	nn	np	--	nn	nn	nn	nn	np	nn	np	nn	--	nn	nn	--	nn	--	nn	np	nn	np	nn	np	--	np	--	np	nn	nn	nn	nn	np	--	np	nn	np	nn	nn	np	nn	np
cXVI:10418877	61.158	nn x np	np	np	nn	np	nn	np	nn	np	--	--	nn	nn	nn	np	nn	np	nn	nn	--	--	nn	nn	nn	nn	np	nn	np	nn	np	nn	np	nn	np	nn	nn	nn	np	np	nn	np	nn	np	nn	nn	np	nn	nn
cXVI:10832576	63.535	nn x np	np	np	nn	np	nn	np	nn	np	nn	--	nn	nn	nn	np	nn	np	nn	nn	--	nn	nn	nn	nn	nn	np	nn	np	nn	np	nn	np	nn	np	nn	nn	nn	np	np	nn	np	nn	np	nn	--	np	--	nn
cXVI:3857594	72.705	lm x ll	ll	lm	ll	ll	lm	ll	ll	ll	lm	--	lm	lm	lm	lm	ll	ll	ll	ll	ll	ll	lm	ll	lm	ll	lm	ll	lm	ll	ll	lm	lm	lm	lm	ll	lm	ll	lm	ll	lm	ll	lm	ll	ll	lm	lm	lm	ll
cXVI:3418513	83.351	lm x ll	ll	lm	ll	ll	lm	ll	ll	ll	lm	lm	lm	lm	lm	lm	ll	ll	ll	ll	lm	ll	lm	ll	lm	ll	lm	ll	lm	--	ll	lm	lm	lm	lm	--	lm	ll	--	ll	lm	ll	lm	ll	ll	--	lm	lm	ll
cXVII:3263441	0	nn x np	nn	nn	nn	np	nn	np	np	nn	nn	np	nn	nn	np	nn	nn	np	nn	nn	--	--	nn	np	np	np	np	np	--	np	nn	nn	nn	np	np	nn	np	np	np	nn	nn	nn	nn	np	nn	np	nn	np	nn
cXVII:5721144	9.216	nn x np	nn	nn	nn	np	nn	np	np	nn	nn	np	nn	nn	np	nn	nn	np	nn	nn	nn	nn	nn	np	np	np	np	np	np	np	nn	nn	nn	np	np	nn	np	np	nn	nn	nn	nn	nn	np	nn	np	nn	np	nn
cXVII:6633094	15.902	hk x hk	hk	hk	hk	hk	hk	kk	hk	kk	hk	hk	hh	hh	kk	hk	hk	hk	hk	hk	hh	hk	hh	kk	kk	kk	hh	kk	hk	hk	hh	hk	hh	kk	kk	hh	hk	kk	hk	hk	hh	hk	hh	hk	hh	kk	hh	kk	hk
cXVII:11082638	23.838	nn x np	np	np	np	np	np	nn	nn	nn	np	--	np	np	nn	np	np	nn	np	np	np	np	np	nn	nn	nn	np	nn	np	nn	np	np	nn	nn	nn	np	nn	nn	np	np	--	np	np	nn	np	--	np	nn	np
cXVII:13130424	29.109	lm x ll	lm	lm	lm	ll	lm	lm	ll	lm	lm	lm	ll	ll	lm	lm	lm	ll	lm	lm	ll	lm	ll	lm	lm	lm	ll	lm	ll	ll	ll	lm	ll	lm	lm	ll	ll	lm	lm	lm	lm	lm	ll	ll	ll	lm	ll	lm	lm
cXVII:14940298	44.691	A=DB=C	hk	hk	hk	hk	hh	hk	kk	hk	hh	hk	kk	kk	hk	hh	hh	kk	hh	hk	hh	hh	hk	hh	kk	hk	hk	hk	hk	kk	hk	kk	kk	hk	hk	hk	kk	hk	hh	hh	hh	hh	hk	kk	kk	hk	hk	kk	hk
cXVII:15341988	47.659	A=DB=C	hk	hk	hk	hk	hh	hk	kk	hk	hh	hk	kk	kk	hk	hh	hh	kk	hh	hk	hh	hh	hk	hh	kk	hk	hk	hk	hk	kk	hk	kk	kk	hk	hh	hk	kk	hk	hh	hh	hh	hh	kk	kk	kk	kk	hk	kk	hk
cXVII:16833123	50.912	nn x np	nn	nn	nn	np	np	np	nn	nn	--	--	nn	nn	nn	np	np	nn	np	nn	np	np	np	np	nn	np	np	nn	--	nn	nn	nn	nn	nn	np	nn	nn	nn	np	np	np	nn	nn	nn	nn	nn	np	nn	nn
cXVII:20261053	61.839	nn x np	nn	nn	nn	np	nn	np	nn	nn	np	nn	nn	nn	np	np	np	nn	np	nn	np	nn	np	np	nn	np	np	nn	np	nn	nn	nn	nn	nn	np	nn	nn	nn	np	np	np	nn	nn	np	nn	nn	np	np	nn
cXVII:19506720	68.308	hk x hk	hh	hh	hh	--	hh	--	hh	hh	--	hh	hh	hk	hk	--	kk	hh	hk	hh	hk	hh	hk	hk	hk	kk	hk	hk	hk	hk	hh	hk	hk	hh	hk	hh	hh	hk	kk	hk	kk	kk	hk	hk	hh	hk	kk	--	hh
cXVII:19427318	72.211	nn x np	nn	nn	nn	np	nn	np	nn	nn	np	nn	nn	nn	nn	np	np	nn	np	nn	np	nn	nn	np	nn	np	np	nn	nn	nn	nn	nn	nn	nn	np	np	nn	nn	np	np	np	np	nn	np	nn	nn	np	np	nn
cXVIII:129295	0	lm x ll	lm	ll	ll	ll	ll	ll	ll	lm	ll	ll	lm	lm	ll	ll	lm	ll	ll	ll	ll	ll	ll	ll	ll	ll	ll	ll	ll	lm	--	lm	ll	lm	lm	lm	lm	ll	lm	ll	ll	--	lm	lm	ll	lm	ll	ll	lm
cXVIII:1209965	2.61	lm x ll	lm	ll	ll	ll	ll	ll	ll	lm	lm	ll	lm	lm	ll	ll	lm	ll	ll	ll	ll	ll	ll	ll	ll	ll	ll	ll	ll	lm	ll	ll	ll	lm	lm	lm	lm	ll	lm	ll	ll	ll	lm	lm	ll	lm	ll	ll	lm
cXVIII:1900275	12.122	nn x np	np	np	nn	np	np	nn	nn	np	np	np	nn	np	nn	nn	nn	nn	np	nn	nn	nn	--	np	np	nn	np	np	np	np	np	np	np	np	nn	np	np	np	nn	np	np	np	nn	np	nn	nn	nn	nn	nn
cXVIII:3051417	23.424	A=DB=C	hh	hh	kk	hk	hh	--	kk	hh	--	hk	kk	hh	kk	kk	kk	--	hk	kk	kk	hk	hk	hk	hk	kk	hk	hk	hk	hh	hk	kk	hk	hh	hk	hh	hh	hk	kk	kk	kk	hk	hh	hh	kk	hk	kk	hk	hk
cXVIII:3705398	27.853	A=DB=C	hh	hh	kk	hk	hh	kk	hk	hh	hh	--	kk	hh	kk	kk	kk	kk	hk	kk	hk	hk	hk	hk	hh	kk	hh	hk	--	hh	hh	kk	hk	hh	hk	hh	hh	hk	kk	kk	kk	hk	hk	hk	kk	hk	kk	hk	hk
cXVIII:5243469	31.958	A=DB=C	hh	hh	kk	kk	hh	kk	hk	hh	hh	hh	kk	hh	kk	kk	kk	kk	hk	kk	hk	hk	--	hk	hh	kk	hh	hk	--	hh	hh	kk	hk	hh	hk	hk	hh	hh	kk	hk	kk	hk	hk	hk	kk	hk	kk	hk	hk
cXVIII:5866437	36.497	lm x ll	lm	lm	ll	ll	lm	ll	ll	lm	lm	lm	ll	lm	ll	ll	ll	ll	ll	lm	lm	ll	ll	ll	ll	ll	lm	ll	lm	lm	ll	ll	ll	lm	ll	lm	lm	lm	ll	lm	ll	--	ll	ll	ll	lm	ll	ll	lm
cXVIII:6528245	45.636	lm x ll	lm	lm	ll	ll	lm	lm	ll	lm	lm	lm	ll	lm	ll	ll	ll	ll	ll	lm	lm	ll	ll	ll	ll	ll	lm	ll	lm	lm	lm	ll	ll	lm	ll	lm	lm	lm	ll	lm	ll	ll	ll	ll	ll	lm	ll	ll	lm
cXVIII:7651019	63.083	lm x ll	lm	lm	lm	ll	lm	lm	ll	lm	ll	lm	ll	lm	ll	ll	ll	ll	ll	lm	ll	ll	--	ll	ll	ll	ll	ll	ll	ll	lm	ll	lm	lm	lm	lm	lm	ll	lm	lm	ll	ll	ll	ll	ll	lm	ll	lm	lm
cXVIII:9002167	79.56	lm x ll	lm	lm	lm	ll	lm	lm	ll	lm	ll	lm	ll	lm	ll	ll	lm	ll	ll	lm	ll	lm	ll	lm	ll	ll	ll	lm	ll	ll	lm	ll	lm	ll	lm	lm	lm	ll	lm	ll	ll	ll	ll	ll	ll	lm	lm	lm	lm
cXVIII:12404113	82.919	hk x hk	kk	hk	hk	hh	hk	hk	hk	kk	hk	kk	hk	kk	hh	hk	hk	hk	hh	hk	hk	hk	hk	hk	hk	hh	hh	kk	hk	hh	kk	hh	kk	hh	kk	hk	kk	hh	hk	hk	hh	hk	hh	hk	hh	kk	kk	hk	kk
cXVIII:10924641	88.425	A=DB=C	hh	hk	hk	kk	hk	hk	hk	hh	hk	hh	hk	hh	kk	hk	hk	hk	kk	hk	hk	hk	hk	hk	hk	kk	kk	hh	hk	kk	--	kk	hh	hk	hh	hk	hh	kk	hk	hk	kk	hk	hk	hk	kk	hh	hh	hh	hh
cXVIII:10770292	94.007	nn x np	np	nn	nn	nn	np	np	np	np	np	nn	np	np	nn	np	nn	np	nn	nn	np	nn	np	nn	np	nn	np	np	np	nn	np	nn	np	np	np	nn	np	nn	nn	np	nn	np	np	np	nn	np	np	np	np
cXVIII:10068084	97.586	nn x np	np	nn	nn	nn	np	np	np	np	--	nn	np	np	--	np	nn	np	np	nn	np	nn	np	np	np	nn	--	np	np	nn	np	nn	np	np	np	nn	np	nn	nn	--	nn	np	np	np	nn	np	np	np	np
[truncated: 193 more columns]

## Sheet: High density map
Linkage map and Genotype data of the high density map
Locus	Position	Segregation
cI:1441920	0	nn x np	np	nn	nn	nn	nn	nn	np	nn	np	np	np	np	nn	np	np	np	nn	nn	nn	np	np	np	nn	np	np	np	nn	nn	np	np	np	nn	nn	np	np	np	np	nn	nn	np	np	np	np	np	nn	nn	np
cI:2444051	6.149	nn x np	np	nn	np	nn	nn	nn	nn	nn	np	np	np	np	nn	np	np	np	nn	nn	nn	np	np	np	nn	np	np	np	nn	nn	nn	np	np	nn	nn	np	np	np	np	nn	nn	nn	np	np	np	np	nn	nn	np
cI:4383262	19.168	nn x np	np	nn	np	nn	nn	nn	nn	nn	np	nn	np	np	nn	nn	np	np	nn	nn	nn	np	np	nn	nn	np	np	np	nn	nn	nn	np	nn	np	nn	nn	np	np	np	nn	nn	np	np	np	np	np	nn	np	np
cI:4578860	20.185	nn x np	np	nn	np	nn	nn	nn	nn	nn	np	nn	np	np	nn	nn	np	np	nn	nn	nn	np	np	nn	nn	np	np	np	nn	nn	nn	np	nn	np	nn	nn	np	np	np	nn	nn	nn	np	np	np	np	nn	np	np
cI:5205243	23.71	nn x np	np	nn	np	nn	nn	nn	nn	nn	np	nn	np	np	nn	nn	np	np	np	nn	np	np	np	nn	nn	np	np	np	nn	nn	np	np	nn	np	nn	nn	np	np	np	nn	nn	--	np	np	np	np	nn	np	np
cI:5318180	25.487	nn x np	np	nn	np	nn	nn	nn	nn	nn	np	--	np	np	nn	nn	np	np	np	nn	np	np	np	nn	nn	np	np	np	nn	nn	nn	np	nn	np	nn	nn	np	np	np	nn	nn	nn	np	nn	np	np	np	np	np
cI:5333580	26.044	nn x np	np	nn	np	--	nn	nn	nn	nn	np	nn	np	np	nn	nn	np	np	np	nn	np	np	np	nn	nn	np	np	np	nn	nn	--	np	nn	np	nn	nn	np	np	np	nn	nn	nn	np	nn	np	np	np	np	np
cI:5498520	27.947	nn x np	np	nn	np	nn	nn	nn	nn	np	np	nn	np	np	nn	nn	np	np	np	nn	np	np	np	nn	nn	np	np	np	nn	nn	nn	np	nn	np	nn	nn	np	np	nn	nn	nn	nn	np	nn	np	np	np	np	np
cI:5536972	29.992	nn x np	np	nn	np	nn	nn	nn	nn	np	np	nn	np	np	nn	nn	np	np	np	nn	np	np	np	nn	nn	np	np	np	nn	nn	np	np	nn	np	nn	nn	np	np	nn	nn	nn	np	np	nn	np	np	np	np	np
cI:6828037	40.445	nn x np	np	nn	np	nn	nn	nn	nn	np	np	nn	np	np	nn	nn	np	nn	np	nn	np	nn	np	nn	np	nn	np	np	nn	nn	np	np	nn	np	np	nn	np	nn	nn	nn	nn	np	np	nn	np	np	np	np	np
cI:7043921	43.945	hk x hk	hk	hh	hk	hk	hk	--	hk	kk	--	hk	kk	hk	hk	--	kk	hk	hk	hh	hk	hk	hk	hh	--	hk	kk	kk	hk	hk	hk	kk	hh	kk	--	hh	kk	hk	--	hh	hk	kk	kk	hh	kk	kk	kk	hk	hk
cI:7444469	46.202	ef x eg	eg	ee	eg	ef	ef	ef	ef	fg	ee	--	fg	eg	ef	ee	fg	ef	eg	ee	eg	ef	eg	ee	fg	ef	fg	fg	ef	ef	eg	fg	ee	fg	fg	ee	fg	ef	ee	ee	ef	fg	fg	ee	fg	fg	fg	eg	eg
cI:11122824	56.963	hk x hk	hk	kk	hk	kk	hh	hk	hh	hh	kk	hk	hh	hk	hk	kk	hk	hh	hk	--	hk	--	hk	kk	hh	hk	hh	hh	hk	hk	kk	hh	kk	hh	hh	kk	hh	hk	kk	kk	hk	hh	hh	kk	hk	hh	hk	hk	hk
cI:11775420	58.39	hk x hk	hk	kk	hk	kk	hh	hk	hh	hh	kk	hk	hh	hk	hk	kk	hk	hh	hk	kk	hk	hh	hk	kk	hh	hk	hh	hh	hk	hk	hk	hh	kk	hh	hh	kk	hh	hk	kk	kk	hk	hh	hh	kk	hk	hh	hk	hk	hk
cI:12617571	64.484	nn x np	np	nn	np	nn	np	nn	np	nn	nn	nn	np	np	nn	nn	nn	np	np	nn	np	np	np	nn	np	nn	np	nn	nn	nn	--	np	nn	nn	np	nn	np	nn	nn	nn	nn	nn	np	nn	nn	np	nn	np	np
cI:14956077	66.4	lm x ll	ll	ll	ll	ll	lm	ll	lm	lm	ll	lm	lm	ll	lm	lm	lm	ll	ll	ll	ll	lm	--	ll	--	ll	lm	--	lm	lm	ll	lm	ll	lm	lm	ll	lm	ll	lm	ll	lm	lm	lm	ll	lm	--	ll	ll	ll
cI:14644664	67.061	hk x hk	hk	kk	hk	hk	hh	kk	hh	hk	kk	hk	hh	kk	hk	hk	hk	hk	hk	hk	hk	hh	hk	kk	hh	hk	hh	hk	hk	hk	kk	hh	kk	hk	hh	kk	hh	kk	hk	kk	hh	hh	hh	kk	hk	hh	hk	hk	hk
cI:15276817	69.242	hk x hk	hk	kk	hk	hk	hh	hk	hh	hk	--	hk	hh	kk	hk	hk	hk	hk	hk	kk	hk	hh	hk	kk	hh	kk	hh	hk	hk	hk	kk	hh	kk	hk	hh	kk	hh	kk	hk	kk	hh	hh	hh	kk	hk	--	kk	hk	hk
cI:15448915	70.26	hk x hk	hk	kk	hk	hk	hh	kk	hh	hk	kk	hk	hh	kk	hk	hk	hk	hk	hk	kk	hk	hh	hk	kk	hh	kk	hh	hk	hk	hk	kk	hh	kk	hk	hh	kk	hh	kk	hk	kk	hh	hh	hh	kk	hk	hk	kk	hk	hk
cI:15891396	71.907	lm x ll	lm	ll	ll	ll	lm	ll	lm	lm	ll	lm	lm	ll	lm	lm	lm	ll	ll	ll	ll	lm	lm	ll	lm	ll	lm	--	lm	lm	lm	lm	ll	lm	ll	ll	lm	ll	lm	ll	lm	lm	lm	ll	lm	lm	ll	ll	ll
cI:16140931	73.77	lm x ll	lm	ll	ll	ll	lm	ll	lm	lm	ll	lm	lm	ll	lm	lm	lm	ll	ll	ll	ll	lm	lm	ll	lm	ll	lm	lm	lm	lm	lm	lm	ll	lm	ll	ll	lm	ll	lm	ll	lm	lm	lm	ll	lm	lm	ll	ll	ll
cI:16467088	75.327	lm x ll	lm	ll	ll	ll	lm	ll	lm	lm	ll	lm	lm	ll	lm	lm	lm	ll	ll	ll	ll	lm	lm	ll	lm	ll	lm	lm	lm	lm	lm	lm	ll	lm	ll	ll	lm	ll	lm	ll	lm	lm	lm	ll	lm	lm	ll	ll	ll
cI:16467070	75.334	lm x ll	lm	ll	ll	ll	lm	ll	lm	lm	ll	lm	lm	ll	lm	lm	lm	ll	ll	ll	ll	lm	lm	ll	lm	ll	lm	lm	lm	lm	lm	lm	ll	lm	ll	ll	lm	ll	lm	ll	lm	lm	lm	ll	lm	lm	ll	ll	ll
cI:16444975	75.794	lm x ll	lm	ll	ll	ll	lm	ll	lm	lm	ll	lm	lm	ll	lm	lm	lm	ll	ll	ll	ll	lm	lm	ll	lm	ll	lm	lm	lm	lm	lm	lm	ll	lm	ll	ll	lm	ll	lm	ll	lm	lm	lm	ll	lm	lm	ll	ll	ll
cI:16444969	75.879	hk x hk	hh	kk	hk	hk	hh	kk	hh	hk	kk	hk	hh	kk	hk	hk	hk	hk	hk	kk	hk	hh	hk	kk	hh	kk	hh	hk	hk	hk	hk	hh	kk	hk	hk	kk	hk	kk	hk	kk	hh	hh	hh	kk	hk	hk	kk	hk	hk
cI:17133348	79.651	lm x ll	lm	ll	ll	ll	lm	ll	lm	lm	ll	lm	lm	ll	lm	lm	lm	ll	ll	ll	ll	lm	lm	ll	lm	ll	lm	lm	lm	lm	lm	lm	ll	lm	ll	ll	lm	ll	lm	ll	lm	lm	lm	ll	lm	lm	ll	ll	ll
cI:19391775	95.571	lm x ll	lm	ll	lm	ll	lm	ll	lm	lm	ll	ll	lm	ll	lm	lm	lm	ll	ll	ll	ll	lm	lm	ll	lm	ll	ll	lm	lm	lm	lm	lm	lm	ll	ll	ll	lm	lm	lm	ll	lm	ll	ll	ll	lm	lm	ll	ll	ll
cI:19548944	97.154	lm x ll	lm	ll	lm	ll	lm	ll	lm	lm	ll	ll	lm	ll	lm	lm	lm	ll	ll	ll	ll	lm	lm	--	lm	ll	ll	ll	lm	lm	lm	lm	lm	ll	ll	ll	lm	lm	lm	ll	lm	ll	ll	ll	lm	lm	ll	ll	ll
cI:19548529	97.402	lm x ll	lm	ll	lm	ll	lm	ll	lm	lm	ll	ll	lm	ll	lm	lm	lm	ll	ll	ll	ll	lm	lm	--	lm	ll	ll	ll	lm	lm	lm	lm	lm	ll	ll	ll	lm	lm	lm	ll	lm	ll	ll	ll	lm	lm	ll	ll	ll
cI:19710095	99.052	lm x ll	lm	ll	lm	ll	lm	ll	lm	ll	ll	ll	lm	ll	lm	lm	lm	ll	ll	ll	ll	lm	lm	ll	lm	ll	ll	ll	lm	lm	lm	lm	lm	ll	ll	ll	lm	lm	lm	ll	lm	ll	ll	ll	lm	lm	ll	ll	ll
cI:19710169	99.125	lm x ll	lm	ll	lm	ll	lm	ll	lm	ll	ll	ll	lm	ll	lm	lm	lm	ll	ll	ll	ll	lm	lm	ll	lm	ll	ll	ll	lm	lm	lm	lm	lm	ll	ll	ll	lm	lm	lm	ll	lm	ll	ll	ll	lm	lm	ll	ll	ll
cI:19752000	99.213	hk x hk	hh	kk	hk	hk	hh	kk	hh	kk	hk	kk	hh	kk	hh	hk	hk	hk	hk	kk	hk	--	hk	kk	hh	kk	hk	kk	hk	hk	hh	hh	hh	kk	hk	kk	hk	hh	hk	hk	hh	hk	hk	kk	hk	hk	kk	hk	hk
cI:19728687	99.554	lm x ll	lm	ll	lm	ll	lm	ll	lm	ll	ll	ll	lm	ll	lm	lm	lm	ll	ll	ll	ll	lm	lm	ll	lm	ll	ll	ll	lm	lm	lm	lm	lm	ll	ll	ll	lm	lm	lm	ll	lm	ll	ll	ll	lm	lm	ll	ll	ll
cI:19751951	100.44	lm x ll	lm	ll	lm	ll	lm	ll	lm	ll	ll	ll	lm	ll	lm	lm	lm	ll	ll	ll	ll	lm	lm	ll	lm	ll	ll	ll	lm	lm	lm	lm	lm	ll	ll	ll	lm	lm	lm	ll	lm	ll	ll	ll	lm	lm	ll	ll	ll
cI:19909354	100.654	lm x ll	lm	ll	lm	ll	lm	ll	lm	ll	ll	ll	ll	ll	lm	lm	lm	ll	ll	ll	--	lm	lm	--	lm	ll	ll	ll	lm	lm	lm	lm	lm	ll	ll	ll	lm	lm	lm	ll	lm	ll	ll	ll	lm	lm	ll	ll	ll
cI:20106520	101.061	lm x ll	lm	ll	lm	ll	lm	ll	lm	ll	ll	ll	ll	ll	lm	lm	lm	ll	ll	ll	ll	lm	lm	ll	lm	ll	ll	ll	lm	lm	lm	lm	lm	ll	ll	ll	lm	lm	lm	ll	lm	ll	ll	ll	lm	lm	ll	ll	ll
cI:19919968	101.139	lm x ll	lm	ll	lm	ll	lm	ll	lm	ll	ll	ll	ll	ll	lm	lm	lm	ll	ll	--	ll	lm	lm	ll	lm	ll	ll	ll	lm	lm	lm	lm	lm	ll	ll	ll	lm	lm	lm	ll	lm	ll	ll	ll	lm	lm	ll	ll	ll
cI:20101088	101.241	lm x ll	lm	ll	lm	ll	lm	ll	lm	ll	--	ll	ll	ll	lm	lm	lm	ll	ll	ll	ll	lm	lm	ll	lm	ll	ll	ll	lm	lm	lm	lm	lm	ll	ll	ll	lm	lm	lm	ll	lm	ll	ll	ll	lm	lm	ll	ll	ll
cI:20644589	101.37	nn x np	np	nn	nn	np	np	nn	np	nn	--	--	np	nn	np	nn	nn	np	np	nn	np	np	np	nn	np	nn	np	nn	nn	nn	nn	np	np	nn	np	nn	nn	np	nn	np	np	nn	np	nn	nn	nn	nn	--	np
cI:20710490	102.723	lm x ll	lm	ll	lm	ll	lm	ll	lm	ll	ll	ll	ll	ll	lm	lm	lm	ll	lm	ll	ll	lm	lm	ll	lm	ll	ll	ll	lm	lm	lm	lm	lm	ll	ll	ll	lm	lm	lm	ll	lm	ll	ll	ll	lm	lm	ll	ll	ll
cI:20549270	102.725	lm x ll	lm	ll	lm	ll	lm	ll	lm	ll	ll	ll	ll	ll	lm	lm	lm	ll	lm	--	ll	lm	lm	ll	lm	ll	ll	ll	lm	lm	lm	lm	lm	ll	ll	ll	lm	lm	lm	ll	lm	ll	ll	ll	lm	lm	ll	ll	ll
cI:20415873	102.727	lm x ll	lm	ll	lm	ll	lm	ll	lm	ll	--	ll	ll	ll	lm	lm	lm	ll	lm	ll	ll	lm	lm	--	lm	ll	ll	ll	lm	lm	lm	lm	lm	ll	ll	ll	lm	lm	lm	ll	lm	ll	ll	ll	lm	--	ll	ll	ll
cI:20383634	102.748	hk x hk	kk	hh	hk	hk	kk	hh	kk	hh	hk	hh	hk	hh	kk	hk	hk	hk	kk	hh	hk	kk	hk	hh	kk	hh	hk	hh	hk	hk	hk	kk	kk	hh	hk	hh	hk	kk	hk	hk	kk	hh	hk	hh	hk	hk	hh	hk	hk
cI:20229361	102.77	lm x ll	lm	ll	lm	ll	lm	ll	lm	ll	ll	ll	ll	ll	lm	lm	lm	ll	lm	ll	ll	lm	lm	ll	lm	ll	ll	ll	lm	lm	lm	lm	lm	ll	ll	ll	lm	lm	lm	ll	lm	ll	ll	ll	lm	lm	ll	ll	ll
cI:20229692	102.796	lm x ll	lm	ll	lm	ll	lm	ll	lm	ll	ll	ll	ll	ll	lm	lm	lm	ll	lm	ll	ll	lm	lm	ll	lm	ll	ll	ll	lm	lm	lm	lm	lm	ll	ll	ll	lm	lm	lm	ll	lm	ll	ll	ll	lm	lm	ll	ll	ll
cI:20263110	102.927	lm x ll	lm	--	lm	ll	lm	ll	lm	ll	--	ll	ll	ll	lm	lm	lm	--	lm	ll	ll	lm	lm	ll	lm	ll	--	--	lm	lm	lm	lm	lm	ll	ll	ll	lm	lm	lm	ll	lm	ll	ll	ll	lm	lm	--	ll	ll
cI:20263315	102.932	lm x ll	lm	--	lm	ll	lm	ll	lm	ll	--	ll	ll	ll	lm	lm	lm	--	lm	ll	ll	lm	lm	ll	lm	ll	--	--	lm	lm	lm	lm	lm	ll	ll	ll	lm	lm	lm	ll	lm	ll	ll	ll	lm	lm	--	ll	ll
cI:20657353	103.578	lm x ll	lm	ll	lm	ll	lm	ll	lm	ll	ll	ll	ll	ll	lm	lm	lm	ll	lm	ll	ll	lm	lm	ll	lm	ll	ll	ll	lm	lm	lm	lm	lm	ll	ll	ll	lm	lm	lm	ll	lm	ll	ll	ll	lm	lm	ll	ll	ll
cI:20735358	104.047	lm x ll	lm	ll	lm	ll	lm	ll	lm	ll	ll	ll	ll	ll	lm	lm	lm	ll	lm	ll	ll	lm	lm	ll	lm	ll	ll	ll	lm	lm	lm	lm	lm	ll	ll	ll	lm	lm	lm	ll	lm	ll	ll	ll	lm	lm	ll	ll	ll
cI:22069351	108.056	lm x ll	lm	ll	lm	ll	lm	ll	lm	ll	lm	--	ll	ll	lm	lm	lm	ll	--	ll	--	lm	lm	ll	lm	ll	ll	ll	lm	lm	lm	lm	lm	ll	ll	ll	lm	lm	lm	lm	lm	ll	ll	ll	lm	lm	ll	ll	ll
cI:23232287	115.203	lm x ll	lm	ll	lm	lm	lm	ll	lm	ll	lm	--	ll	lm	lm	lm	lm	ll	lm	ll	ll	lm	lm	ll	lm	ll	ll	ll	lm	lm	lm	lm	lm	ll	ll	ll	--	lm	ll	lm	lm	ll	ll	--	lm	lm	ll	ll	ll
cI:23600065	117.39	lm x ll	lm	lm	lm	lm	lm	ll	lm	--	lm	ll	ll	lm	lm	lm	lm	ll	lm	ll	ll	lm	lm	--	lm	ll	ll	ll	lm	lm	lm	lm	lm	ll	ll	ll	ll	lm	ll	lm	lm	ll	ll	ll	lm	lm	ll	ll	ll
cI:23599613	117.413	lm x ll	lm	lm	lm	lm	lm	ll	lm	ll	lm	ll	ll	lm	lm	lm	lm	ll	lm	ll	--	lm	lm	ll	lm	ll	ll	ll	lm	lm	lm	lm	lm	ll	ll	ll	ll	lm	ll	lm	lm	ll	ll	ll	lm	lm	ll	ll	ll
cI:23749454	118.637	lm x ll	lm	lm	lm	lm	lm	ll	lm	ll	lm	ll	ll	lm	lm	lm	lm	ll	lm	ll	ll	lm	lm	--	lm	ll	ll	ll	lm	lm	lm	lm	lm	ll	ll	ll	ll	lm	ll	lm	lm	ll	ll	ll	lm	lm	ll	ll	ll
cI:23749399	119.239	lm x ll	lm	lm	lm	lm	lm	ll	lm	ll	lm	ll	ll	lm	lm	lm	lm	ll	lm	ll	ll	lm	lm	--	lm	ll	ll	ll	lm	lm	lm	lm	lm	ll	ll	ll	ll	lm	ll	lm	lm	ll	ll	ll	lm	lm	ll	ll	ll
cI:24579500	123.062	lm x ll	lm	lm	lm	lm	lm	ll	lm	ll	lm	--	ll	lm	lm	lm	lm	ll	lm	ll	ll	lm	lm	ll	lm	ll	ll	ll	lm	lm	lm	lm	lm	ll	ll	ll	ll	lm	ll	lm	lm	ll	ll	ll	lm	lm	ll	ll	ll
cI:25727762	129.953	lm x ll	ll	lm	lm	lm	lm	--	lm	ll	lm	--	ll	lm	lm	lm	lm	--	lm	ll	ll	lm	lm	ll	ll	ll	ll	ll	lm	lm	lm	lm	lm	ll	ll	ll	ll	lm	ll	--	lm	ll	lm	ll	lm	ll	ll	ll	ll
cI:26655456	131.664	lm x ll	ll	lm	lm	lm	lm	ll	lm	ll	lm	ll	ll	lm	lm	lm	lm	lm	lm	ll	ll	lm	lm	ll	ll	ll	ll	ll	lm	lm	lm	lm	lm	ll	ll	ll	ll	lm	ll	lm	lm	ll	lm	ll	ll	lm	ll	ll	ll
cII:1267868	0	nn x np	np	np	np	np	np	np	np	nn	nn	np	np	nn	nn	nn	np	nn	np	nn	nn	nn	np	nn	np	nn	np	np	np	nn	nn	nn	nn	np	nn	nn	np	nn	np	nn	nn	nn	np	np	nn	np	np	nn	nn
cII:1419281	1.694	nn x np	np	np	np	np	np	np	np	nn	nn	np	np	nn	nn	nn	np	nn	np	nn	nn	nn	np	nn	np	nn	np	np	np	nn	nn	nn	nn	np	nn	nn	np	nn	np	nn	nn	nn	np	np	nn	np	np	nn	nn
cII:1419681	4.699	hk x hk	hk	hk	hk	hh	hk	hh	hk	hk	hk	hk	hh	kk	kk	kk	hk	kk	hk	kk	hk	kk	hk	kk	hk	kk	hk	hk	hk	kk	kk	kk	hk	hk	hk	kk	hh	kk	hh	kk	kk	kk	hk	hh	kk	hh	hk	hk	kk
cII:1419670	8.179	lm x ll	ll	ll	ll	lm	ll	lm	ll	lm	lm	ll	lm	ll	ll	ll	ll	ll	ll	ll	lm	ll	ll	ll	ll	ll	ll	ll	ll	ll	ll	ll	lm	ll	lm	ll	lm	ll	lm	ll	ll	ll	ll	lm	ll	lm	ll	lm	ll
cII:2128702	11.962	nn x np	nn	np	nn	nn	nn	nn	nn	np	np	nn	nn	np	np	np	np	np	nn	np	np	np	nn	np	nn	np	nn	nn	np	np	nn	np	nn	nn	np	np	nn	np	np	np	np	np	nn	nn	np	nn	nn	np	np
cII:2432735	12.766	hk x hk	hk	kk	hk	hh	hk	hh	hk	hk	hk	hh	hh	kk	kk	kk	kk	kk	hk	kk	hk	--	hk	kk	hk	kk	hk	hk	--	kk	hk	kk	hh	hk	hk	kk	hh	kk	hk	hk	kk	kk	hk	hh	kk	hh	hk	hk	kk
cII:2493286	13.556	hk x hk	hk	kk	hk	hh	hk	hh	hk	hk	hk	hh	hh	kk	kk	kk	kk	kk	hk	kk	hk	hk	hk	kk	hk	kk	hk	hk	hk	kk	hk	kk	hh	kk	hk	kk	hh	kk	hk	hk	kk	kk	hk	hh	kk	hh	hk	hk	kk
cII:2493653	13.689	hk x hk	hk	kk	hk	hh	hk	hh	hk	hk	hk	hh	hh	kk	kk	kk	kk	kk	hk	kk	hk	--	hk	kk	hk	kk	hk	hk	hk	kk	hk	kk	hh	kk	hk	kk	hh	kk	hk	hk	kk	kk	hk	hh	kk	hh	hk	hk	kk
cII:2652428	15.392	hk x hk	hk	kk	hk	hh	hk	hh	hk	hk	hk	hh	hh	kk	kk	hk	kk	kk	hk	kk	hk	kk	hk	kk	hk	kk	hk	hk	hk	kk	hk	kk	hh	kk	hk	kk	hh	kk	hk	hk	kk	kk	hk	hh	kk	hh	hk	hk	kk
cII:2846677	17.754	lm x ll	lm	lm	lm	ll	lm	ll	lm	ll	ll	ll	ll	lm	lm	ll	lm	lm	lm	lm	ll	lm	lm	lm	lm	lm	lm	lm	lm	lm	lm	lm	ll	lm	ll	lm	ll	lm	ll	ll	lm	lm	lm	ll	lm	ll	lm	ll	lm
cII:3454041	21.619	lm x ll	lm	lm	ll	ll	lm	ll	lm	ll	ll	--	ll	lm	lm	ll	--	lm	lm	lm	ll	lm	lm	--	lm	lm	lm	lm	lm	lm	lm	lm	ll	lm	ll	lm	ll	lm	ll	ll	lm	lm	lm	ll	lm	ll	lm	ll	lm
cII:3454303	22.085	hk x hk	hk	hh	kk	kk	hk	kk	hk	hk	hh	--	kk	hh	hh	hk	hh	hh	hk	hh	hh	hh	hk	--	hk	hh	hk	hk	hh	hh	hh	hh	kk	hh	hk	hh	kk	hh	hk	hk	hh	hh	hk	kk	hh	kk	hk	hk	hh
cII:3552915	23.741	ef x eg	ef	fg	ee	ee	ef	ee	--	eg	fg	ee	ee	fg	fg	eg	fg	fg	ef	fg	eg	fg	ef	ef	ef	fg	ef	ef	fg	fg	fg	fg	ee	eg	eg	fg	ee	fg	eg	eg	fg	fg	ef	ee	ef	ee	ef	eg	fg
cII:3552920	24.546	nn x np	nn	np	nn	nn	nn	nn	nn	np	np	nn	nn	np	np	np	np	np	nn	np	np	np	nn	nn	nn	np	nn	nn	np	np	nn	np	nn	np	np	nn	nn	np	np	np	np	np	nn	nn	nn	nn	nn	np	np
cII:3617104	25.115	hk x hk	hk	hh	kk	kk	hk	kk	kk	hk	--	kk	kk	hh	hh	hk	hh	hh	hk	hh	hk	--	hk	--	hk	hh	hk	hk	hk	hh	hh	hh	kk	hk	hk	hh	kk	hh	hk	hk	--	hh	hk	kk	hk	kk	hk	hk	hh
cII:3686986	25.576	nn x np	nn	np	nn	nn	nn	nn	nn	np	np	nn	nn	np	np	np	np	np	nn	np	np	np	nn	nn	--	np	nn	nn	np	np	nn	np	nn	np	np	nn	nn	np	np	np	np	np	nn	nn	nn	--	nn	np	np
cII:3780182	26.06	hk x hk	hk	kk	hh	hh	hk	hh	hh	hk	kk	hh	hh	kk	kk	hk	kk	kk	hk	kk	hk	--	hk	hk	hk	kk	hk	hk	hk	kk	hk	kk	hh	hk	hk	hk	hh	kk	hk	hk	kk	kk	hk	hh	hk	hh	hk	hk	kk
cII:4069506	26.851	nn x np	nn	np	nn	nn	nn	--	nn	np	np	nn	nn	np	np	--	np	np	np	np	np	np	--	nn	--	np	nn	nn	np	np	nn	np	nn	np	np	nn	nn	np	np	np	np	np	nn	nn	nn	nn	nn	np	np
cII:4026149	26.872	hk x hk	hk	kk	hh	hh	hk	hh	hh	hk	kk	hh	hh	kk	kk	hh	kk	kk	kk	kk	hk	kk	hk	hk	hk	kk	hk	hk	kk	kk	hk	kk	hh	hk	hk	hk	hh	kk	hk	hk	kk	kk	hk	hh	hk	--	hk	hk	kk
cII:4029547	27.419	nn x np	nn	np	nn	nn	nn	nn	nn	np	np	nn	nn	np	np	nn	np	np	np	np	np	np	nn	nn	nn	np	nn	nn	np	np	nn	np	nn	np	np	nn	nn	np	np	np	np	np	nn	nn	nn	nn	nn	np	np
cII:4029223	27.881	nn x np	nn	np	nn	nn	nn	nn	nn	np	np	nn	nn	np	np	nn	np	np	np	np	np	np	nn	nn	nn	np	nn	nn	np	np	np	np	nn	np	np	np	nn	np	np	np	np	np	nn	nn	nn	nn	nn	np	np
cII:4722189	28.965	hk x hk	hk	hk	kk	kk	hk	kk	kk	hk	hh	kk	kk	hh	hh	kk	hh	hh	hh	hh	hk	hh	hk	hk	hk	hh	hk	hk	hk	hh	hk	hh	kk	hk	hk	hk	kk	hh	hk	hk	hh	hh	hk	kk	hk	kk	hk	kk	hh
cII:4722413	29.422	hk x hk	hk	hk	hh	hh	hk	hh	hh	hk	kk	hh	hh	kk	kk	hh	kk	kk	kk	kk	hk	--	hk	hk	hk	kk	hk	hk	hk	kk	hk	kk	hh	hk	hk	hk	hh	kk	hk	hk	kk	kk	hk	hh	hk	hh	hk	hh	kk
cII:6114475	31.016	hk x hk	hk	hk	hh	hh	hk	hh	hh	hk	kk	hh	hh	kk	kk	hh	kk	kk	kk	--	hk	--	hk	hk	hk	kk	hk	hk	hk	kk	hk	kk	hh	hk	hk	kk	hh	kk	hk	hk	kk	kk	hk	hh	hk	hh	hk	hh	kk
cII:6231543	31.315	hk x hk	hk	hk	hh	hh	hk	hh	hh	hk	kk	hh	hh	kk	kk	hh	kk	kk	kk	kk	hk	kk	hk	hk	hk	kk	hk	hk	hk	kk	hk	kk	hh	hk	hk	kk	hh	kk	hk	hk	kk	kk	hk	hh	hk	hh	hk	hh	kk
cII:7522028	36.972	hk x hk	kk	hk	hh	hh	hk	hh	hh	hk	kk	--	hh	kk	kk	hh	kk	kk	kk	kk	hh	hk	hk	hk	hk	kk	hk	hk	hk	kk	hh	kk	hh	hk	hk	hk	hh	hk	hk	hk	kk	hk	hk	hh	hk	hk	hk	hh	kk
cII:7660263	37.806	hk x hk	kk	hk	hh	hh	hk	hh	hh	hk	kk	hh	hh	kk	kk	hh	kk	kk	kk	kk	hh	hk	hk	hk	hk	kk	hk	hk	hk	kk	hh	kk	hh	hk	hk	hk	hh	hk	hk	hk	kk	kk	hk	hh	hk	hk	hk	hh	kk
cII:7701815	37.963	hk x hk	kk	hk	hh	hh	hk	hh	hh	hk	kk	hh	hh	kk	kk	hh	kk	kk	kk	kk	hh	hk	hk	hk	hk	kk	hk	hk	hk	kk	hh	kk	hh	hk	hk	hk	hh	hk	hk	hk	kk	kk	hk	hh	hk	hk	hk	hh	kk
cII:7722143	38.171	hk x hk	kk	hk	hh	hh	hk	hh	hh	hk	kk	hh	hh	kk	kk	hh	kk	kk	kk	kk	hh	hk	hk	hk	hk	kk	hk	hk	hk	kk	hh	kk	hh	hk	hk	hk	hh	hk	hk	hk	kk	kk	hk	hh	hk	hk	hk	hh	kk
cII:8019655	40.233	hk x hk	kk	kk	hh	hh	hk	hh	hh	hk	--	--	hh	kk	kk	hh	kk	--	kk	hk	--	hk	hk	hk	hk	kk	hk	hk	--	kk	hh	kk	hh	hk	kk	hk	hh	hk	hk	hk	kk	hk	hk	hh	hk	hk	hk	hh	kk
cII:8034347	40.78	hk x hk	hh	hh	kk	kk	hk	kk	kk	hk	hh	--	kk	hh	hh	kk	hh	hh	hh	hk	kk	hk	hk	hk	hk	hh	hk	hk	hk	hh	hk	hh	kk	hk	hh	hh	kk	hk	hk	hk	hh	hh	hk	kk	hk	hk	hk	kk	hh
cII:8154072	41.369	hk x hk	hh	hh	kk	kk	hk	kk	kk	hk	hh	--	kk	hh	hh	kk	hh	hh	hh	hk	kk	hk	hk	--	hk	hh	hk	hk	hh	hh	hk	hh	kk	hk	hh	hh	kk	hk	hk	hk	hh	hk	hk	kk	hk	--	hk	kk	hh
cII:9085851	45.048	hk x hk	kk	--	hh	hh	hk	hh	hh	hk	kk	--	hh	kk	hk	hh	kk	--	kk	hk	hh	hk	hk	hk	hk	kk	hh	hk	hk	kk	hk	kk	hh	hk	kk	kk	hh	hk	hk	hk	kk	hk	hk	hh	hk	hk	hk	hh	hk
cII:9251571	46.746	hk x hk	hh	hh	kk	kk	--	kk	kk	hh	--	kk	kk	hh	hk	kk	hh	--	hh	hk	kk	hk	hk	hk	hk	hh	kk	--	hk	hh	hk	hh	kk	hk	--	hh	kk	hk	hk	hk	hh	hh	kk	kk	hk	hk	--	kk	hk
cII:9342937	47.144	hk x hk	hh	hh	kk	kk	hk	kk	kk	hh	hh	kk	kk	hh	hk	kk	hh	hh	hh	hk	kk	hk	hk	hk	hk	hh	kk	hh	hk	hh	hk	hh	kk	hk	hh	hh	kk	hk	hk	hk	hh	hh	kk	kk	hk	hk	hk	kk	hk
cII:9308321	47.487	hk x hk	kk	kk	hh	hh	hk	--	hh	kk	--	hh	hh	kk	hk	hh	kk	kk	kk	hk	hh	hk	hk	hk	hk	kk	hh	kk	--	kk	hh	kk	hh	hk	kk	hk	hh	hk	hk	hk	kk	hk	hh	hh	hk	hk	hk	hh	hk
cII:9308279	47.656	hk x hk	kk	kk	hh	hh	hk	hk	hh	kk	--	hh	hh	kk	hk	hh	kk	kk	kk	hk	hh	hk	hk	hk	hk	kk	hh	kk	hk	kk	hh	kk	hh	hk	kk	hk	hh	hk	hk	hk	kk	hk	hh	hh	hk	hk	hk	hh	hk
cII:10157191	49.162	nn x np	np	np	nn	nn	nn	nn	np	np	np	nn	nn	np	nn	nn	np	np	np	nn	--	nn	nn	--	nn	np	nn	np	np	np	nn	np	nn	np	np	nn	nn	np	np	np	np	nn	nn	nn	nn	np	nn	nn	np
cII:10111709	50.075	nn x np	np	np	nn	nn	nn	--	np	np	--	nn	nn	np	nn	nn	np	np	np	nn	nn	nn	nn	nn	nn	np	--	np	np	np	nn	np	nn	np	np	nn	nn	np	np	np	np	nn	nn	nn	nn	np	nn	nn	np
cII:10157187	51.27	hk x hk	hk	hh	kk	kk	hk	kk	hk	hh	hh	kk	kk	hh	hk	kk	hh	hh	hh	hk	--	hk	hk	hk	hk	hh	kk	hh	hk	hk	hk	hh	kk	hk	hh	hh	kk	hk	hk	hk	hk	hh	kk	kk	hk	hk	hk	kk	hk
cII:11263741	54.797	nn x np	np	np	nn	nn	nn	nn	np	np	np	nn	nn	np	nn	nn	np	np	np	nn	nn	nn	nn	nn	nn	np	nn	np	np	np	nn	np	nn	np	np	nn	nn	np	np	np	nn	nn	nn	nn	nn	np	nn	nn	np
cII:11177247	55.013	nn x np	np	np	nn	nn	nn	nn	np	np	np	nn	nn	np	nn	--	np	np	np	nn	nn	nn	nn	nn	nn	np	nn	np	np	np	nn	np	nn	np	np	nn	nn	np	np	np	nn	nn	nn	nn	--	np	nn	nn	np
cII:11263523	55.434	nn x np	np	np	nn	nn	nn	nn	np	np	np	nn	nn	np	nn	nn	np	np	np	nn	nn	nn	nn	nn	nn	np	nn	np	np	np	nn	np	nn	np	np	nn	nn	np	np	np	nn	nn	nn	nn	nn	np	nn	nn	np
cII:11808693	56.942	nn x np	np	np	--	nn	nn	--	np	np	np	nn	nn	np	--	--	np	--	np	nn	nn	nn	nn	np	--	np	--	np	np	np	nn	np	nn	np	np	--	nn	np	np	np	nn	nn	nn	nn	nn	np	--	--	--
cII:11814805	57.14	nn x np	np	np	nn	nn	nn	nn	np	np	np	nn	nn	np	nn	nn	np	np	np	nn	nn	nn	nn	np	nn	np	nn	np	np	np	nn	np	nn	np	np	nn	nn	np	np	np	nn	nn	nn	nn	nn	np	nn	nn	nn
cII:11890371	57.404	nn x np	np	np	nn	nn	nn	nn	np	np	np	--	nn	np	nn	nn	np	np	np	nn	nn	nn	nn	np	nn	np	nn	np	np	np	nn	np	nn	np	np	nn	nn	np	np	np	nn	nn	nn	nn	nn	np	nn	nn	nn
cII:11314973	58.189	hk x hk	hk	hh	kk	kk	kk	kk	hk	hh	hk	kk	kk	hh	hk	kk	hh	hh	hh	hk	kk	hk	hk	hh	hk	hh	kk	hh	hk	hk	kk	hh	kk	hk	hk	hk	kk	hk	hk	hh	kk	hh	kk	kk	hk	hk	hk	kk	kk
cII:11466843	58.566	hk x hk	hk	hh	kk	kk	kk	--	hk	hh	hk	kk	kk	hh	hk	kk	hh	--	hh	hk	kk	hk	hk	hh	hk	hh	kk	--	hk	hk	hk	hh	kk	hk	hk	hh	kk	hk	hk	hh	kk	hh	kk	kk	hk	hk	hk	--	kk
cII:11890664	58.779	nn x np	np	np	nn	nn	nn	nn	np	np	np	--	nn	np	nn	nn	np	np	np	nn	nn	--	nn	np	nn	np	nn	np	np	np	np	np	nn	np	np	np	nn	np	np	np	nn	nn	nn	nn	nn	np	nn	nn	nn
cII:11890715	59.183	nn x np	np	np	nn	nn	nn	nn	np	np	np	--	nn	np	nn	nn	np	np	np	nn	nn	nn	nn	np	nn	np	nn	np	np	np	np	np	nn	np	np	np	nn	np	np	np	nn	nn	nn	nn	nn	np	nn	nn	nn
cII:11472353	59.352	lm x ll	ll	lm	ll	ll	ll	--	ll	lm	ll	ll	ll	lm	lm	ll	lm	lm	lm	lm	ll	lm	lm	lm	lm	lm	ll	lm	ll	ll	ll	lm	ll	ll	ll	lm	ll	ll	ll	lm	ll	--	ll	ll	lm	ll	lm	ll	ll
cII:11682611	59.485	hk x hk	hk	kk	hh	hh	hh	hh	hk	kk	hk	hh	hh	kk	hk	hh	kk	kk	kk	hk	hh	hk	hk	kk	hk	kk	hh	kk	hk	hk	hh	kk	hh	hk	hk	hk	hh	hk	hk	kk	hh	kk	hh	hh	hk	hk	hk	hh	hh
cII:11682887	60.277	hk x hk	hk	kk	hh	hh	hh	hh	hk	kk	hk	hh	hh	kk	hk	hh	kk	kk	kk	hk	hh	hk	hk	kk	hk	kk	hh	kk	hk	hk	hh	kk	hh	hk	hk	hk	hh	hk	hk	kk	hh	kk	hh	hh	hk	hk	hk	hh	hh
cII:11815119	60.993	hk x hk	hk	hh	kk	kk	kk	kk	hk	hh	hk	kk	kk	hh	hk	kk	hh	hh	hh	hk	kk	hk	hk	hh	hk	hh	kk	hh	hk	hk	hk	hh	kk	hk	hk	hh	kk	hk	hk	hh	kk	hh	kk	kk	hk	hk	hk	kk	kk
cII:11682886	61.862	hk x hk	hk	hh	kk	kk	kk	kk	hk	hh	hk	kk	kk	hh	hk	kk	hh	hh	hh	hk	kk	hk	hk	hh	hk	hh	kk	hh	hk	hk	hk	hh	kk	hk	hk	hh	kk	hk	hk	hh	kk	hh	--	kk	hk	hk	hk	kk	kk
cII:12149711	64.139	lm x ll	ll	lm	ll	ll	ll	ll	ll	lm	ll	ll	ll	lm	lm	ll	lm	lm	lm	lm	ll	lm	lm	lm	ll	lm	ll	lm	ll	ll	ll	lm	ll	ll	ll	lm	ll	ll	ll	lm	ll	--	ll	ll	lm	ll	lm	ll	ll
cII:12562769	68.303	hk x hk	hk	hh	kk	kk	kk	kk	hk	hh	hk	--	kk	hk	hh	kk	hh	hk	hh	hk	--	hk	hk	hh	kk	hk	kk	hh	hk	hk	hh	hh	kk	hk	kk	hh	kk	hk	hk	hh	kk	hh	kk	kk	hk	hk	hk	kk	kk
cII:13100647	72.085	nn x np	np	np	nn	np	nn	nn	np	np	np	--	nn	nn	np	nn	np	np	np	nn	--	nn	nn	np	nn	nn	nn	np	--	np	np	np	nn	np	nn	np	nn	np	np	np	--	np	nn	np	nn	np	np	nn	nn
cII:13084324	72.64	nn x np	np	np	nn	np	nn	nn	np	np	np	np	nn	nn	np	nn	np	np	np	nn	nn	nn	--	np	nn	nn	nn	np	np	np	np	np	nn	np	nn	np	nn	np	np	np	nn	nn	nn	np	nn	np	np	nn	nn
cII:13346875	73.501	nn x np	np	np	nn	np	nn	nn	np	np	np	--	nn	nn	np	nn	np	np	np	nn	--	--	nn	np	nn	nn	nn	np	np	np	nn	np	nn	np	nn	nn	nn	np	np	np	--	nn	nn	np	nn	np	np	nn	nn
cII:13343651	74.026	nn x np	np	np	nn	np	nn	nn	np	np	np	np	nn	nn	np	nn	np	np	np	nn	nn	nn	nn	np	nn	nn	nn	np	np	np	nn	np	nn	np	nn	nn	nn	np	np	np	nn	nn	nn	np	nn	np	np	nn	nn
cII:13475667	75.956	hk x hk	hk	kk	hh	hk	hh	hh	hk	kk	hk	hk	hk	hk	kk	hh	kk	hh	kk	hh	hh	hk	hk	--	hh	hk	hh	kk	hk	hk	hk	kk	hk	hk	hh	kk	hh	hk	hk	kk	hh	--	hh	hk	hk	hk	kk	hh	hh
cII:13477433	76.102	hk x hk	hk	hh	kk	hk	--	kk	hk	hh	hk	hk	hk	hk	hh	kk	hh	kk	hh	--	kk	hk	hk	hh	kk	hk	kk	hh	hk	hk	hk	hh	hk	hk	kk	hh	kk	hk	hk	--	kk	hh	kk	hk	hk	hk	hh	kk	kk
cII:13438716	76.438	hk x hk	hk	hh	kk	hk	kk	kk	hk	hh	hk	hk	hk	hk	hh	kk	hh	hk	hh	kk	kk	hk	hk	hh	kk	hk	kk	hh	hk	hk	hh	hh	hk	hk	kk	hh	kk	hk	hk	hh	kk	hh	kk	hk	hk	hk	hh	kk	kk
cII:13477217	77.538	hk x hk	hk	--	kk	hk	kk	kk	--	hh	--	hk	hk	hk	hh	kk	hh	kk	hh	kk	kk	hk	hk	hh	kk	hk	kk	hh	--	hk	hk	hh	hk	hk	--	hh	kk	hk	--	--	kk	hh	kk	hk	--	hk	hh	kk	kk
cII:13728506	79.861	nn x np	np	np	nn	np	nn	--	np	nn	--	np	nn	nn	np	nn	np	--	np	nn	nn	--	--	np	nn	nn	nn	np	np	np	np	np	nn	np	--	nn	nn	np	--	np	nn	nn	nn	np	nn	np	np	--	nn
cII:13888822	82.056	nn x np	np	np	nn	np	nn	nn	np	nn	np	np	nn	nn	np	nn	np	nn	np	nn	nn	--	nn	np	nn	nn	nn	np	np	np	np	np	nn	np	nn	nn	nn	np	np	nn	nn	np	nn	np	nn	np	np	nn	nn
cII:13867041	82.139	nn x np	np	np	nn	np	nn	nn	np	nn	np	np	nn	nn	np	nn	np	nn	np	nn	nn	nn	nn	np	nn	nn	nn	np	np	np	np	np	nn	np	nn	nn	nn	np	np	nn	nn	np	nn	np	nn	np	np	nn	nn
cII:13956600	82.974	nn x np	np	np	nn	np	nn	nn	np	nn	np	np	nn	nn	np	nn	np	nn	np	nn	nn	nn	nn	np	nn	nn	nn	np	np	np	np	np	nn	np	nn	nn	nn	np	np	nn	nn	nn	nn	np	nn	np	np	nn	nn
cII:14143547	85.244	lm x ll	lm	ll	lm	ll	lm	lm	lm	ll	lm	ll	ll	ll	ll	lm	lm	lm	ll	lm	lm	--	ll	ll	lm	ll	lm	ll	lm	lm	ll	ll	ll	lm	lm	ll	lm	lm	lm	ll	lm	ll	lm	lm	lm	ll	ll	lm	lm
cII:14147348	85.702	lm x ll	--	--	lm	ll	lm	lm	lm	ll	lm	ll	ll	ll	--	lm	lm	--	ll	lm	lm	ll	ll	ll	lm	ll	lm	--	lm	lm	ll	ll	ll	lm	lm	ll	lm	lm	lm	ll	lm	ll	lm	lm	lm	ll	--	lm	--
cII:14202603	87.283	lm x ll	lm	ll	lm	ll	lm	lm	lm	ll	lm	ll	ll	ll	ll	lm	lm	lm	ll	lm	lm	ll	ll	ll	lm	ll	lm	ll	lm	lm	ll	ll	ll	lm	lm	ll	lm	lm	lm	ll	lm	ll	lm	lm	lm	ll	ll	ll	lm
cII:14533706	87.349	nn x np	np	np	nn	np	nn	nn	np	nn	np	np	np	nn	np	nn	np	nn	np	nn	nn	nn	np	np	nn	nn	nn	np	np	np	np	np	nn	np	nn	nn	nn	np	np	nn	nn	nn	nn	np	nn	np	np	nn	nn
cII:14533366	87.36	nn x np	np	np	nn	np	nn	nn	np	nn	np	np	np	nn	np	nn	np	nn	np	nn	nn	nn	np	np	nn	nn	nn	np	np	np	np	np	nn	np	nn	nn	nn	np	np	nn	nn	nn	nn	np	nn	np	np	nn	nn
cII:15128877	91.318	nn x np	np	np	nn	np	nn	nn	np	nn	np	np	np	nn	np	np	np	nn	np	np	--	--	--	np	nn	nn	nn	np	np	np	np	np	nn	nn	nn	nn	nn	np	np	nn	nn	nn	nn	np	nn	np	np	nn	nn
cII:15129583	97.645	nn x np	nn	nn	np	nn	np	np	nn	np	nn	nn	nn	np	nn	nn	nn	np	nn	nn	np	np	np	nn	np	np	np	nn	np	nn	nn	nn	np	np	np	nn	np	nn	nn	np	np	nn	np	nn	np	nn	nn	np	np
cII:15351277	98.678	nn x np	nn	nn	np	nn	np	np	nn	np	nn	nn	nn	np	nn	nn	nn	np	nn	nn	np	np	np	nn	np	np	np	np	np	nn	nn	nn	np	np	np	nn	np	nn	nn	np	np	nn	np	nn	np	nn	nn	np	np
cII:21205518	99.191	lm x ll	lm	ll	lm	ll	lm	lm	lm	ll	lm	ll	lm	lm	ll	lm	lm	ll	ll	lm	lm	lm	--	ll	lm	ll	lm	ll	lm	lm	ll	ll	ll	lm	lm	ll	lm	lm	lm	ll	lm	lm	lm	lm	lm	ll	ll	ll	lm
cII:21868515	102.128	lm x ll	lm	ll	lm	ll	lm	lm	lm	ll	lm	ll	lm	lm	ll	lm	lm	ll	ll	lm	lm	lm	ll	ll	lm	ll	lm	ll	lm	lm	ll	ll	ll	lm	lm	ll	lm	lm	lm	--	lm	lm	lm	lm	lm	ll	ll	--	lm
cII:21868462	102.38	lm x ll	lm	ll	lm	ll	lm	lm	lm	ll	lm	ll	lm	lm	ll	lm	lm	ll	ll	lm	lm	lm	ll	ll	lm	ll	lm	ll	lm	lm	ll	ll	ll	lm	lm	ll	lm	lm	lm	--	lm	lm	lm	lm	lm	--	ll	--	lm
cII:23924128	119.036	nn x np	nn	np	np	nn	nn	np	np	np	--	--	nn	np	nn	nn	nn	nn	nn	nn	nn	nn	np	nn	np	np	np	np	nn	nn	nn	nn	nn	np	np	nn	np	np	nn	np	np	nn	np	nn	np	nn	nn	np	np
cII:23023265	120.136	nn x np	nn	np	np	nn	nn	np	np	np	--	--	nn	np	nn	nn	nn	--	nn	nn	--	nn	np	nn	np	np	np	np	--	nn	nn	nn	--	--	np	nn	np	np	nn	np	np	nn	np	nn	np	nn	nn	np	np
cII:24282272	120.812	nn x np	nn	np	np	nn	nn	np	np	np	nn	nn	nn	np	nn	nn	nn	nn	nn	nn	nn	nn	np	nn	np	np	np	np	nn	nn	nn	nn	nn	np	np	nn	np	np	nn	np	np	nn	np	nn	np	nn	nn	np	np
cII:24153947	121.222	nn x np	nn	np	np	nn	nn	np	np	np	nn	nn	nn	np	nn	nn	nn	nn	nn	nn	nn	nn	np	nn	np	np	np	np	nn	nn	nn	nn	nn	np	np	nn	np	np	nn	np	np	nn	np	nn	np	nn	nn	np	np
cII:24282681	122.085	nn x np	nn	np	np	nn	nn	np	np	np	nn	nn	nn	np	nn	nn	nn	nn	nn	nn	nn	nn	np	nn	np	np	np	np	nn	nn	nn	nn	nn	np	np	nn	np	np	nn	np	np	nn	np	nn	np	nn	nn	np	np
cII:24278330	122.504	nn x np	nn	np	np	nn	nn	np	np	np	nn	--	nn	np	nn	nn	nn	nn	nn	nn	nn	nn	np	nn	nn	np	np	np	nn	nn	nn	nn	nn	np	np	nn	np	np	nn	np	np	nn	np	nn	np	nn	nn	np	np
cIII:1139875	0	lm x ll	ll	lm	lm	lm	lm	lm	lm	ll	lm	lm	lm	lm	lm	lm	ll	ll	ll	ll	lm	--	lm	ll	lm	lm	lm	ll	lm	--	ll	ll	ll	lm	lm	ll	lm	lm	lm	lm	--	--	ll	ll	lm	--	lm	ll	ll
cIII:2009977	12.221	hk x hk	kk	hk	hk	hh	hk	hh	hk	hk	hk	hk	hk	hk	hh	hk	kk	hk	kk	kk	hh	kk	hk	kk	kk	hk	hk	hk	hk	hh	hk	kk	hk	hk	hh	kk	hh	hk	hk	hk	hh	hh	kk	hk	hk	hk	hh	kk	kk
cIII:2860922	15.355	hk x hk	hh	hk	hk	kk	hk	kk	hk	hk	hk	hk	hk	hk	kk	hk	hh	hk	hh	hk	kk	hh	hk	--	hh	hh	hk	hk	hk	kk	hk	hh	hk	hk	kk	hh	kk	hk	hk	hk	kk	kk	hh	hk	hk	kk	kk	hh	hh
cIII:2861232	15.39	hk x hk	hh	hk	hk	kk	hk	kk	hk	hk	hk	hk	hk	hk	kk	hk	hh	hk	hh	hk	kk	hh	hk	--	hh	hh	hk	hk	hk	kk	hk	hh	hk	hk	kk	hh	kk	hk	hk	hk	kk	kk	hh	hk	hk	kk	kk	hh	hh
cIII:3678658	23.263	nn x np	nn	nn	nn	np	np	np	nn	np	np	np	nn	nn	np	nn	nn	np	nn	np	np	nn	nn	nn	nn	nn	nn	np	np	np	nn	nn	np	nn	np	nn	np	nn	nn	nn	np	nn	nn	np	nn	np	np	nn	np
cIII:3604107	24.417	nn x np	nn	nn	nn	np	np	np	nn	np	np	np	nn	nn	np	nn	nn	np	nn	np	np	nn	nn	nn	nn	nn	nn	np	np	np	nn	nn	np	nn	np	nn	np	nn	nn	nn	np	nn	nn	np	nn	np	np	nn	np
cIII:7205390	41.838	lm x ll	lm	--	lm	ll	lm	--	lm	lm	--	lm	ll	ll	lm	--	lm	lm	lm	ll	lm	ll	lm	ll	lm	lm	--	--	ll	ll	lm	lm	lm	ll	lm	lm	ll	lm	ll	--	ll	ll	lm	ll	ll	ll	ll	lm	lm
cIII:7205602	41.969	lm x ll	lm	--	lm	ll	lm	--	lm	lm	--	lm	ll	ll	lm	ll	lm	lm	lm	ll	lm	ll	lm	ll	lm	lm	--	--	ll	ll	lm	lm	lm	ll	lm	lm	ll	lm	ll	--	ll	ll	lm	ll	ll	ll	ll	lm	lm
cIII:7351385	43.507	lm x ll	lm	ll	lm	ll	lm	ll	lm	lm	ll	lm	ll	ll	lm	ll	lm	lm	lm	ll	lm	lm	lm	ll	lm	lm	ll	lm	lm	lm	lm	lm	lm	ll	lm	lm	ll	lm	ll	ll	ll	ll	lm	ll	lm	ll	ll	lm	lm
cIII:7434874	44.131	lm x ll	lm	ll	lm	ll	lm	ll	lm	lm	ll	--	ll	ll	lm	ll	lm	lm	lm	ll	lm	ll	lm	ll	lm	lm	ll	lm	lm	lm	lm	lm	lm	ll	lm	lm	ll	lm	ll	ll	ll	ll	lm	ll	lm	ll	ll	lm	lm
cIII:7428089	44.235	lm x ll	lm	ll	lm	ll	lm	ll	lm	lm	ll	lm	ll	ll	lm	ll	lm	lm	lm	ll	lm	ll	lm	ll	lm	lm	ll	lm	lm	lm	lm	lm	lm	ll	lm	lm	ll	lm	ll	ll	ll	ll	lm	ll	lm	ll	ll	lm	lm
cIII:7435107	49.313	lm x ll	ll	lm	ll	lm	ll	lm	ll	ll	lm	--	lm	lm	ll	lm	ll	ll	ll	lm	ll	lm	--	lm	ll	ll	lm	ll	lm	ll	ll	ll	ll	lm	ll	ll	lm	ll	lm	lm	lm	lm	ll	lm	ll	lm	lm	ll	ll
cIII:7428390	49.786	lm x ll	ll	lm	ll	lm	ll	lm	ll	--	lm	ll	lm	lm	ll	lm	ll	ll	ll	lm	ll	lm	--	lm	ll	ll	lm	ll	lm	ll	ll	ll	ll	lm	ll	ll	lm	ll	lm	lm	lm	lm	ll	lm	ll	lm	lm	ll	ll
cIII:7350926	52.783	nn x np	nn	np	nn	np	np	np	nn	nn	np	np	nn	np	np	np	nn	np	nn	np	np	nn	--	nn	nn	np	nn	np	np	np	nn	nn	--	np	np	nn	np	nn	np	nn	nn	nn	nn	np	nn	nn	np	np	np
cIII:7428125	58.004	nn x np	np	nn	np	nn	nn	nn	np	np	nn	nn	np	nn	nn	nn	np	nn	np	nn	--	np	np	np	np	nn	np	nn	nn	nn	np	np	np	nn	nn	np	nn	np	nn	np	np	np	np	nn	np	--	nn	nn	nn
cIII:7434846	58.509	nn x np	np	nn	np	nn	nn	nn	np	np	nn	--	np	nn	nn	nn	np	nn	np	nn	nn	np	np	np	np	nn	np	nn	nn	nn	np	np	np	nn	nn	np	nn	np	nn	np	np	np	np	nn	np	np	nn	nn	nn
cIII:10973814	58.741	lm x ll	ll	lm	ll	lm	ll	ll	ll	ll	--	--	lm	lm	ll	lm	ll	ll	ll	lm	--	lm	lm	--	ll	ll	lm	ll	ll	ll	ll	ll	ll	lm	ll	ll	lm	ll	lm	lm	lm	lm	ll	lm	ll	lm	lm	ll	ll
cIII:10011469	59.132	lm x ll	ll	lm	ll	lm	ll	ll	ll	ll	lm	--	lm	lm	ll	lm	ll	ll	ll	lm	ll	lm	lm	lm	ll	ll	lm	ll	ll	ll	ll	ll	ll	lm	ll	ll	lm	ll	lm	lm	lm	lm	ll	lm	ll	lm	lm	ll	ll
cIII:10011095	59.534	lm x ll	ll	lm	ll	lm	ll	ll	ll	ll	lm	ll	lm	lm	ll	lm	ll	ll	ll	lm	ll	lm	lm	lm	ll	ll	lm	ll	ll	ll	ll	ll	ll	lm	ll	ll	lm	ll	lm	lm	lm	lm	ll	lm	ll	lm	lm	--	ll
cIII:22259383	60.05	lm x ll	ll	lm	lm	lm	ll	--	ll	ll	ll	ll	lm	ll	lm	ll	ll	lm	ll	lm	ll	ll	ll	lm	--	ll	lm	lm	lm	lm	ll	lm	lm	lm	lm	--	lm	lm	--	lm	lm	ll	ll	ll	lm	ll	ll	--	lm
cIII:20703780	60.59	lm x ll	ll	lm	lm	lm	--	lm	ll	ll	--	ll	lm	ll	lm	--	ll	lm	--	lm	ll	ll	lm	lm	--	ll	lm	lm	lm	lm	ll	lm	lm	lm	lm	lm	lm	lm	lm	lm	lm	ll	ll	ll	lm	ll	ll	--	lm
cIII:20391892	60.692	lm x ll	ll	lm	lm	lm	ll	lm	ll	ll	--	--	lm	ll	lm	ll	ll	lm	ll	lm	ll	--	lm	lm	lm	ll	lm	lm	lm	lm	ll	lm	lm	lm	lm	lm	lm	lm	lm	lm	lm	ll	ll	ll	lm	ll	ll	lm	lm
cIII:22277869	60.899	lm x ll	ll	lm	lm	lm	ll	lm	ll	ll	ll	ll	lm	ll	lm	ll	ll	lm	ll	lm	ll	ll	--	lm	lm	ll	lm	lm	lm	lm	ll	lm	lm	lm	lm	--	lm	lm	lm	lm	lm	ll	ll	ll	lm	ll	ll	lm	lm
cIII:22172606	60.922	lm x ll	ll	lm	lm	lm	ll	lm	ll	ll	ll	ll	lm	ll	lm	ll	ll	lm	ll	lm	ll	ll	lm	lm	lm	ll	lm	lm	lm	lm	ll	lm	lm	lm	lm	--	lm	lm	lm	lm	lm	ll	ll	ll	lm	ll	ll	lm	lm
cIII:22172336	60.923	lm x ll	ll	lm	lm	lm	ll	lm	ll	ll	ll	ll	lm	ll	lm	ll	ll	lm	ll	lm	ll	ll	lm	lm	lm	ll	lm	lm	lm	lm	ll	lm	lm	lm	lm	--	lm	lm	lm	lm	lm	ll	ll	ll	lm	ll	ll	lm	lm
cIII:21965971	61.039	lm x ll	ll	lm	lm	lm	ll	lm	ll	ll	ll	ll	lm	ll	lm	ll	ll	lm	ll	lm	ll	ll	lm	lm	lm	ll	lm	lm	lm	lm	ll	lm	lm	lm	lm	--	lm	lm	lm	lm	lm	ll	ll	ll	lm	ll	ll	lm	lm
cIII:21966332	61.042	lm x ll	ll	lm	lm	lm	ll	lm	ll	ll	ll	ll	lm	ll	lm	ll	ll	lm	ll	lm	ll	ll	--	lm	lm	ll	lm	lm	lm	lm	ll	lm	lm	lm	lm	--	lm	lm	lm	lm	lm	ll	ll	ll	lm	ll	ll	lm	lm
cIII:20590400	61.045	lm x ll	ll	lm	lm	lm	ll	lm	ll	ll	ll	ll	lm	ll	lm	ll	ll	lm	ll	lm	ll	ll	lm	lm	lm	ll	lm	lm	lm	lm	ll	lm	lm	lm	lm	lm	lm	lm	lm	lm	lm	ll	ll	ll	lm	ll	ll	lm	lm
cIII:20502479	61.056	lm x ll	ll	lm	lm	lm	ll	lm	ll	ll	--	ll	lm	ll	lm	ll	ll	--	ll	lm	ll	ll	--	lm	--	ll	lm	lm	lm	lm	ll	lm	lm	lm	lm	lm	lm	lm	lm	lm	lm	ll	ll	ll	lm	ll	ll	lm	lm
cIII:20729464	61.058	lm x ll	ll	lm	lm	lm	ll	lm	ll	ll	ll	--	lm	ll	lm	ll	ll	lm	ll	lm	--	ll	lm	lm	lm	ll	lm	lm	lm	lm	ll	lm	lm	lm	lm	lm	lm	lm	lm	lm	lm	ll	ll	ll	lm	ll	ll	lm	lm
cIII:20551788	61.059	lm x ll	ll	lm	lm	lm	ll	lm	ll	ll	ll	--	lm	ll	lm	ll	ll	lm	ll	lm	ll	ll	--	lm	lm	ll	lm	lm	lm	lm	ll	lm	lm	lm	lm	lm	lm	lm	lm	lm	lm	ll	ll	ll	lm	--	ll	lm	lm
cIII:21913858	61.06	lm x ll	ll	lm	lm	lm	ll	lm	ll	ll	ll	ll	lm	ll	lm	ll	ll	lm	ll	lm	ll	ll	lm	lm	lm	ll	lm	lm	lm	lm	ll	lm	lm	lm	lm	--	lm	lm	lm	lm	lm	ll	ll	ll	lm	ll	ll	lm	lm
cIII:20552165	61.06	lm x ll	ll	lm	lm	lm	ll	lm	ll	ll	ll	ll	lm	ll	lm	ll	ll	lm	ll	lm	ll	ll	--	lm	lm	ll	lm	lm	lm	lm	ll	lm	lm	lm	lm	lm	lm	lm	lm	lm	lm	ll	ll	ll	lm	--	ll	lm	lm
cIII:20551754	61.083	lm x ll	ll	lm	lm	lm	ll	lm	ll	ll	ll	ll	lm	ll	lm	ll	ll	lm	ll	lm	ll	ll	--	lm	lm	ll	lm	lm	lm	lm	--	lm	lm	lm	lm	lm	lm	lm	lm	lm	lm	ll	ll	ll	lm	--	ll	lm	lm
cIII:20256778	61.191	lm x ll	ll	lm	lm	lm	ll	lm	ll	ll	--	ll	lm	ll	lm	ll	ll	lm	--	lm	ll	ll	ll	lm	lm	ll	lm	lm	lm	lm	ll	lm	lm	lm	lm	lm	lm	lm	lm	lm	lm	ll	ll	ll	lm	ll	ll	lm	lm
cIII:20778586	61.487	lm x ll	ll	lm	lm	lm	ll	lm	ll	ll	ll	ll	lm	ll	lm	ll	ll	lm	ll	lm	ll	ll	lm	lm	lm	ll	lm	lm	lm	lm	ll	lm	lm	lm	lm	lm	lm	lm	lm	lm	lm	ll	ll	ll	lm	ll	ll	lm	lm
cIII:20228907	61.631	lm x ll	ll	lm	lm	lm	ll	lm	ll	ll	ll	ll	lm	ll	lm	ll	ll	lm	ll	lm	ll	ll	lm	lm	lm	ll	lm	lm	lm	lm	ll	lm	lm	lm	lm	lm	lm	lm	lm	lm	lm	ll	ll	ll	lm	ll	ll	lm	lm
cIII:20193135	61.633	lm x ll	ll	lm	lm	lm	ll	lm	ll	ll	ll	--	lm	ll	lm	ll	ll	lm	ll	lm	ll	ll	--	lm	lm	ll	lm	lm	lm	lm	ll	lm	lm	lm	lm	lm	lm	lm	lm	lm	lm	ll	ll	ll	lm	ll	ll	lm	lm
cIII:20232859	61.687	lm x ll	ll	lm	lm	lm	ll	lm	ll	ll	--	--	lm	ll	lm	ll	ll	lm	ll	lm	--	ll	--	lm	lm	ll	lm	lm	lm	lm	ll	lm	lm	lm	lm	lm	lm	lm	lm	lm	lm	ll	ll	ll	lm	ll	ll	lm	lm
cIII:20202472	61.882	lm x ll	ll	lm	lm	lm	ll	lm	ll	ll	ll	ll	lm	ll	lm	ll	ll	lm	ll	lm	ll	ll	lm	lm	lm	ll	lm	lm	lm	lm	ll	lm	lm	lm	lm	lm	lm	lm	lm	lm	lm	ll	ll	ll	lm	ll	ll	lm	lm
cIII:20233083	61.981	lm x ll	ll	lm	lm	lm	ll	lm	ll	ll	--	--	lm	ll	lm	ll	ll	lm	ll	lm	ll	ll	--	lm	lm	ll	lm	lm	lm	lm	ll	lm	lm	lm	lm	lm	lm	lm	lm	lm	lm	ll	ll	ll	lm	ll	ll	lm	lm
cIII:17215597	89.55	lm x ll	lm	ll	ll	ll	ll	ll	lm	lm	lm	lm	lm	lm	ll	lm	lm	ll	lm	ll	lm	lm	lm	ll	ll	lm	lm	ll	ll	ll	--	ll	ll	ll	ll	ll	ll	ll	ll	lm	ll	lm	ll	lm	ll	lm	lm	ll	ll
cIII:17215899	89.74	lm x ll	lm	ll	ll	ll	ll	ll	lm	lm	lm	lm	lm	lm	ll	lm	lm	ll	lm	ll	lm	lm	lm	ll	ll	lm	lm	ll	ll	ll	--	ll	ll	ll	ll	ll	ll	ll	ll	lm	ll	lm	ll	lm	ll	lm	lm	ll	ll
cIII:17039158	91.393	lm x ll	lm	ll	ll	ll	ll	ll	lm	lm	lm	ll	lm	lm	ll	lm	lm	ll	lm	ll	lm	lm	lm	ll	ll	lm	lm	ll	ll	ll	lm	ll	ll	ll	ll	ll	ll	ll	ll	lm	ll	lm	ll	lm	ll	lm	lm	ll	ll
cIV:280444	0	lm x ll	lm	ll	ll	ll	ll	lm	lm	ll	--	lm	ll	ll	ll	ll	lm	ll	ll	lm	lm	lm	ll	ll	ll	ll	ll	ll	--	ll	lm	lm	ll	ll	lm	lm	lm	lm	ll	lm	ll	lm	ll	lm	lm	ll	ll	ll	lm
cIV:280709	0.253	lm x ll	lm	ll	ll	ll	ll	lm	lm	ll	--	lm	ll	ll	ll	ll	lm	ll	ll	lm	lm	lm	ll	ll	ll	ll	ll	ll	--	ll	lm	lm	ll	ll	lm	lm	lm	lm	ll	lm	ll	lm	ll	lm	lm	ll	ll	ll	lm
cIV:489048	2.169	lm x ll	lm	ll	ll	ll	ll	lm	lm	ll	ll	lm	ll	ll	ll	ll	lm	ll	ll	lm	lm	lm	ll	ll	ll	ll	ll	ll	lm	ll	lm	lm	lm	ll	lm	lm	lm	lm	ll	lm	ll	lm	lm	lm	lm	--	ll	ll	lm
cIV:856339	3.137	lm x ll	lm	ll	ll	ll	ll	lm	lm	ll	ll	lm	ll	ll	ll	ll	lm	ll	ll	lm	lm	lm	ll	ll	ll	ll	ll	ll	lm	ll	lm	lm	lm	ll	lm	lm	lm	lm	ll	lm	ll	lm	lm	lm	lm	ll	ll	ll	lm
cIV:1160928	4.159	lm x ll	lm	ll	ll	ll	ll	lm	lm	ll	ll	lm	ll	ll	ll	ll	lm	ll	ll	lm	lm	lm	ll	ll	ll	ll	ll	ll	lm	ll	lm	lm	lm	ll	lm	lm	lm	lm	ll	--	ll	lm	lm	lm	lm	ll	ll	ll	lm
cIV:1373103	4.432	ef x eg	ef	ee	ee	eg	eg	ef	ef	eg	--	--	ee	eg	ee	eg	ef	ee	eg	fg	ef	--	--	eg	ee	eg	ee	ee	--	eg	ef	ef	fg	eg	ef	ef	fg	fg	eg	ef	--	ef	ef	ef	ef	ee	ee	ee	ef
cIV:1174702	4.631	lm x ll	lm	ll	ll	ll	ll	lm	lm	ll	ll	lm	ll	ll	ll	ll	lm	ll	ll	lm	lm	lm	ll	ll	ll	ll	ll	ll	--	ll	lm	lm	lm	ll	lm	lm	lm	lm	ll	lm	ll	lm	lm	lm	lm	ll	ll	ll	lm
cIV:1276688	4.915	lm x ll	lm	ll	ll	ll	ll	lm	lm	ll	ll	lm	ll	ll	ll	ll	lm	ll	ll	lm	lm	lm	ll	ll	ll	ll	ll	ll	lm	ll	lm	lm	lm	ll	lm	lm	lm	lm	ll	lm	ll	lm	lm	lm	lm	ll	ll	ll	lm
cIV:1273408	5.016	lm x ll	lm	ll	ll	ll	ll	lm	lm	ll	ll	lm	ll	ll	ll	ll	lm	ll	ll	lm	lm	--	ll	--	ll	ll	ll	ll	--	ll	lm	lm	lm	ll	lm	lm	lm	lm	ll	lm	ll	lm	lm	lm	lm	ll	ll	ll	lm
cIV:1273091	5.033	lm x ll	lm	ll	ll	ll	ll	lm	lm	ll	ll	lm	ll	ll	ll	ll	lm	ll	ll	lm	lm	--	ll	--	ll	ll	ll	ll	--	ll	lm	lm	lm	ll	lm	lm	lm	lm	ll	lm	ll	lm	lm	lm	lm	ll	ll	ll	lm
cIV:800428	5.486	hk x hk	kk	hk	hk	hh	hh	kk	kk	hh	hk	hk	hk	hh	hk	hh	kk	hk	hh	hk	kk	hk	hk	hh	hk	hh	hk	hk	hk	hh	hk	kk	hk	hh	kk	kk	hk	hk	hh	kk	hk	kk	kk	kk	kk	hk	hk	hk	kk
cIV:1679120	6.058	lm x ll	lm	ll	ll	ll	ll	lm	lm	ll	ll	lm	ll	ll	ll	ll	lm	ll	ll	lm	lm	lm	ll	ll	ll	ll	ll	ll	lm	ll	lm	lm	lm	ll	lm	lm	lm	lm	ll	lm	ll	lm	lm	lm	lm	--	ll	ll	lm
cIV:1859581	6.189	lm x ll	lm	ll	ll	ll	ll	lm	lm	ll	ll	lm	ll	ll	ll	--	lm	--	ll	lm	lm	lm	--	ll	ll	ll	ll	ll	--	ll	lm	lm	lm	ll	lm	lm	lm	lm	--	lm	ll	lm	lm	lm	lm	ll	ll	ll	lm
cIV:1885928	6.488	lm x ll	lm	ll	ll	ll	ll	lm	lm	ll	ll	lm	ll	ll	ll	ll	lm	ll	ll	lm	lm	lm	ll	ll	ll	ll	ll	ll	--	ll	lm	lm	lm	ll	lm	lm	lm	lm	ll	lm	ll	lm	lm	lm	lm	ll	ll	ll	lm
cIV:1908369	6.828	lm x ll	lm	ll	ll	ll	ll	lm	lm	ll	ll	lm	ll	ll	ll	ll	lm	ll	ll	lm	lm	lm	lm	ll	ll	ll	ll	ll	lm	ll	lm	lm	lm	ll	lm	lm	ll	lm	ll	lm	ll	lm	lm	lm	lm	ll	ll	ll	lm
cIV:1932519	6.974	lm x ll	lm	ll	ll	ll	ll	lm	lm	ll	ll	lm	ll	ll	ll	ll	lm	ll	ll	lm	lm	lm	ll	ll	ll	ll	ll	ll	lm	ll	lm	lm	lm	ll	lm	lm	ll	lm	ll	lm	ll	lm	lm	lm	lm	ll	ll	ll	lm
cIV:2086059	7.909	lm x ll	lm	ll	ll	ll	ll	lm	lm	ll	ll	lm	ll	ll	ll	ll	lm	ll	ll	lm	lm	lm	ll	ll	ll	ll	ll	ll	ll	ll	lm	lm	lm	ll	lm	lm	ll	lm	ll	lm	ll	lm	lm	lm	lm	ll	ll	ll	lm
cIV:2085796	7.914	lm x ll	lm	ll	ll	ll	ll	lm	lm	ll	ll	lm	ll	ll	ll	ll	lm	ll	ll	lm	lm	lm	ll	ll	ll	ll	ll	ll	ll	ll	lm	lm	lm	ll	lm	lm	ll	lm	ll	lm	ll	lm	lm	lm	lm	ll	ll	ll	lm
cIV:2463911	8.573	lm x ll	lm	ll	ll	ll	ll	lm	lm	ll	ll	lm	ll	ll	ll	ll	lm	ll	ll	lm	lm	lm	ll	ll	ll	ll	ll	ll	ll	ll	lm	lm	lm	ll	lm	lm	ll	lm	lm	lm	ll	lm	lm	lm	lm	--	ll	ll	lm
cIV:2421154	9.144	lm x ll	lm	ll	ll	ll	ll	lm	lm	ll	--	lm	ll	ll	ll	ll	lm	ll	ll	lm	lm	lm	ll	ll	ll	ll	ll	ll	ll	ll	lm	lm	lm	ll	lm	lm	ll	lm	lm	lm	ll	lm	lm	lm	lm	ll	ll	ll	lm
cIV:2421559	9.162	lm x ll	lm	ll	ll	ll	ll	lm	lm	ll	--	lm	ll	ll	ll	ll	lm	ll	ll	lm	lm	lm	ll	ll	ll	ll	ll	ll	--	ll	lm	lm	lm	ll	lm	lm	ll	lm	lm	lm	ll	lm	lm	lm	lm	ll	ll	ll	lm
cIV:2720169	9.563	lm x ll	lm	ll	ll	ll	ll	lm	lm	ll	ll	lm	ll	ll	ll	ll	lm	ll	ll	lm	lm	lm	ll	ll	ll	ll	ll	ll	lm	ll	lm	ll	lm	ll	lm	lm	ll	lm	lm	lm	ll	lm	lm	lm	lm	ll	ll	ll	lm
cIV:3012707	9.723	lm x ll	lm	ll	ll	ll	ll	lm	lm	ll	ll	lm	ll	ll	ll	ll	lm	ll	ll	lm	lm	lm	ll	ll	ll	ll	ll	ll	lm	ll	lm	ll	lm	ll	lm	lm	ll	lm	lm	lm	--	lm	lm	lm	lm	--	ll	ll	lm
cIV:2767588	10.335	lm x ll	lm	ll	ll	ll	ll	lm	lm	ll	ll	lm	ll	ll	ll	ll	lm	ll	ll	lm	lm	lm	ll	ll	ll	ll	ll	ll	ll	ll	lm	ll	lm	ll	lm	lm	ll	lm	lm	lm	ll	lm	lm	lm	lm	ll	ll	ll	lm
cIV:2767254	10.416	lm x ll	lm	ll	ll	ll	ll	lm	lm	ll	ll	lm	ll	ll	ll	ll	lm	ll	ll	lm	lm	lm	ll	ll	ll	ll	ll	ll	ll	ll	lm	ll	lm	ll	lm	lm	ll	lm	lm	lm	ll	lm	lm	lm	lm	ll	ll	ll	lm
cIV:2767291	10.468	lm x ll	lm	ll	ll	ll	ll	lm	lm	ll	ll	lm	ll	ll	ll	ll	lm	ll	ll	lm	lm	lm	ll	ll	ll	ll	ll	ll	ll	ll	lm	ll	lm	ll	lm	lm	ll	lm	lm	lm	ll	lm	lm	lm	lm	ll	ll	ll	lm
cIV:2767959	10.641	lm x ll	lm	ll	ll	ll	ll	lm	lm	ll	ll	lm	ll	ll	ll	ll	lm	ll	ll	lm	lm	lm	ll	ll	ll	ll	ll	ll	ll	ll	lm	ll	lm	ll	lm	lm	ll	lm	lm	lm	ll	lm	lm	lm	lm	ll	ll	ll	lm
cIV:3083982	11.21	lm x ll	lm	ll	ll	ll	ll	lm	lm	ll	--	lm	ll	ll	ll	ll	lm	ll	ll	lm	lm	lm	ll	--	ll	ll	ll	ll	ll	ll	lm	ll	lm	ll	lm	lm	ll	lm	lm	lm	ll	lm	lm	lm	lm	ll	ll	ll	lm
cIV:3982566	11.892	lm x ll	lm	ll	ll	ll	ll	lm	lm	ll	--	lm	ll	ll	ll	ll	lm	ll	ll	lm	lm	lm	ll	ll	--	ll	ll	ll	lm	ll	lm	ll	lm	ll	lm	lm	ll	lm	lm	lm	ll	lm	lm	lm	lm	ll	ll	ll	lm
cIV:2927210	13.749	lm x ll	lm	ll	ll	ll	ll	lm	lm	ll	ll	lm	ll	ll	ll	ll	lm	ll	ll	lm	lm	lm	ll	ll	ll	ll	ll	ll	lm	ll	lm	ll	lm	ll	lm	lm	ll	lm	lm	--	ll	lm	lm	lm	lm	ll	ll	ll	lm
cIV:11286398	17.767	hk x hk	kk	hh	hh	kk	kk	--	kk	hh	--	--	hh	hk	hk	hk	hk	hh	hh	hk	kk	--	hh	hh	hk	hk	hh	hh	hk	hk	hk	hk	kk	hh	kk	hk	hh	kk	kk	hk	hk	kk	kk	hh	kk	hh	hh	hk	kk
cIV:11286141	17.791	hk x hk	hh	kk	kk	hh	hh	--	hh	kk	--	--	kk	hk	hk	hk	hk	kk	kk	hk	hh	--	--	kk	hk	hk	kk	kk	hk	hk	hk	hk	hh	kk	hh	hk	kk	hh	hh	hk	hk	hh	hh	kk	hh	kk	kk	hk	hh
cIV:12726252	17.852	lm x ll	lm	ll	ll	lm	lm	lm	lm	ll	ll	lm	ll	ll	lm	ll	lm	ll	ll	lm	lm	lm	ll	ll	ll	ll	ll	ll	lm	ll	lm	ll	lm	ll	lm	lm	ll	lm	lm	lm	ll	lm	lm	ll	lm	ll	ll	ll	lm
cIV:15674333	18.288	lm x ll	lm	ll	ll	lm	lm	lm	lm	ll	ll	lm	ll	ll	lm	ll	lm	ll	ll	lm	lm	lm	ll	ll	ll	ll	ll	ll	ll	ll	lm	ll	lm	ll	lm	lm	ll	lm	lm	lm	ll	lm	lm	ll	lm	ll	ll	ll	lm
cIV:16324116	18.431	lm x ll	lm	ll	ll	lm	lm	lm	lm	ll	ll	lm	ll	ll	lm	ll	lm	ll	ll	lm	lm	lm	ll	ll	ll	ll	ll	ll	lm	ll	lm	ll	lm	ll	lm	lm	ll	lm	lm	lm	ll	lm	lm	ll	lm	ll	ll	ll	lm
cIV:16086113	18.536	lm x ll	lm	ll	ll	lm	lm	lm	lm	ll	ll	lm	ll	ll	lm	ll	lm	ll	ll	lm	lm	lm	--	ll	ll	ll	ll	ll	lm	ll	lm	ll	lm	ll	lm	lm	ll	lm	lm	lm	ll	lm	lm	ll	lm	ll	ll	ll	lm
cIV:14544772	18.815	lm x ll	lm	ll	ll	lm	lm	lm	lm	ll	ll	lm	ll	ll	lm	ll	lm	ll	ll	lm	lm	lm	lm	ll	ll	ll	ll	ll	lm	ll	lm	ll	lm	ll	lm	lm	ll	lm	lm	lm	ll	lm	lm	ll	lm	ll	ll	ll	lm
cIV:16346702	19.487	lm x ll	lm	ll	ll	lm	lm	lm	lm	ll	ll	lm	ll	ll	lm	ll	lm	ll	ll	lm	lm	lm	ll	ll	ll	ll	ll	ll	lm	ll	lm	ll	lm	ll	lm	lm	ll	lm	lm	--	ll	lm	lm	ll	lm	ll	ll	ll	lm
cIV:14856452	21.01	lm x ll	lm	ll	ll	lm	lm	lm	lm	ll	ll	lm	ll	ll	lm	ll	lm	ll	ll	lm	lm	lm	ll	ll	ll	ll	ll	ll	ll	ll	lm	ll	--	ll	lm	lm	ll	lm	lm	lm	ll	lm	lm	ll	--	ll	ll	ll	lm
cIV:5786522	36.121	nn x np	np	nn	nn	np	np	np	np	np	nn	np	nn	np	nn	np	nn	nn	nn	nn	nn	np	nn	nn	np	np	nn	nn	np	np	nn	np	nn	np	np	nn	nn	np	np	nn	np	np	np	nn	nn	nn	nn	nn	np
cIV:17846194	37.89	hk x hk	hh	kk	kk	hh	kk	hh	hh	hh	kk	hk	kk	hk	hk	hk	hk	hk	hk	hh	hh	hk	hk	hk	hk	kk	kk	kk	hk	hk	hh	hk	kk	kk	hh	hh	hk	hk	hk	hh	kk	hh	hk	hk	hk	hk	hk	kk	hk
cIV:17846149	38.747	nn x np	np	nn	nn	np	nn	np	np	np	nn	nn	nn	np	nn	np	nn	np	np	np	np	nn	np	nn	np	nn	nn	nn	np	np	np	np	nn	nn	np	np	np	nn	nn	np	nn	np	nn	nn	nn	nn	np	nn	nn
cIV:17670013	38.751	hk x hk	hh	kk	--	hh	kk	hh	hh	hh	kk	hk	kk	hk	hk	hk	hk	hk	hk	hh	hh	hk	hk	hk	hk	kk	kk	kk	hk	hk	hh	hk	kk	kk	hh	hh	hk	hk	hk	hh	kk	hh	hk	hk	hk	hk	hk	kk	hk
cIV:17866448	39.096	nn x np	np	nn	nn	np	nn	np	np	np	--	nn	nn	np	nn	np	nn	np	np	np	np	nn	np	nn	np	nn	nn	nn	np	np	np	np	nn	nn	np	np	np	nn	nn	np	nn	np	nn	nn	nn	nn	np	nn	nn
cIV:17670328	39.254	hk x hk	hh	kk	kk	hh	kk	hh	hh	hh	kk	hk	kk	hk	hk	hk	hk	hk	hk	hh	hh	hk	hk	hk	hk	kk	kk	kk	hk	hk	hh	hk	kk	kk	hh	hh	hk	hk	hk	hh	kk	hh	hk	hk	hk	hk	hk	kk	hk
cIV:17670002	39.406	hk x hk	hh	kk	kk	hh	kk	hh	hh	hh	kk	hk	kk	hk	hk	hk	hk	hk	hk	hh	hh	hk	hk	hk	hk	kk	kk	kk	hk	hk	hh	hk	kk	kk	hh	hh	hk	hk	hk	hh	kk	hh	hk	hk	hk	hk	hk	kk	hk
cIV:17664621	39.581	hk x hk	hh	kk	kk	hh	kk	hh	hh	hh	kk	hk	kk	hk	hk	hk	hk	hk	hk	hh	hh	hk	hk	hk	hk	kk	kk	kk	hk	hk	hh	hk	kk	kk	hh	hh	hk	hk	hk	hh	kk	hh	hk	hk	hk	hk	hk	kk	hk
cIV:17639484	39.897	hk x hk	hh	kk	kk	hh	kk	hh	hh	hh	kk	hk	kk	hk	hk	hk	hk	hk	hk	hh	hh	hk	hk	hk	hk	kk	kk	kk	hk	hk	hh	hk	kk	kk	hh	hh	hk	hk	hk	hh	kk	hh	hk	hk	hk	hk	hk	kk	hk
cIV:18090102	40.105	nn x np	np	nn	nn	np	nn	np	np	np	nn	nn	nn	np	nn	np	nn	np	np	np	np	nn	np	nn	np	nn	nn	nn	np	np	np	np	nn	nn	np	np	np	nn	nn	np	nn	np	nn	nn	nn	nn	np	nn	nn
cIV:18090504	42.331	hk x hk	hh	kk	kk	hh	kk	hh	hh	hh	kk	hk	kk	hk	hk	hk	hk	hk	hk	hh	hh	hk	hk	hk	hk	kk	hk	kk	hk	hk	hh	hk	kk	kk	hh	hh	hh	hk	hk	hh	kk	hh	hk	hk	hk	hk	hk	kk	hk
cIV:19331303	44.544	nn x np	np	nn	nn	np	nn	np	np	np	nn	--	nn	np	nn	np	nn	np	np	np	np	np	np	--	np	nn	nn	--	np	np	np	np	--	nn	np	np	np	nn	nn	np	--	np	nn	nn	nn	nn	np	nn	nn
cIV:19331327	44.607	nn x np	np	nn	nn	np	nn	np	np	np	nn	--	nn	np	nn	np	nn	np	np	np	np	--	np	--	np	nn	nn	nn	--	np	np	np	--	nn	np	np	np	nn	nn	np	--	np	nn	nn	nn	nn	np	nn	nn
cIV:19678070	47.362	nn x np	np	nn	nn	np	nn	np	np	np	nn	nn	nn	np	nn	np	nn	np	np	np	np	nn	np	nn	np	nn	nn	nn	np	np	np	np	nn	nn	np	np	np	nn	nn	np	nn	np	nn	nn	nn	nn	np	nn	nn
cIV:19653435	47.677	nn x np	np	--	nn	np	--	np	np	np	--	nn	nn	np	nn	np	--	--	np	np	np	nn	np	nn	np	nn	--	--	np	np	np	np	nn	nn	np	np	np	nn	--	np	nn	np	nn	nn	nn	nn	np	--	--
cV:360541	0	lm x ll	ll	ll	lm	ll	ll	ll	ll	lm	ll	ll	ll	ll	--	ll	lm	lm	lm	lm	ll	lm	lm	ll	--	ll	ll	lm	lm	ll	ll	lm	ll	ll	ll	ll	ll	lm	lm	lm	ll	ll	lm	ll	ll	ll	ll	ll	lm
cV:379998	0.374	lm x ll	ll	ll	lm	ll	ll	ll	ll	lm	--	ll	ll	ll	ll	ll	lm	lm	lm	lm	ll	lm	lm	ll	lm	ll	ll	lm	lm	ll	ll	lm	ll	ll	ll	ll	ll	lm	lm	lm	ll	ll	lm	ll	ll	ll	ll	ll	lm
cV:1599103	7.03	lm x ll	ll	--	ll	ll	ll	ll	ll	lm	ll	--	ll	ll	ll	ll	lm	lm	lm	lm	ll	ll	ll	ll	lm	ll	ll	lm	ll	ll	ll	lm	ll	ll	ll	ll	lm	lm	lm	lm	ll	ll	ll	ll	ll	ll	ll	ll	lm
cV:1730638	8.939	lm x ll	ll	ll	ll	ll	ll	ll	ll	lm	ll	ll	ll	ll	ll	ll	lm	lm	lm	lm	--	ll	lm	ll	lm	ll	ll	lm	lm	ll	ll	lm	lm	ll	ll	ll	lm	lm	lm	lm	ll	ll	ll	ll	ll	ll	ll	ll	lm
cV:1870562	11.106	hk x hk	hh	hk	hh	hk	hk	--	hk	hk	hk	hh	hh	kk	hk	hk	hk	--	kk	kk	hh	hk	hk	hk	kk	hk	hk	kk	hk	hh	hk	kk	hk	hk	hh	hh	hk	kk	kk	hk	hk	hh	hk	hk	hh	hh	hk	hh	hk
cV:4716069	28.706	hk x hk	hk	hk	hk	hk	--	hh	hk	hh	kk	hk	hk	hk	kk	kk	hh	hk	hk	hh	hk	kk	hk	kk	hk	kk	hk	kk	hk	hk	kk	hk	hh	kk	hk	kk	hh	hk	kk	hh	hk	hk	kk	kk	hh	hk	--	hk	hk
cV:4716387	29.502	hk x hk	hk	hk	hk	kk	kk	hh	kk	hh	kk	hk	hk	hk	kk	kk	hh	hk	hk	hh	hk	kk	hk	kk	hk	kk	hk	kk	hk	hk	kk	hk	hh	kk	hk	kk	hh	hk	kk	hh	kk	hk	kk	kk	hh	hk	kk	hk	hk
cV:4792958	30.729	hk x hk	hk	hk	hk	kk	kk	hh	kk	hh	kk	hk	hk	hk	kk	kk	hh	hk	hk	hh	hk	--	hk	kk	hk	kk	hk	kk	hk	hk	kk	hk	hh	kk	hk	kk	hh	hk	kk	hh	kk	hk	kk	kk	hh	hk	kk	hk	hk
cV:5609145	32.662	nn x np	np	nn	np	nn	nn	np	nn	nn	nn	np	np	nn	nn	nn	np	nn	nn	np	np	nn	np	nn	nn	nn	nn	nn	np	np	nn	nn	np	nn	np	nn	np	nn	nn	np	nn	np	nn	nn	nn	np	nn	np	nn
cV:5609152	32.836	nn x np	np	nn	np	nn	nn	np	nn	nn	nn	np	np	nn	nn	nn	np	nn	nn	np	np	nn	np	nn	nn	nn	nn	nn	np	np	nn	nn	np	nn	np	nn	np	nn	nn	np	nn	np	nn	nn	nn	np	nn	np	nn
cV:5648780	33.629	nn x np	np	nn	np	nn	nn	np	nn	nn	nn	--	np	nn	nn	nn	np	--	nn	np	np	--	np	--	nn	nn	nn	nn	--	np	nn	nn	np	nn	np	nn	np	nn	nn	np	nn	np	nn	nn	nn	np	nn	np	nn
cV:5609171	36.151	hk x hk	hk	hk	hk	hh	hh	kk	hh	hk	hh	hk	hk	hk	hh	hh	kk	hk	hk	kk	hk	hh	hk	hk	hk	hh	hk	hh	hk	hk	hh	hk	kk	hh	hk	hk	kk	hk	hh	kk	hh	kk	hk	hk	hk	hk	hh	hk	hk
cV:5584435	36.392	lm x ll	ll	lm	ll	ll	ll	lm	ll	lm	ll	--	ll	lm	ll	ll	lm	lm	lm	lm	ll	ll	--	lm	lm	ll	lm	ll	ll	ll	ll	lm	lm	ll	ll	lm	lm	lm	ll	lm	ll	lm	lm	lm	lm	ll	ll	ll	lm
cV:5736799	36.917	lm x ll	ll	lm	ll	ll	ll	lm	ll	lm	ll	--	ll	lm	ll	ll	lm	lm	lm	lm	ll	ll	ll	lm	lm	ll	lm	ll	--	ll	ll	lm	lm	ll	ll	lm	lm	lm	--	lm	ll	lm	lm	lm	lm	--	ll	ll	lm
cV:5737200	36.944	lm x ll	ll	lm	ll	ll	ll	lm	ll	lm	ll	ll	ll	lm	ll	ll	lm	lm	lm	lm	ll	ll	ll	lm	lm	ll	lm	ll	--	ll	ll	lm	lm	ll	ll	lm	lm	lm	--	lm	ll	lm	lm	lm	lm	--	ll	ll	lm
cV:6348743	39.508	lm x ll	ll	lm	ll	ll	ll	lm	ll	lm	ll	ll	ll	lm	ll	ll	lm	lm	lm	lm	ll	ll	ll	lm	lm	--	lm	ll	lm	ll	ll	lm	lm	ll	ll	lm	lm	lm	ll	lm	ll	lm	lm	lm	lm	--	ll	ll	lm
cV:6374034	39.803	lm x ll	ll	lm	ll	ll	ll	lm	ll	lm	ll	--	ll	lm	ll	--	lm	lm	lm	lm	ll	ll	--	lm	lm	ll	lm	ll	lm	ll	ll	lm	lm	ll	ll	lm	lm	lm	ll	lm	ll	lm	lm	lm	lm	--	ll	ll	lm
cV:6348932	40.53	nn x np	nn	np	nn	np	nn	nn	np	np	np	nn	nn	np	np	np	nn	np	np	nn	nn	np	np	np	np	np	np	np	nn	nn	np	np	nn	np	nn	nn	nn	np	np	np	np	nn	np	np	np	--	np	nn	np
cV:6360426	40.949	nn x np	nn	np	nn	np	nn	nn	np	np	np	nn	nn	np	np	np	nn	np	np	nn	nn	np	np	np	np	np	np	np	np	nn	np	np	nn	np	nn	nn	nn	np	np	np	np	nn	np	np	np	nn	np	nn	np
cV:6360456	40.952	nn x np	nn	np	nn	np	nn	nn	np	np	np	nn	nn	np	np	np	nn	np	np	nn	nn	np	np	np	np	np	np	np	np	nn	np	np	nn	np	nn	nn	nn	np	np	np	np	nn	np	np	np	nn	np	nn	np
cV:6383923	41.215	nn x np	nn	np	nn	np	nn	nn	np	np	np	--	nn	np	np	np	nn	np	np	nn	nn	np	np	np	np	np	np	np	np	nn	np	np	nn	np	nn	nn	nn	np	np	np	np	nn	np	np	np	nn	np	nn	np
cV:7367835	43.495	nn x np	nn	np	nn	np	nn	nn	np	np	np	nn	nn	np	np	np	nn	np	np	nn	nn	np	np	np	np	np	np	np	nn	nn	np	np	nn	np	nn	nn	nn	np	np	np	np	nn	np	np	np	nn	np	nn	np
cV:7944777	51.662	nn x np	nn	np	nn	np	nn	nn	np	np	np	nn	nn	np	nn	np	nn	np	np	np	nn	np	np	np	nn	np	np	np	np	nn	np	np	nn	np	nn	nn	nn	np	np	np	nn	np	np	np	np	nn	np	nn	np
cV:7944816	51.72	nn x np	nn	np	nn	np	nn	nn	np	np	np	nn	nn	np	nn	np	nn	np	np	np	nn	np	np	np	nn	np	np	np	np	nn	np	np	nn	np	nn	nn	nn	np	np	np	nn	np	np	np	np	nn	np	nn	np
cV:7944798	51.747	nn x np	nn	np	nn	np	nn	nn	np	np	np	nn	nn	np	nn	np	nn	np	np	np	nn	np	np	np	nn	np	np	np	np	nn	np	np	nn	np	nn	nn	nn	np	np	np	nn	np	np	np	np	nn	np	nn	np
cV:7944484	52.175	nn x np	nn	np	nn	np	nn	nn	np	np	np	nn	nn	np	nn	np	nn	np	np	nn	nn	np	np	np	nn	np	np	np	np	nn	np	np	nn	np	nn	nn	nn	np	np	np	nn	np	np	np	np	nn	np	nn	np
cV:7989459	52.56	nn x np	nn	np	nn	np	nn	nn	np	np	np	nn	nn	np	nn	np	nn	np	np	nn	nn	np	np	np	nn	np	np	np	--	nn	np	np	nn	np	nn	nn	nn	np	np	np	nn	np	np	np	np	nn	np	nn	np
cV:8525487	54.804	nn x np	nn	--	nn	np	nn	--	np	np	--	nn	nn	np	nn	--	nn	np	np	nn	nn	np	np	np	--	np	np	np	np	nn	np	np	nn	np	nn	nn	nn	np	np	np	nn	np	np	nn	np	nn	np	--	np
cV:8799480	55.047	nn x np	nn	np	nn	np	nn	nn	np	np	np	nn	nn	np	nn	np	nn	np	np	nn	nn	np	np	np	nn	np	np	np	np	nn	np	np	nn	np	nn	nn	nn	np	np	np	nn	np	np	nn	np	nn	np	nn	np
cV:9268941	64.386	lm x ll	lm	lm	ll	ll	ll	lm	lm	lm	ll	lm	lm	lm	ll	lm	ll	lm	lm	ll	ll	ll	lm	lm	lm	ll	lm	ll	lm	ll	lm	lm	lm	ll	ll	lm	lm	lm	ll	lm	ll	lm	lm	lm	lm	lm	lm	lm	lm
cV:10924271	73.264	nn x np	nn	np	nn	nn	nn	nn	np	np	np	--	nn	np	nn	np	nn	np	np	nn	nn	np	np	np	nn	np	nn	np	nn	nn	np	np	np	np	np	nn	nn	np	np	np	nn	np	np	nn	np	nn	nn	nn	np
cV:10924315	73.265	nn x np	nn	np	nn	nn	nn	nn	np	np	np	--	nn	np	nn	np	nn	np	np	nn	--	np	np	np	nn	np	nn	np	nn	nn	np	np	np	np	np	nn	nn	np	np	np	nn	np	np	nn	np	nn	nn	nn	np
cV:10882815	73.557	nn x np	nn	np	nn	nn	nn	nn	np	np	np	--	nn	np	nn	np	nn	np	np	nn	nn	np	np	np	nn	np	nn	np	nn	nn	np	np	np	np	np	nn	nn	np	np	np	nn	np	np	nn	np	nn	nn	nn	np
cV:10639649	73.814	nn x np	nn	np	nn	nn	nn	nn	np	np	np	nn	nn	np	nn	np	nn	np	np	nn	nn	np	np	np	nn	np	nn	np	nn	nn	np	np	np	np	np	nn	nn	np	np	np	nn	np	np	nn	np	nn	nn	nn	np
cV:10680222	74.129	nn x np	nn	np	nn	nn	nn	nn	np	np	np	nn	nn	np	nn	np	nn	np	np	nn	nn	np	np	np	nn	np	nn	np	nn	nn	np	np	np	np	np	nn	nn	np	np	np	nn	np	np	nn	np	--	nn	nn	np
cV:11725826	75.693	nn x np	nn	np	nn	nn	nn	nn	np	np	np	nn	nn	np	nn	np	nn	np	np	nn	nn	np	np	np	nn	np	nn	np	nn	nn	np	np	np	np	np	nn	nn	np	np	np	nn	np	np	nn	np	nn	nn	nn	nn
cV:11751350	75.985	nn x np	nn	np	nn	nn	nn	nn	np	np	np	nn	nn	np	nn	np	nn	np	np	--	nn	np	np	np	nn	np	nn	np	nn	nn	np	np	np	np	np	nn	nn	np	np	np	nn	np	np	nn	np	nn	nn	nn	nn
cV:13783416	76.595	hk x hk	hk	hh	kk	kk	kk	hk	hh	hk	hk	hk	hk	hk	kk	hh	kk	hh	hh	--	kk	hk	hk	hh	hk	hk	hk	hk	hk	kk	hh	hh	hh	hk	hk	hk	hk	hh	hk	hh	kk	hh	hh	hk	hh	hk	hk	hk	hk
cV:13628352	77.853	nn x np	nn	np	nn	nn	nn	nn	np	np	np	nn	nn	np	nn	np	nn	np	np	nn	nn	np	np	np	nn	np	nn	np	--	nn	np	np	np	np	np	nn	nn	np	np	np	nn	np	np	nn	np	--	nn	nn	nn
cV:16547715	84.313	hk x hk	hk	hk	hh	hk	hh	hk	kk	hk	hk	kk	hk	hk	hh	kk	hh	kk	kk	hh	hh	hk	hk	kk	hk	hk	hk	hk	--	hh	kk	kk	hk	hk	hk	hk	hk	kk	hh	hk	hk	kk	kk	hk	kk	hk	hk	hk	hk
cV:17332448	87.806	hk x hk	hk	hk	kk	hk	hk	hk	hh	hk	hk	hh	hk	hk	kk	hh	kk	hh	hh	kk	kk	hk	hk	hh	hk	hk	hk	hk	hk	kk	hh	hh	hk	hk	kk	hk	hk	hh	kk	hk	hk	hh	hh	hk	hh	hk	hk	hk	hk
cV:18740419	91.801	lm x ll	ll	lm	lm	ll	ll	ll	ll	lm	lm	ll	ll	lm	ll	ll	lm	ll	ll	lm	lm	lm	lm	ll	ll	lm	ll	lm	lm	lm	lm	ll	ll	ll	lm	lm	lm	ll	lm	lm	lm	ll	ll	ll	ll	ll	ll	ll	ll
cV:18740051	91.821	lm x ll	ll	lm	lm	ll	ll	ll	ll	lm	lm	ll	ll	lm	ll	ll	lm	ll	ll	lm	lm	lm	lm	ll	ll	lm	ll	lm	lm	lm	lm	ll	ll	ll	lm	lm	lm	ll	lm	lm	lm	ll	ll	ll	ll	ll	ll	ll	ll
cV:19296658	97.652	lm x ll	ll	lm	lm	ll	ll	ll	ll	lm	lm	--	ll	lm	ll	ll	lm	ll	ll	lm	lm	lm	lm	ll	lm	ll	lm	ll	lm	lm	ll	ll	ll	ll	lm	lm	lm	ll	lm	lm	lm	ll	ll	ll	ll	ll	ll	ll	ll
cV:20498598	119.528	nn x np	nn	nn	np	nn	nn	nn	np	np	nn	nn	np	np	np	np	nn	np	nn	np	nn	nn	np	np	np	np	np	nn	np	np	np	np	np	np	np	nn	nn	nn	np	nn	nn	nn	np	np	nn	np	nn	np	np
cV:20498609	121.277	nn x np	nn	nn	np	nn	nn	nn	nn	np	nn	nn	np	np	np	np	nn	np	nn	np	nn	nn	--	np	np	np	np	nn	np	np	np	np	np	np	np	nn	nn	nn	np	nn	nn	nn	np	np	nn	np	nn	np	np
cV:22164427	132.215	nn x np	np	np	nn	np	np	np	np	nn	--	--	nn	nn	nn	nn	np	nn	np	nn	np	np	np	nn	nn	nn	nn	np	np	nn	nn	nn	nn	nn	nn	np	np	np	nn	np	np	np	nn	nn	np	nn	np	nn	nn
cV:22164743	132.692	nn x np	np	np	nn	np	np	np	np	nn	--	--	nn	nn	nn	nn	np	nn	np	nn	np	np	np	nn	nn	nn	nn	np	np	nn	nn	nn	nn	nn	nn	np	np	np	nn	np	np	np	nn	nn	np	nn	np	nn	nn
cV:22137122	132.964	nn x np	np	np	nn	np	np	np	np	nn	nn	np	nn	nn	nn	nn	np	nn	np	--	np	np	np	nn	nn	nn	nn	np	--	nn	nn	--	nn	nn	nn	np	np	np	nn	np	np	np	nn	nn	np	nn	np	nn	nn
cV:22538067	133.097	nn x np	np	np	nn	np	np	np	np	nn	--	np	nn	nn	nn	nn	np	nn	np	nn	np	np	np	nn	nn	nn	nn	np	--	nn	nn	nn	nn	nn	nn	np	np	np	nn	np	np	np	nn	nn	np	nn	np	nn	nn
cV:22968698	133.528	nn x np	np	np	nn	np	np	np	np	nn	nn	np	nn	nn	nn	nn	np	nn	np	nn	np	np	np	nn	nn	nn	nn	np	np	nn	nn	nn	nn	nn	nn	np	np	np	nn	np	np	np	nn	nn	np	nn	np	nn	nn
cV:23083332	134.751	nn x np	np	np	nn	np	np	np	np	nn	nn	np	nn	nn	nn	nn	np	nn	np	nn	np	np	np	nn	nn	nn	nn	np	np	nn	nn	nn	nn	nn	nn	np	np	np	nn	np	np	np	nn	nn	np	nn	np	nn	nn
cV:23129979	135.231	nn x np	np	np	nn	np	np	np	np	nn	nn	np	nn	nn	nn	nn	np	nn	np	nn	np	np	np	nn	nn	nn	nn	np	np	nn	nn	nn	nn	nn	nn	np	np	np	nn	np	np	np	nn	nn	np	nn	np	nn	nn
cVI:9455707	0	nn x np	np	np	nn	nn	np	nn	nn	nn	nn	np	nn	np	np	nn	nn	nn	nn	np	np	--	np	nn	np	np	nn	nn	nn	nn	np	np	nn	nn	np	nn	np	np	nn	nn	nn	nn	np	np	nn	nn	nn	np	nn
cVI:6273133	5.509	lm x ll	lm	ll	lm	ll	lm	ll	ll	ll	ll	lm	ll	lm	lm	ll	ll	--	lm	lm	ll	ll	lm	lm	lm	lm	ll	ll	ll	ll	ll	ll	ll	ll	ll	ll	lm	lm	lm	lm	ll	lm	lm	lm	ll	ll	ll	lm	ll
cVI:6276071	7.53	lm x ll	lm	--	lm	ll	lm	lm	ll	ll	--	lm	ll	lm	lm	--	ll	ll	lm	lm	ll	lm	lm	lm	lm	lm	ll	ll	ll	ll	ll	ll	ll	ll	ll	ll	lm	lm	lm	lm	ll	lm	lm	lm	ll	ll	ll	lm	ll
cVI:6420664	9.143	lm x ll	lm	ll	lm	ll	lm	lm	ll	lm	ll	lm	ll	lm	lm	ll	ll	ll	lm	lm	--	--	lm	lm	lm	lm	ll	ll	--	ll	ll	ll	--	--	ll	ll	lm	lm	lm	lm	ll	lm	lm	lm	ll	ll	ll	lm	ll
cVI:8850841	10.595	lm x ll	lm	ll	lm	ll	lm	lm	ll	lm	ll	lm	ll	lm	lm	ll	ll	ll	lm	ll	--	--	lm	lm	lm	lm	ll	ll	--	ll	ll	ll	--	ll	ll	ll	lm	lm	lm	lm	--	lm	lm	lm	ll	ll	ll	lm	ll
cVI:10547786	16.32	lm x ll	lm	ll	lm	lm	lm	lm	ll	lm	ll	lm	ll	lm	lm	ll	ll	ll	lm	ll	lm	ll	lm	lm	lm	lm	ll	ll	ll	ll	ll	ll	ll	lm	ll	ll	lm	lm	lm	lm	ll	lm	lm	lm	ll	ll	ll	lm	ll
cVI:14743553	17.158	nn x np	nn	nn	np	np	nn	np	np	np	nn	nn	np	np	nn	np	np	--	np	np	nn	nn	np	nn	np	nn	np	np	nn	np	nn	nn	np	np	nn	np	np	nn	np	np	np	np	np	nn	np	np	np	nn	np
cVI:10695414	17.25	lm x ll	lm	ll	lm	lm	lm	lm	ll	lm	ll	lm	ll	lm	lm	ll	ll	ll	lm	ll	lm	ll	lm	lm	lm	lm	ll	ll	ll	ll	ll	ll	ll	lm	ll	ll	lm	lm	lm	lm	ll	lm	lm	lm	ll	ll	ll	lm	ll
cVI:14743593	25.635	nn x np	np	np	nn	nn	np	nn	nn	nn	np	np	nn	nn	np	nn	nn	nn	nn	nn	np	nn	np	np	nn	np	nn	nn	nn	--	nn	np	nn	nn	np	nn	nn	np	nn	nn	nn	nn	nn	np	nn	nn	nn	np	nn
cVI:13523080	29.322	lm x ll	lm	ll	lm	lm	lm	lm	ll	ll	ll	ll	ll	lm	lm	ll	lm	ll	lm	ll	lm	ll	lm	lm	lm	lm	ll	ll	ll	ll	ll	ll	ll	lm	ll	ll	lm	lm	ll	lm	ll	lm	lm	lm	ll	lm	lm	ll	ll
cVI:13712558	30.492	lm x ll	lm	ll	lm	lm	lm	lm	ll	ll	--	--	ll	lm	lm	ll	lm	--	lm	ll	lm	ll	lm	lm	lm	lm	ll	ll	ll	ll	ll	ll	ll	lm	ll	ll	lm	lm	ll	lm	--	lm	lm	lm	ll	lm	lm	ll	ll
cVI:15697631	30.752	nn x np	np	np	nn	nn	np	nn	nn	--	np	np	nn	nn	np	nn	nn	nn	nn	nn	np	--	np	np	nn	np	nn	nn	nn	nn	nn	np	--	nn	np	nn	nn	np	nn	--	nn	nn	nn	np	nn	nn	nn	np	nn
cVI:16136028	31.353	nn x np	np	np	nn	nn	np	nn	nn	nn	np	np	nn	nn	np	nn	nn	nn	nn	nn	np	nn	np	np	nn	np	nn	nn	nn	nn	nn	np	nn	nn	np	nn	nn	np	nn	nn	nn	nn	nn	np	nn	nn	nn	np	nn
cVI:16727639	31.876	nn x np	np	np	nn	nn	np	np	nn	nn	np	np	nn	nn	np	nn	nn	nn	nn	nn	np	nn	np	np	nn	np	nn	nn	nn	nn	nn	np	nn	nn	np	nn	nn	np	nn	nn	nn	nn	nn	np	nn	nn	nn	np	nn
cVI:14688195	34.906	lm x ll	lm	ll	lm	lm	lm	lm	ll	ll	ll	ll	ll	lm	lm	ll	lm	ll	lm	ll	lm	ll	lm	lm	lm	lm	ll	ll	lm	ll	lm	ll	ll	lm	ll	ll	lm	lm	ll	lm	ll	lm	lm	lm	--	lm	lm	ll	ll
cVI:17625661	35.335	nn x np	nn	np	nn	nn	np	np	nn	nn	np	np	nn	nn	np	nn	nn	nn	nn	--	np	--	np	np	nn	np	nn	nn	nn	nn	nn	np	nn	nn	np	nn	nn	np	nn	nn	nn	nn	nn	np	nn	nn	nn	np	nn
cVI:14734153	35.582	lm x ll	lm	ll	lm	lm	lm	lm	ll	ll	ll	ll	ll	lm	lm	ll	lm	ll	lm	ll	lm	ll	ll	lm	lm	lm	ll	ll	lm	ll	lm	ll	ll	lm	ll	ll	lm	lm	ll	lm	ll	lm	lm	lm	ll	lm	lm	ll	ll
cVI:18400898	42.8	nn x np	np	nn	np	np	nn	nn	np	np	nn	nn	np	np	nn	nn	np	np	np	np	nn	np	np	nn	np	nn	np	np	np	np	np	nn	np	np	nn	np	nn	nn	nn	np	nn	np	np	--	--	np	np	nn	np
cVI:18405271	43.054	nn x np	np	nn	np	np	nn	nn	np	np	nn	nn	np	np	nn	nn	np	np	np	np	nn	np	np	nn	np	nn	np	np	np	np	np	nn	np	np	nn	np	nn	nn	nn	np	nn	np	np	nn	np	np	np	nn	np
cVI:18512941	48.226	lm x ll	ll	lm	ll	ll	ll	lm	lm	ll	ll	--	ll	ll	ll	ll	ll	lm	ll	lm	lm	lm	lm	ll	lm	lm	lm	ll	lm	lm	lm	ll	lm	ll	lm	lm	ll	ll	lm	ll	ll	ll	ll	ll	ll	ll	ll	lm	lm
cVI:18953215	53.029	hk x hk	hh	kk	hh	hh	hk	kk	hk	hh	hk	hk	hh	hh	hk	hk	hh	hk	hh	hk	kk	hk	hk	hk	hk	kk	hk	hh	hk	hk	hk	hk	hk	hh	hk	hk	hk	hk	kk	hh	hk	hh	hh	hk	hh	hh	hk	kk	hk
cVI:18401342	53.942	lm x ll	lm	ll	lm	lm	lm	ll	ll	lm	lm	lm	lm	lm	lm	lm	lm	ll	lm	ll	ll	ll	lm	lm	ll	ll	ll	lm	lm	ll	ll	lm	ll	lm	ll	ll	lm	lm	ll	lm	lm	lm	lm	lm	lm	lm	lm	ll	ll
cVI:18415120	54.097	lm x ll	lm	ll	lm	lm	lm	ll	ll	lm	lm	lm	lm	lm	lm	lm	lm	ll	lm	ll	ll	--	lm	lm	ll	ll	ll	lm	lm	ll	ll	lm	ll	lm	ll	ll	lm	lm	ll	lm	lm	lm	lm	lm	lm	lm	lm	ll	ll
cVI:18404996	54.344	lm x ll	lm	ll	lm	lm	lm	ll	ll	lm	lm	lm	lm	lm	lm	lm	lm	ll	lm	ll	ll	ll	lm	lm	ll	ll	ll	lm	lm	ll	ll	lm	ll	lm	ll	ll	lm	lm	ll	lm	lm	lm	lm	lm	lm	lm	lm	ll	ll
cVI:18512699	54.648	lm x ll	lm	ll	lm	lm	lm	ll	ll	lm	lm	--	lm	lm	lm	lm	lm	ll	lm	ll	ll	--	lm	lm	ll	ll	ll	lm	lm	ll	ll	lm	ll	lm	ll	ll	lm	lm	ll	lm	lm	lm	lm	lm	lm	lm	lm	ll	ll
cVI:18472255	54.947	lm x ll	lm	ll	--	lm	lm	ll	--	lm	lm	lm	lm	lm	lm	lm	lm	--	lm	ll	ll	ll	lm	lm	--	ll	ll	lm	lm	ll	ll	lm	ll	lm	--	ll	lm	lm	ll	--	lm	lm	lm	lm	lm	lm	lm	--	ll
cVI:19382348	56.933	lm x ll	lm	ll	lm	lm	lm	ll	ll	lm	--	lm	lm	lm	lm	lm	lm	ll	lm	ll	--	ll	lm	lm	ll	ll	ll	lm	lm	ll	ll	lm	ll	lm	ll	ll	lm	lm	ll	lm	lm	--	lm	lm	lm	lm	ll	ll	ll
cVI:19227776	57.579	lm x ll	lm	ll	lm	lm	lm	ll	ll	lm	lm	lm	lm	lm	lm	lm	lm	ll	lm	ll	ll	--	lm	lm	ll	ll	ll	lm	lm	ll	lm	lm	ll	lm	ll	lm	lm	lm	ll	lm	lm	--	lm	lm	lm	lm	ll	ll	ll
cVI:20250430	59.427	hk x hk	kk	hh	kk	kk	hk	hh	hk	kk	hk	hk	kk	kk	hk	hk	kk	hk	kk	hk	hh	hk	hk	hk	hk	hh	hk	kk	hk	hk	--	kk	hk	kk	hk	hk	hk	hk	hh	hk	hk	hk	kk	hk	kk	kk	hk	hh	hk
cVI:20810014	62.761	hk x hk	hh	kk	hh	hh	hk	kk	hk	hh	hk	hk	hh	hh	hk	hk	hh	hk	hh	hk	kk	hk	hk	hk	hk	kk	hk	hh	hk	hk	kk	hh	hh	hh	hk	hk	hk	hk	kk	hk	hk	hk	hk	hk	hh	hh	hk	kk	hk
cVI:21172720	63.116	nn x np	np	nn	np	np	nn	nn	np	np	nn	nn	np	np	nn	nn	np	nn	np	np	nn	np	nn	nn	np	nn	np	np	np	np	nn	np	np	np	np	nn	nn	nn	nn	np	nn	nn	np	nn	np	np	np	nn	np
cVI:21172534	63.641	nn x np	np	nn	np	np	nn	nn	np	np	nn	nn	np	np	nn	nn	np	nn	np	np	nn	np	nn	nn	np	nn	--	np	np	np	nn	np	np	np	np	nn	nn	nn	nn	np	nn	nn	np	nn	np	np	np	nn	np
cVI:21172509	64.265	nn x np	np	nn	np	np	nn	nn	np	np	nn	nn	np	np	nn	nn	np	nn	np	np	nn	np	nn	nn	np	nn	np	np	np	np	nn	np	np	np	np	nn	nn	nn	nn	np	nn	nn	np	nn	np	np	np	nn	np
cVI:21186086	64.579	nn x np	np	nn	np	np	nn	nn	np	np	nn	--	np	np	nn	nn	np	nn	np	np	nn	np	--	nn	np	nn	np	np	np	np	nn	np	np	np	np	nn	nn	nn	nn	np	nn	nn	np	nn	np	np	np	nn	np
cVI:21167357	64.968	nn x np	np	nn	np	np	nn	nn	np	np	nn	nn	np	np	nn	nn	np	nn	np	np	nn	np	np	nn	np	nn	np	np	np	np	nn	np	np	np	np	nn	nn	nn	nn	np	nn	nn	np	nn	np	np	np	nn	np
cVI:21037429	64.984	nn x np	np	nn	np	np	nn	nn	np	np	nn	nn	np	np	nn	nn	np	np	np	np	nn	np	np	--	np	nn	np	np	np	np	nn	np	np	np	np	nn	nn	nn	nn	np	nn	nn	np	nn	np	np	np	nn	np
cVI:21090022	65.016	nn x np	np	nn	np	np	nn	nn	np	np	nn	nn	np	np	nn	nn	np	np	np	np	nn	np	nn	--	np	nn	np	np	np	np	nn	np	np	np	np	nn	nn	nn	nn	np	nn	nn	np	nn	--	np	np	nn	np
cVI:21097622	65.423	nn x np	np	nn	np	np	nn	nn	np	np	nn	nn	np	np	nn	nn	np	np	np	np	nn	np	np	nn	np	nn	np	np	np	np	nn	np	np	np	np	nn	nn	nn	nn	np	nn	nn	np	nn	np	np	np	nn	np
cVI:21191286	65.652	nn x np	np	nn	np	np	nn	nn	np	np	--	nn	np	np	nn	nn	np	nn	np	np	nn	np	--	nn	np	nn	np	np	np	np	nn	np	np	np	np	nn	nn	nn	nn	np	nn	nn	np	nn	np	--	np	nn	np
cVI:21363038	66.85	nn x np	np	nn	np	np	nn	nn	np	np	nn	nn	np	np	nn	nn	np	nn	np	np	nn	np	np	nn	np	np	np	np	np	np	nn	np	np	np	np	nn	nn	nn	nn	np	nn	nn	np	nn	np	np	np	nn	np
cVI:21366240	67.096	nn x np	np	nn	np	np	nn	nn	np	np	nn	nn	np	np	nn	nn	np	nn	np	np	nn	np	np	nn	np	np	np	np	np	np	nn	np	np	np	np	nn	nn	nn	nn	np	nn	nn	np	nn	np	np	np	nn	np
cVI:21301863	67.185	nn x np	np	nn	np	np	nn	nn	np	np	nn	nn	np	np	nn	nn	np	nn	np	np	nn	np	np	nn	np	np	np	np	np	np	nn	np	np	np	np	nn	nn	nn	nn	np	nn	nn	np	nn	np	np	np	nn	np
cVI:21279788	67.421	nn x np	np	--	np	np	nn	--	np	np	--	nn	np	np	--	--	np	--	np	--	nn	np	np	nn	np	np	np	np	np	np	nn	np	np	np	np	nn	nn	nn	--	np	nn	nn	np	nn	np	np	np	nn	np
cVI:21050524	67.435	nn x np	np	nn	np	np	nn	nn	np	np	--	--	np	np	nn	nn	np	np	np	np	--	np	np	--	np	nn	np	np	np	np	nn	np	np	np	np	nn	nn	nn	nn	np	nn	nn	np	nn	np	np	np	nn	np
cVI:21617067	70.844	nn x np	np	nn	np	np	--	nn	np	np	--	nn	np	np	nn	nn	np	--	np	np	nn	np	--	nn	np	np	np	--	np	np	np	np	np	np	np	nn	nn	nn	nn	np	nn	nn	np	nn	np	np	np	nn	np
cVI:21467977	71.086	lm x ll	lm	ll	lm	lm	lm	ll	ll	lm	lm	--	lm	lm	lm	lm	lm	ll	lm	ll	ll	ll	lm	lm	ll	ll	ll	lm	lm	ll	lm	lm	lm	lm	ll	--	ll	lm	lm	ll	lm	--	ll	lm	lm	lm	ll	ll	ll
cVI:21624454	71.489	nn x np	np	nn	np	np	nn	nn	np	np	nn	nn	np	np	nn	nn	np	nn	np	np	nn	np	np	nn	np	np	np	np	np	np	np	np	np	np	np	nn	nn	nn	nn	np	nn	nn	np	nn	np	np	np	nn	np
cVI:21663713	71.942	hk x hk	hh	kk	hh	hh	hk	kk	hk	hh	hk	hk	hh	hh	hk	hk	hh	kk	hh	hk	kk	hk	hk	hk	hk	hk	hk	hh	hk	hk	hk	hh	hh	hh	hk	hh	kk	hk	hk	hk	hk	hh	hk	hk	hh	hh	hk	kk	hk
cVI:21624495	72.314	nn x np	np	nn	np	np	nn	nn	np	np	nn	nn	np	np	nn	nn	np	nn	np	np	nn	np	np	nn	np	np	np	np	np	np	np	np	np	np	np	np	nn	nn	nn	np	nn	np	np	nn	np	np	np	nn	np
cVI:21991406	74.844	hk x hk	hh	kk	hh	hh	hk	kk	hk	hh	hk	--	hh	hh	hk	hk	hh	kk	hh	hk	--	hk	hk	hk	kk	hk	hh	hh	hk	hk	hk	hh	hh	hh	hk	hk	kk	hk	hk	hk	hk	hh	hk	hk	hh	hh	hk	kk	hk
cVI:22090360	75.123	nn x np	np	nn	np	np	nn	nn	np	np	nn	nn	np	np	nn	nn	np	nn	np	np	nn	np	np	nn	nn	np	np	np	np	np	np	np	np	np	np	nn	nn	nn	nn	np	nn	np	np	nn	np	np	np	nn	np
cVI:22052094	75.367	nn x np	np	nn	np	np	nn	nn	np	np	nn	nn	np	np	nn	nn	np	nn	np	np	nn	np	--	nn	nn	np	np	np	np	np	np	np	np	np	np	nn	nn	nn	nn	np	nn	np	np	nn	np	np	np	nn	np
cVI:22083961	75.368	nn x np	np	nn	np	np	nn	nn	np	np	nn	nn	np	np	nn	nn	np	nn	np	np	nn	np	np	nn	nn	np	np	np	np	np	np	np	np	np	np	nn	nn	nn	nn	np	nn	np	np	nn	np	np	np	nn	np
cVI:22052446	75.652	nn x np	np	nn	np	np	nn	nn	np	np	nn	nn	np	np	nn	nn	np	nn	np	np	nn	np	--	nn	nn	np	np	np	np	np	np	np	np	np	np	nn	nn	nn	nn	np	nn	np	np	nn	np	np	np	nn	np
cVI:22045908	75.944	nn x np	np	nn	np	np	nn	nn	np	np	nn	nn	np	np	nn	nn	np	nn	np	np	nn	np	np	nn	nn	np	np	np	np	np	np	np	np	np	np	nn	nn	nn	nn	np	nn	np	np	nn	np	np	np	nn	np
cVI:22083631	77.664	nn x np	np	nn	np	np	nn	nn	np	np	nn	nn	np	np	nn	--	np	nn	np	np	nn	np	np	nn	nn	np	np	np	np	np	np	np	np	np	np	nn	nn	nn	nn	np	nn	np	np	nn	np	np	np	nn	np
cVII:265985	0	nn x np	nn	np	nn	nn	nn	np	nn	np	np	--	nn	nn	nn	nn	np	nn	np	np	--	nn	np	nn	nn	np	nn	nn	np	np	nn	np	nn	np	np	nn	np	np	np	nn	nn	np	np	nn	np	nn	np	np	np
cVII:311738	0.72	nn x np	nn	np	nn	nn	nn	np	nn	np	np	nn	nn	nn	nn	nn	np	--	--	np	nn	nn	np	nn	--	np	nn	--	np	np	nn	np	nn	np	np	nn	np	np	np	--	nn	np	np	nn	np	nn	np	np	np
cVII:311547	1	nn x np	nn	np	nn	nn	nn	np	nn	np	np	nn	nn	nn	nn	nn	np	--	--	np	nn	nn	np	nn	--	np	nn	--	np	np	nn	np	nn	np	np	nn	np	np	np	nn	nn	np	np	nn	np	nn	np	np	np
cVII:1301315	1.614	nn x np	nn	np	nn	nn	nn	np	nn	np	np	--	nn	nn	nn	nn	np	nn	np	np	np	nn	np	nn	nn	np	nn	nn	np	np	nn	np	nn	np	np	nn	np	np	np	nn	nn	np	np	np	np	nn	np	np	np
cVII:1599597	4.861	nn x np	nn	np	nn	nn	nn	np	nn	np	--	--	nn	nn	nn	nn	np	nn	np	np	np	np	np	nn	nn	np	nn	nn	np	nn	nn	np	--	np	np	nn	np	np	np	nn	--	np	np	np	np	nn	np	np	np
cVII:2348772	8.403	nn x np	np	np	nn	nn	nn	np	nn	np	np	nn	nn	nn	nn	nn	np	nn	nn	np	np	np	np	nn	nn	np	--	nn	np	np	np	np	nn	np	np	nn	np	np	np	nn	nn	np	nn	np	np	nn	np	np	np
cVII:2081469	9.109	nn x np	np	np	nn	nn	nn	np	nn	np	np	nn	nn	nn	nn	nn	np	nn	nn	np	np	np	np	nn	nn	np	nn	nn	np	np	nn	np	nn	np	np	nn	np	np	np	nn	nn	np	nn	np	np	nn	np	np	np
cVII:2349124	10.15	nn x np	np	np	nn	nn	nn	np	nn	np	np	nn	nn	nn	nn	nn	np	nn	nn	np	np	np	np	nn	nn	np	nn	nn	np	np	np	np	nn	np	np	nn	np	np	np	nn	nn	np	nn	np	np	--	np	np	np
cVII:2484637	10.713	nn x np	np	np	--	nn	nn	np	nn	np	--	nn	nn	nn	nn	--	np	nn	--	np	np	np	np	nn	--	np	nn	nn	np	np	np	np	nn	np	np	nn	np	np	np	nn	nn	np	nn	np	np	nn	np	np	np
cVII:2628441	11.556	nn x np	np	np	nn	nn	nn	np	nn	np	np	nn	nn	nn	nn	nn	np	nn	nn	np	np	np	np	nn	nn	np	nn	nn	np	np	np	np	nn	np	np	nn	np	np	np	nn	nn	nn	nn	np	np	nn	np	np	np
cVII:2628687	11.646	nn x np	np	np	nn	nn	nn	np	nn	np	np	nn	nn	nn	nn	nn	np	nn	nn	np	np	np	np	--	nn	np	nn	nn	np	np	np	np	nn	np	np	nn	np	np	np	nn	nn	nn	nn	np	np	nn	np	np	np
cVII:2801803	12.08	nn x np	np	np	nn	nn	nn	np	nn	np	np	nn	nn	nn	nn	nn	np	nn	nn	np	np	np	np	nn	nn	np	nn	nn	np	np	np	np	--	np	nn	nn	np	np	np	nn	nn	nn	nn	np	np	nn	np	np	np
cVII:3063340	14.902	nn x np	np	np	nn	nn	nn	np	nn	np	np	--	nn	nn	nn	nn	np	nn	nn	np	--	--	nn	nn	nn	np	nn	nn	np	np	nn	np	nn	np	nn	nn	np	np	np	nn	nn	nn	nn	np	np	nn	np	np	np
cVII:3062935	15.158	nn x np	np	np	nn	nn	nn	np	nn	np	np	--	nn	nn	nn	nn	np	nn	nn	np	--	--	nn	nn	nn	np	nn	nn	np	np	nn	np	nn	np	nn	nn	np	np	np	nn	nn	nn	nn	np	np	nn	np	np	np
cVII:3115934	15.644	nn x np	np	np	nn	nn	nn	--	nn	np	--	--	nn	nn	nn	nn	np	--	nn	np	np	np	nn	nn	--	np	nn	nn	np	np	nn	np	nn	np	nn	nn	np	np	np	nn	nn	nn	nn	np	np	nn	np	np	np
cVII:3116043	16.544	nn x np	np	np	--	nn	--	np	--	np	np	nn	nn	nn	--	--	np	--	nn	np	np	np	nn	nn	nn	np	--	--	np	np	nn	np	nn	np	--	nn	np	np	np	nn	nn	nn	nn	np	np	nn	np	np	np
cVII:3780815	23.475	nn x np	np	np	nn	np	nn	np	nn	np	--	nn	nn	np	nn	np	np	np	nn	np	np	np	nn	nn	nn	np	--	nn	np	np	np	np	nn	np	nn	np	np	nn	nn	nn	nn	nn	nn	np	np	nn	--	np	np
cVII:3965029	24.243	nn x np	np	np	nn	np	nn	np	nn	np	nn	nn	nn	np	nn	np	np	np	nn	np	np	np	nn	nn	nn	np	nn	nn	np	np	nn	np	nn	np	nn	nn	np	nn	nn	nn	nn	nn	nn	np	np	nn	np	np	np
cVII:5328958	36.718	nn x np	np	nn	--	np	nn	np	--	np	--	nn	nn	np	np	np	np	np	nn	np	np	np	nn	nn	--	np	--	nn	np	np	np	np	nn	nn	--	np	np	nn	nn	nn	nn	nn	nn	np	np	nn	np	nn	np
cVII:5870501	39.351	nn x np	np	nn	nn	np	nn	np	nn	np	--	nn	nn	np	np	np	np	np	nn	np	np	np	nn	--	nn	np	nn	nn	np	np	np	np	nn	nn	nn	nn	np	nn	--	nn	nn	nn	nn	np	np	nn	np	nn	np
cVII:5870498	39.626	nn x np	np	nn	nn	np	nn	np	nn	np	--	nn	nn	np	np	np	np	np	nn	np	np	np	--	--	nn	np	nn	nn	np	np	np	np	nn	nn	nn	np	np	nn	--	nn	nn	nn	nn	np	np	nn	np	nn	np
cVII:6321167	41.847	nn x np	np	nn	nn	np	nn	np	nn	np	--	--	nn	np	np	np	np	np	nn	np	np	np	nn	--	nn	np	nn	nn	np	np	np	np	--	nn	nn	nn	np	nn	nn	nn	--	nn	nn	np	np	nn	np	nn	np
cVII:7082966	42.519	nn x np	np	nn	nn	np	nn	np	--	np	nn	nn	nn	np	np	np	np	np	nn	np	np	np	np	nn	nn	np	nn	nn	np	np	np	np	nn	nn	nn	nn	np	nn	nn	nn	nn	nn	--	np	np	nn	np	nn	np
cVII:7173442	45.542	nn x np	np	nn	np	np	nn	np	nn	np	nn	nn	nn	np	np	np	np	np	nn	nn	np	np	nn	nn	nn	np	nn	nn	np	np	np	np	nn	nn	nn	np	np	nn	nn	nn	nn	nn	nn	np	np	nn	np	nn	np
cVII:7173068	46.008	nn x np	np	nn	np	np	nn	np	nn	np	nn	nn	nn	np	np	np	np	np	nn	nn	np	np	nn	nn	nn	np	nn	nn	np	np	np	np	nn	nn	nn	nn	np	nn	nn	nn	nn	nn	nn	np	np	nn	np	nn	np
cVII:9054012	48.305	nn x np	np	nn	np	np	nn	np	nn	np	nn	nn	nn	np	np	np	np	np	nn	nn	np	np	--	nn	nn	np	nn	nn	np	np	np	np	nn	nn	nn	nn	np	nn	nn	nn	nn	--	nn	np	np	nn	np	nn	np
cVII:9053997	48.408	nn x np	np	nn	np	np	nn	np	nn	np	nn	nn	nn	np	np	np	np	np	nn	nn	np	np	--	nn	nn	np	nn	nn	np	np	np	np	nn	nn	nn	nn	np	nn	nn	nn	nn	--	nn	np	np	nn	np	nn	np
cVII:9486059	48.796	nn x np	np	nn	np	np	nn	np	nn	np	nn	nn	nn	np	np	np	np	np	nn	nn	np	np	nn	nn	nn	np	nn	nn	np	np	np	np	nn	nn	nn	nn	np	nn	nn	nn	nn	nn	nn	np	np	nn	np	nn	np
cVII:10822658	63.352	nn x np	np	nn	np	np	nn	np	nn	np	nn	nn	nn	np	np	np	np	np	nn	nn	np	nn	nn	nn	np	np	nn	nn	np	np	np	np	nn	nn	nn	nn	np	np	np	nn	nn	np	nn	nn	np	nn	np	nn	np
cVII:12051879	67.315	nn x np	np	nn	np	np	nn	nn	nn	np	nn	--	nn	np	np	np	np	np	nn	nn	--	nn	--	nn	np	np	np	nn	np	np	np	np	nn	nn	nn	nn	np	np	np	nn	nn	np	nn	nn	nn	np	np	nn	np
cVII:12867458	72.299	nn x np	np	nn	np	np	nn	nn	nn	np	nn	nn	nn	np	np	np	np	np	nn	nn	np	nn	nn	nn	np	np	np	nn	np	np	np	np	nn	nn	nn	nn	np	np	np	nn	nn	np	nn	nn	nn	np	np	nn	np
cVII:14740050	79.775	lm x ll	ll	ll	lm	ll	ll	lm	ll	lm	ll	lm	lm	lm	lm	lm	lm	lm	ll	lm	--	lm	lm	lm	lm	ll	ll	ll	lm	ll	ll	ll	lm	lm	lm	ll	ll	lm	ll	ll	ll	ll	lm	lm	ll	ll	ll	ll	lm
cVII:14485816	87.982	nn x np	nn	nn	np	np	nn	nn	nn	np	nn	--	nn	np	np	np	np	np	nn	nn	np	nn	--	nn	np	nn	np	nn	np	np	np	np	nn	np	nn	nn	nn	np	nn	nn	np	np	nn	nn	nn	np	np	nn	nn
cVII:14638204	90.732	nn x np	nn	nn	np	np	nn	nn	nn	np	nn	nn	nn	np	np	np	np	np	nn	nn	np	nn	nn	nn	np	nn	np	nn	np	np	nn	np	nn	np	nn	nn	nn	np	nn	nn	np	np	nn	nn	nn	np	np	nn	nn
cVII:15637018	91.49	hk x hk	kk	hk	hh	hk	kk	kk	kk	hh	hk	hk	hk	hh	hh	hh	hh	hh	kk	hk	hk	hk	hk	hk	hh	kk	hk	kk	hh	hh	hk	hk	hk	hh	hk	kk	kk	hh	kk	kk	hk	hk	hk	hk	kk	hk	hk	kk	hk
cVII:16112656	95.382	nn x np	nn	np	np	np	nn	nn	nn	np	nn	nn	nn	np	np	np	np	np	nn	nn	np	nn	nn	nn	np	nn	np	nn	np	np	nn	np	--	np	nn	nn	nn	np	nn	np	--	np	nn	nn	nn	np	np	nn	nn
cVII:16500760	95.996	nn x np	nn	np	np	np	nn	nn	nn	np	--	nn	nn	np	np	np	np	np	nn	nn	np	--	nn	--	np	nn	np	nn	np	np	nn	np	np	np	--	nn	nn	np	nn	np	np	np	nn	nn	nn	np	np	nn	nn
cVII:16101439	97.146	nn x np	nn	np	np	np	nn	nn	nn	np	nn	nn	nn	np	np	np	np	np	nn	nn	np	nn	nn	nn	np	nn	np	nn	np	np	nn	np	nn	np	--	nn	nn	np	nn	np	np	np	nn	nn	nn	np	np	nn	nn
cVII:16101419	98.18	nn x np	nn	np	np	np	nn	nn	nn	np	nn	nn	nn	np	np	np	np	np	nn	nn	np	nn	nn	nn	np	nn	np	nn	np	np	nn	np	nn	np	np	nn	nn	np	nn	np	np	np	nn	nn	nn	np	np	nn	nn
cVII:16683862	99.32	hk x hk	kk	hk	hh	hk	hk	kk	kk	hh	hk	hk	hk	hh	hh	hh	hk	hh	kk	hk	hk	hk	hk	hk	hk	hk	hk	--	hh	hh	hh	kk	kk	hh	hk	kk	kk	hh	kk	hk	hk	kk	hk	kk	--	hk	hk	hk	hk
cVII:17462494	102.809	hk x hk	kk	hk	hh	hk	hk	kk	kk	hh	hk	hk	hk	hh	hk	hh	hk	hh	kk	hk	hk	hk	hk	hk	hk	hk	hk	kk	hh	hh	hk	kk	kk	hh	hk	kk	hk	hh	hk	--	hk	--	hk	kk	hk	hh	hk	hk	hk
cVII:17860502	104.85	hk x hk	kk	hk	hh	hk	hk	kk	kk	hh	hk	hk	hk	hh	hk	hh	hk	hh	kk	hk	hh	hk	hk	hk	hk	hk	hk	kk	hh	hh	hh	kk	kk	hh	hk	kk	hk	hh	hk	hk	hk	hk	hk	kk	hk	hk	hk	hk	hk
cVII:17601462	106.157	hk x hk	kk	hk	hh	hk	hk	kk	kk	hh	hk	hk	hk	hh	hk	hh	hk	hh	kk	hk	hk	hk	hk	hk	hk	hk	hk	kk	hh	hh	hh	kk	kk	hh	hk	kk	hk	hh	hk	hk	hk	kk	hk	kk	hk	hk	hk	hk	hk
cVIII:291678	0	lm x ll	lm	lm	lm	lm	ll	lm	lm	lm	lm	lm	ll	lm	lm	lm	ll	ll	ll	ll	ll	ll	ll	lm	lm	ll	lm	ll	ll	ll	ll	lm	lm	ll	ll	lm	ll	ll	lm	lm	lm	ll	lm	ll	ll	lm	ll	lm	ll
cVIII:629523	12.604	nn x np	nn	np	np	nn	np	nn	nn	np	np	nn	nn	np	nn	np	np	nn	np	np	np	nn	np	nn	np	nn	nn	nn	nn	nn	nn	np	np	np	np	nn	nn	nn	np	nn	np	nn	nn	np	np	np	nn	nn	np
cVIII:503997	13.052	nn x np	nn	np	np	nn	np	nn	nn	np	np	nn	nn	np	nn	np	np	nn	np	np	np	nn	np	nn	np	nn	nn	nn	nn	nn	nn	np	np	np	np	nn	nn	nn	np	nn	np	nn	nn	np	np	np	nn	nn	np
cVIII:3038318	19.1	hk x hk	hk	kk	kk	hk	hk	hk	hk	kk	kk	hk	hh	kk	hh	hk	hk	hh	kk	hk	kk	hk	hk	hk	kk	hh	hk	hh	hk	hk	hh	kk	kk	hk	hk	hk	hh	hh	kk	hk	kk	hk	hk	hk	kk	--	hh	hk	hk
cVIII:4428223	22.699	lm x ll	ll	ll	ll	ll	lm	ll	ll	ll	lm	ll	lm	ll	lm	lm	lm	lm	ll	lm	ll	ll	lm	ll	lm	lm	ll	lm	ll	ll	--	ll	ll	lm	lm	--	lm	lm	ll	ll	ll	lm	ll	lm	ll	lm	ll	ll	lm
cVIII:5165780	31.662	hk x hk	hh	hk	hk	hh	kk	hh	hk	hh	kk	hh	kk	hk	hk	kk	kk	hk	hk	kk	hk	hh	kk	hh	hk	hh	hh	hk	hk	hk	kk	hh	hk	kk	kk	kk	hk	hk	hk	hh	hk	hk	hh	kk	hk	kk	hk	hh	kk
cVIII:5152249	32.568	lm x ll	lm	lm	lm	lm	ll	lm	lm	lm	--	lm	ll	lm	ll	ll	ll	--	lm	ll	lm	lm	ll	lm	--	lm	lm	ll	lm	lm	ll	lm	lm	ll	ll	ll	ll	ll	lm	lm	lm	lm	lm	ll	lm	ll	lm	lm	ll
cVIII:5592976	34.576	lm x ll	lm	lm	lm	lm	ll	lm	lm	lm	ll	lm	ll	lm	ll	ll	ll	ll	lm	ll	lm	lm	--	lm	ll	lm	lm	ll	lm	lm	ll	lm	lm	ll	ll	ll	ll	ll	lm	lm	lm	lm	lm	ll	lm	--	lm	lm	ll
cVIII:5592634	34.731	lm x ll	lm	lm	lm	lm	ll	lm	lm	lm	ll	lm	ll	lm	ll	ll	ll	ll	lm	ll	lm	lm	ll	lm	ll	lm	lm	ll	lm	lm	ll	lm	lm	ll	ll	ll	ll	ll	lm	lm	lm	lm	lm	ll	lm	ll	lm	lm	ll
cVIII:10792570	45.849	lm x ll	ll	lm	lm	lm	lm	ll	lm	lm	ll	lm	ll	lm	ll	ll	ll	ll	lm	ll	lm	lm	--	lm	ll	lm	lm	ll	lm	lm	ll	lm	lm	ll	ll	ll	ll	lm	lm	ll	lm	lm	lm	ll	lm	ll	lm	lm	ll
cVIII:15126728	52.847	hk x hk	hh	kk	kk	hk	hk	hh	hk	hk	hk	hk	kk	kk	hk	hk	kk	hk	kk	hh	--	hk	hk	kk	hh	hk	kk	hh	--	kk	hk	hk	kk	hk	kk	hh	hh	hk	kk	--	kk	hk	kk	hh	kk	kk	kk	hk	hk
cVIII:13971574	53.008	lm x ll	lm	ll	ll	ll	ll	lm	ll	ll	lm	--	ll	ll	lm	lm	ll	lm	ll	lm	ll	ll	lm	ll	lm	ll	ll	lm	ll	ll	lm	ll	ll	lm	ll	--	lm	ll	ll	lm	ll	ll	ll	lm	ll	--	ll	ll	lm
cVIII:14790845	53.7	lm x ll	lm	--	ll	ll	ll	lm	ll	ll	lm	--	ll	ll	lm	lm	ll	lm	ll	lm	ll	ll	lm	ll	lm	ll	ll	lm	ll	ll	lm	ll	ll	lm	ll	--	lm	ll	ll	lm	ll	ll	ll	lm	ll	ll	--	ll	lm
cVIII:15407383	55.046	lm x ll	lm	ll	ll	ll	ll	lm	--	ll	lm	ll	ll	ll	lm	lm	ll	lm	ll	lm	--	--	lm	ll	lm	ll	ll	lm	ll	ll	lm	ll	ll	lm	ll	--	lm	ll	ll	lm	ll	lm	ll	lm	ll	ll	ll	ll	lm
cVIII:17130426	60.108	lm x ll	ll	lm	lm	lm	lm	ll	lm	lm	ll	lm	lm	lm	ll	ll	lm	ll	lm	lm	lm	lm	ll	lm	ll	lm	lm	ll	lm	lm	ll	lm	lm	ll	lm	ll	ll	lm	lm	ll	lm	lm	lm	ll	lm	lm	lm	lm	ll
cVIII:18402196	63.146	lm x ll	ll	lm	lm	lm	lm	ll	lm	lm	ll	lm	lm	lm	ll	ll	lm	ll	lm	lm	lm	lm	lm	lm	ll	lm	lm	ll	lm	lm	lm	lm	lm	ll	lm	ll	ll	lm	lm	ll	lm	--	lm	ll	lm	lm	lm	lm	ll
cVIII:18951335	64.334	hk x hk	kk	hh	hh	hk	hk	kk	hk	hk	hk	hk	hh	hk	hk	hh	hh	hk	hh	hk	hk	hk	hk	hh	kk	hh	hh	kk	hk	hk	hk	hh	hh	hk	hh	kk	kk	hk	hh	hk	hh	hh	hh	kk	hh	hh	hh	hh	hk
cVIII:18693527	64.679	hk x hk	hh	kk	kk	hk	hk	hh	hk	hk	hk	hk	kk	hk	hk	kk	kk	hk	kk	hk	hk	--	hk	--	hh	kk	kk	hh	hk	hk	hk	kk	kk	hk	kk	hh	hh	hk	kk	hk	kk	kk	kk	hh	kk	kk	--	kk	hk
cVIII:19051596	65.138	hk x hk	hh	kk	kk	hk	hk	hh	hk	hk	--	--	kk	hk	hk	kk	kk	hk	kk	hk	hk	hk	hk	kk	hh	kk	kk	hh	hk	hk	hk	kk	kk	hk	kk	hh	hh	hk	kk	hk	--	kk	kk	hh	kk	kk	kk	kk	hk
cVIII:19056180	65.355	hk x hk	hh	kk	kk	hk	hk	hh	hk	hk	kk	hk	kk	hk	hk	kk	kk	hk	kk	hk	hk	hk	hk	kk	hh	kk	kk	hh	hk	hk	hk	kk	kk	hk	kk	hh	hh	hk	kk	hk	kk	kk	kk	hh	kk	kk	kk	kk	hk
cVIII:19556695	66.426	hk x hk	hh	kk	kk	hk	hk	hh	hk	hk	kk	hk	kk	hk	hk	kk	kk	hk	kk	hk	hk	hk	hk	kk	hh	kk	kk	hh	hk	hk	hk	kk	kk	hk	kk	hh	hh	hk	kk	hk	kk	kk	kk	hh	kk	kk	kk	kk	hk
cVIII:22104948	88.089	lm x ll	lm	ll	ll	ll	ll	ll	ll	ll	ll	ll	ll	lm	lm	ll	ll	lm	lm	ll	ll	ll	lm	ll	lm	ll	ll	lm	ll	ll	lm	ll	ll	lm	ll	ll	lm	ll	lm	lm	ll	--	ll	lm	ll	ll	ll	ll	ll
cVIII:22149221	88.683	lm x ll	lm	ll	ll	ll	ll	ll	ll	ll	ll	--	ll	lm	lm	ll	ll	lm	lm	ll	ll	--	lm	--	lm	ll	ll	lm	ll	ll	lm	ll	ll	lm	ll	ll	lm	ll	lm	lm	ll	--	ll	lm	ll	ll	ll	ll	ll
cVIII:22161139	89.781	lm x ll	lm	ll	ll	ll	ll	ll	ll	ll	ll	ll	ll	lm	lm	ll	ll	lm	lm	ll	ll	ll	ll	ll	lm	ll	ll	lm	ll	ll	ll	ll	ll	lm	ll	ll	lm	ll	lm	lm	ll	lm	ll	lm	--	ll	ll	ll	ll
cVIII:22314728	91.395	lm x ll	lm	ll	ll	ll	ll	ll	ll	ll	ll	ll	ll	lm	lm	ll	ll	lm	lm	ll	ll	ll	--	ll	lm	ll	ll	lm	ll	ll	ll	lm	ll	lm	ll	ll	lm	ll	lm	lm	ll	lm	ll	lm	ll	ll	ll	ll	ll
cVIII:22713004	94.812	lm x ll	lm	ll	ll	ll	ll	ll	ll	ll	ll	ll	ll	lm	lm	ll	ll	lm	lm	ll	ll	ll	ll	lm	lm	ll	ll	lm	lm	lm	ll	lm	ll	lm	ll	ll	lm	ll	lm	lm	ll	lm	ll	lm	ll	ll	ll	ll	ll
cVIII:22677961	95.326	lm x ll	lm	ll	ll	ll	ll	ll	ll	ll	ll	ll	ll	lm	lm	ll	ll	lm	lm	ll	ll	ll	ll	lm	lm	ll	ll	lm	lm	lm	ll	lm	ll	lm	ll	ll	lm	ll	lm	lm	ll	lm	ll	lm	ll	ll	ll	ll	ll
cVIII:22678361	95.487	lm x ll	lm	ll	ll	ll	ll	ll	ll	ll	ll	ll	ll	lm	lm	ll	ll	lm	lm	ll	ll	ll	ll	lm	lm	ll	ll	lm	lm	lm	ll	lm	ll	lm	ll	ll	lm	ll	lm	lm	ll	lm	ll	lm	ll	ll	ll	ll	ll
cIX:203637	0	lm x ll	lm	lm	lm	lm	ll	lm	ll	ll	lm	ll	lm	lm	ll	lm	lm	lm	ll	ll	lm	--	lm	lm	ll	ll	lm	lm	lm	lm	ll	ll	lm	lm	ll	lm	lm	ll	lm	ll	lm	lm	lm	ll	ll	ll	lm	lm	ll
cIX:2743622	18.604	lm x ll	ll	ll	ll	ll	ll	ll	lm	lm	ll	lm	ll	lm	lm	ll	ll	ll	lm	ll	ll	ll	ll	ll	lm	lm	ll	ll	ll	ll	lm	ll	ll	ll	lm	ll	ll	lm	lm	lm	ll	lm	ll	lm	lm	lm	lm	ll	ll
cIX:2764171	20.642	hk x hk	kk	kk	hk	hk	hk	kk	hk	hh	kk	hh	hk	hh	hh	kk	hk	kk	hh	kk	hk	hk	hk	hk	hk	hk	kk	hk	hk	hk	hk	hk	hk	hk	hk	kk	kk	hh	hk	hh	hk	hk	hk	hk	hh	hh	hh	hk	hk
cIX:2277370	23.035	lm x ll	lm	lm	lm	lm	lm	lm	ll	ll	lm	ll	lm	ll	ll	lm	lm	lm	ll	lm	lm	lm	lm	lm	ll	ll	lm	lm	lm	lm	ll	lm	lm	lm	ll	lm	lm	ll	ll	ll	lm	lm	lm	ll	--	--	ll	lm	lm
cIX:2332716	23.392	lm x ll	lm	lm	lm	lm	lm	lm	ll	ll	lm	ll	lm	ll	ll	lm	lm	lm	ll	lm	lm	lm	lm	lm	ll	ll	lm	lm	lm	lm	ll	lm	lm	lm	ll	lm	lm	ll	ll	ll	lm	lm	lm	ll	ll	ll	ll	lm	lm
cIX:2982255	25.945	lm x ll	lm	lm	lm	lm	lm	lm	ll	ll	lm	ll	lm	ll	ll	lm	lm	lm	ll	lm	lm	lm	lm	lm	ll	ll	lm	lm	lm	lm	ll	lm	lm	lm	ll	lm	lm	ll	ll	ll	lm	lm	lm	ll	ll	ll	ll	lm	lm
cIX:3442208	28.811	nn x np	np	np	np	nn	nn	np	np	nn	np	--	nn	nn	np	nn	nn	nn	np	np	--	nn	nn	nn	np	np	nn	nn	np	nn	np	nn	nn	nn	np	np	np	nn	np	nn	nn	np	np	np	nn	nn	nn	nn	nn
cIX:3434645	30.628	nn x np	np	np	np	nn	nn	np	np	nn	np	nn	nn	nn	nn	nn	nn	nn	np	nn	nn	nn	nn	nn	np	np	nn	nn	np	nn	np	nn	--	nn	np	np	np	nn	np	nn	nn	np	np	np	nn	--	nn	nn	nn
cIX:4227931	37.924	lm x ll	lm	ll	ll	ll	ll	ll	lm	lm	ll	lm	ll	lm	lm	ll	ll	ll	lm	ll	ll	ll	ll	ll	lm	lm	ll	ll	lm	lm	lm	ll	ll	ll	lm	ll	ll	lm	lm	lm	ll	ll	ll	lm	lm	lm	lm	ll	ll
cIX:4206738	38.095	hk x hk	hh	kk	hk	kk	kk	kk	hh	hh	kk	hk	hk	hk	hh	kk	kk	kk	hh	hk	kk	--	hk	hk	hh	hh	kk	kk	hk	hk	hh	kk	kk	kk	hh	hk	hk	hk	hh	hk	kk	hk	hk	hh	hk	hk	hk	kk	kk
cIX:4184749	39.945	lm x ll	ll	lm	lm	lm	lm	lm	ll	ll	lm	ll	lm	ll	ll	lm	lm	lm	ll	lm	lm	lm	lm	lm	ll	ll	lm	lm	--	ll	ll	lm	lm	lm	ll	lm	lm	ll	ll	ll	lm	lm	lm	ll	ll	--	ll	lm	lm
cIX:4639336	42.404	lm x ll	ll	lm	lm	lm	lm	lm	--	ll	lm	ll	lm	ll	--	lm	lm	--	lm	lm	lm	lm	lm	lm	--	ll	lm	lm	lm	ll	ll	lm	lm	lm	ll	lm	lm	ll	--	ll	lm	lm	lm	ll	ll	ll	--	lm	lm
cIX:5275320	44.047	hk x hk	hk	hh	hh	hh	hh	hh	kk	kk	--	hk	hk	hk	kk	hh	hh	hh	hk	hk	--	--	hk	hk	kk	kk	hh	hk	hk	hk	hk	hh	--	hh	kk	hk	hk	hk	kk	hk	--	hk	kk	kk	hk	hk	hk	hh	hh
cIX:5899750	47.598	lm x ll	lm	ll	ll	ll	ll	ll	lm	lm	ll	lm	ll	lm	lm	ll	ll	ll	ll	ll	ll	ll	lm	ll	lm	lm	ll	lm	lm	lm	ll	ll	ll	ll	lm	lm	ll	lm	lm	lm	ll	ll	lm	lm	lm	lm	lm	ll	ll
cIX:6122893	48.125	hk x hk	hk	hh	hh	hh	hh	hh	kk	kk	hh	hk	hk	hk	kk	hh	hh	hh	hk	hk	hh	hh	hk	hk	kk	kk	hh	hk	hk	hk	hk	hh	hk	hh	kk	kk	hk	hk	kk	hk	hh	hk	kk	kk	hk	hk	hk	hh	hh
cIX:6379865	51.998	lm x ll	ll	lm	lm	lm	lm	lm	ll	ll	lm	ll	lm	ll	ll	lm	lm	lm	lm	lm	lm	lm	--	lm	ll	ll	lm	ll	ll	ll	lm	lm	lm	lm	ll	ll	lm	ll	ll	ll	lm	lm	ll	ll	ll	ll	ll	lm	lm
cIX:8762147	60.009	lm x ll	ll	lm	lm	lm	lm	lm	lm	ll	lm	lm	lm	ll	ll	lm	lm	lm	lm	lm	lm	lm	lm	lm	ll	ll	lm	ll	ll	ll	lm	lm	lm	lm	ll	ll	lm	ll	ll	ll	ll	lm	ll	ll	ll	ll	ll	lm	lm
cIX:10633645	60.576	lm x ll	ll	lm	lm	lm	lm	lm	lm	ll	lm	lm	lm	lm	ll	lm	lm	lm	lm	lm	lm	lm	lm	lm	ll	ll	lm	ll	ll	ll	lm	lm	lm	lm	ll	ll	lm	ll	ll	ll	ll	lm	ll	ll	ll	ll	ll	lm	lm
cIX:8832937	61.037	lm x ll	ll	lm	lm	lm	lm	lm	lm	ll	lm	lm	lm	ll	ll	lm	lm	lm	lm	lm	lm	lm	lm	lm	ll	ll	lm	ll	ll	ll	lm	lm	lm	lm	ll	ll	lm	ll	ll	ll	ll	--	ll	ll	ll	ll	ll	lm	lm
cIX:8848577	61.269	lm x ll	ll	lm	lm	lm	lm	lm	lm	ll	lm	--	lm	ll	ll	lm	lm	--	lm	lm	--	lm	lm	lm	ll	ll	lm	ll	ll	ll	lm	lm	lm	lm	ll	ll	lm	ll	ll	ll	ll	lm	ll	ll	ll	ll	ll	lm	lm
cIX:8838880	61.459	lm x ll	ll	lm	lm	lm	lm	lm	lm	ll	lm	lm	lm	ll	ll	lm	lm	lm	lm	lm	lm	lm	lm	lm	ll	ll	lm	ll	ll	ll	lm	lm	lm	lm	ll	ll	lm	ll	ll	ll	ll	--	ll	ll	ll	ll	ll	lm	lm
cIX:12193633	65.543	lm x ll	ll	lm	lm	lm	lm	lm	lm	--	lm	lm	lm	lm	ll	lm	lm	lm	lm	lm	lm	lm	lm	lm	ll	ll	lm	ll	lm	lm	lm	lm	lm	lm	ll	lm	lm	ll	lm	ll	ll	lm	ll	ll	--	ll	ll	lm	lm
cIX:12193594	66.503	nn x np	nn	nn	nn	nn	nn	nn	nn	np	--	nn	--	nn	np	nn	nn	np	np	np	nn	nn	--	np	np	np	nn	np	nn	nn	np	nn	nn	np	nn	nn	nn	nn	nn	np	nn	--	np	np	--	nn	nn	np	np
cIX:12193587	66.643	nn x np	nn	nn	nn	nn	nn	nn	nn	np	--	nn	nn	nn	np	nn	nn	np	np	np	nn	nn	--	np	np	np	nn	np	nn	nn	np	nn	nn	np	nn	nn	nn	nn	nn	np	nn	nn	np	np	--	nn	nn	np	np
cIX:12863596	68.15	nn x np	nn	nn	nn	nn	nn	nn	nn	np	nn	nn	nn	nn	np	nn	nn	np	np	np	nn	nn	nn	np	np	np	nn	np	nn	nn	np	nn	nn	np	nn	nn	nn	nn	nn	np	nn	nn	np	np	nn	nn	nn	np	np
cIX:13005069	68.796	nn x np	nn	nn	nn	nn	nn	nn	nn	np	nn	nn	nn	nn	np	nn	nn	np	np	np	nn	nn	nn	np	np	np	nn	np	nn	nn	np	nn	nn	np	nn	nn	nn	nn	nn	np	--	nn	np	np	nn	nn	nn	np	np
cIX:13005071	69.09	nn x np	nn	nn	nn	nn	nn	nn	nn	np	nn	nn	nn	nn	np	nn	nn	np	np	np	nn	nn	nn	np	np	np	nn	np	nn	nn	np	nn	--	np	nn	nn	nn	nn	nn	np	--	nn	np	np	nn	nn	nn	np	np
cIX:13602283	73.634	lm x ll	lm	lm	lm	lm	lm	lm	lm	lm	lm	lm	lm	lm	ll	lm	lm	lm	lm	lm	lm	lm	lm	lm	ll	ll	lm	lm	lm	lm	lm	lm	ll	lm	ll	lm	lm	ll	lm	lm	--	lm	lm	ll	ll	ll	ll	lm	lm
cIX:13767491	75.919	lm x ll	lm	lm	lm	lm	lm	lm	lm	lm	--	lm	lm	lm	ll	lm	lm	lm	lm	lm	lm	lm	lm	lm	ll	ll	lm	lm	lm	lm	lm	lm	ll	lm	ll	lm	lm	ll	lm	lm	ll	lm	lm	ll	ll	ll	ll	lm	lm
cIX:13759225	76.748	lm x ll	lm	lm	lm	lm	lm	lm	lm	lm	lm	--	lm	lm	ll	lm	lm	lm	lm	lm	lm	lm	lm	lm	ll	ll	lm	lm	lm	lm	lm	lm	ll	lm	ll	lm	lm	ll	lm	lm	ll	lm	lm	ll	ll	ll	ll	lm	lm
cIX:13968877	79.093	hk x hk	hh	hk	hh	hh	hk	hk	hk	hh	hk	hk	hk	hk	hk	hk	hh	hh	hh	hh	kk	hk	hk	hh	hk	hk	hh	hh	hk	hk	hk	hk	kk	hh	kk	hk	hk	kk	hk	hh	kk	kk	hh	hk	kk	kk	hk	hk	hk
cIX:14569676	81.346	hk x hk	kk	hk	kk	kk	hk	hk	hk	kk	hk	hk	hk	hk	hk	hk	kk	kk	kk	kk	hh	hk	hk	kk	hk	hk	kk	kk	hk	hk	kk	kk	hh	kk	hh	hk	hk	hh	hk	kk	hh	hh	kk	hk	hh	hh	hk	hk	hk
cIX:14569208	81.421	hk x hk	kk	hk	kk	kk	hk	hk	hk	kk	hk	hk	hk	hk	hk	hk	kk	kk	kk	kk	hh	hk	hk	kk	hk	hk	kk	kk	hk	hk	kk	kk	hh	kk	hh	hk	hk	hh	hk	kk	hh	hh	kk	hk	hh	hh	hk	hk	hk
cIX:14569247	81.515	hk x hk	kk	hk	kk	kk	hk	hk	hk	kk	hk	hk	hk	hk	hk	hk	kk	kk	kk	kk	hh	hk	hk	kk	hk	hk	kk	kk	hk	hk	kk	kk	hh	kk	hh	hk	hk	hh	hk	kk	hh	hh	kk	hk	hh	hh	hk	hk	hk
cIX:14652124	81.687	hk x hk	kk	hk	kk	kk	hk	hk	hk	kk	--	--	hk	hk	hk	hk	kk	kk	kk	kk	hh	--	hk	--	hk	hk	kk	kk	hk	hk	kk	kk	hh	--	hh	hk	hk	hh	hk	kk	hh	hh	kk	hk	hh	hh	hk	hk	hk
cIX:14520379	82.002	hk x hk	hh	kk	hh	hh	hk	--	hk	hh	kk	--	--	hk	hk	hk	hh	hh	hh	hh	--	hk	kk	hh	hk	hk	hh	hh	hk	hk	hh	hh	kk	hh	kk	hk	--	kk	hk	hh	kk	kk	hh	hk	kk	kk	hk	hk	hk
cIX:14822469	82.788	hk x hk	hh	hk	hh	hh	hk	hk	hk	hh	hk	--	hk	hk	hk	hk	hh	hh	hh	hh	kk	hk	hk	hh	hk	hk	--	hh	hk	hk	hh	hh	kk	hh	kk	hk	hk	kk	hk	hh	kk	kk	hh	hk	kk	kk	hk	hk	hk
cIX:14947897	83.354	hk x hk	hh	hk	hh	hh	hk	hk	hk	hh	hk	kk	hk	hk	hk	hk	hh	hh	hh	hh	kk	hk	hk	hh	hk	hk	hh	hh	hk	hk	hh	hh	kk	hh	kk	hk	hk	kk	hk	hh	kk	kk	hh	hk	kk	kk	hk	hk	hk
cIX:15703460	84.485	nn x np	np	nn	np	np	nn	nn	nn	np	nn	nn	nn	nn	np	nn	np	np	np	np	nn	nn	nn	np	np	np	np	np	np	nn	nn	np	nn	np	nn	nn	nn	nn	nn	np	nn	nn	np	np	nn	nn	np	nn	nn
cIX:15706928	85.217	nn x np	np	nn	np	np	nn	nn	nn	np	nn	nn	nn	nn	np	nn	np	np	np	np	nn	nn	nn	np	np	np	np	np	np	nn	np	np	nn	np	nn	nn	nn	nn	nn	np	nn	np	np	np	nn	nn	np	nn	nn
cIX:15940878	86.577	hk x hk	kk	hk	kk	kk	hk	hk	hk	kk	hk	--	hk	hk	hk	hk	kk	hk	kk	kk	hh	hh	hk	kk	hk	hk	hk	kk	hk	hk	kk	hk	hh	kk	hh	hk	hk	hk	hk	kk	hh	hk	kk	hk	hh	hh	hk	hk	hk
cIX:15943019	86.706	hk x hk	kk	hk	kk	kk	hk	hk	hk	kk	hk	hh	hk	hk	hk	hk	kk	hk	kk	kk	hh	hh	hk	kk	hk	hk	hk	kk	hk	hk	kk	hk	hh	kk	hh	hk	hk	hk	hk	kk	hh	hk	kk	hk	hh	hh	hk	hk	hk
cIX:15935629	86.866	hk x hk	kk	hk	kk	kk	hk	hk	hk	kk	hk	hh	hk	hk	hk	hk	kk	hk	kk	kk	hh	hh	hk	kk	hk	hk	hk	kk	hk	hk	--	hk	hh	kk	hh	hk	hk	hk	hk	kk	hh	hk	kk	hk	hh	hh	hk	hk	hk
cIX:15976994	87.15	hk x hk	kk	hk	kk	kk	hk	hk	hk	kk	hk	hh	hk	hk	kk	hk	kk	hk	kk	kk	hh	hh	hk	kk	hk	hk	hk	kk	hk	hk	kk	hk	hh	kk	hh	hk	hk	hk	hk	kk	hh	hk	kk	hk	--	hh	hk	hk	hk
cIX:15977289	87.582	hk x hk	kk	hk	kk	kk	hk	hk	hk	kk	hk	hh	hk	hk	kk	hk	kk	hk	kk	kk	hh	hh	hk	kk	hk	hk	hk	kk	hk	hk	kk	hk	hh	kk	hh	hk	hk	hk	hk	kk	hh	hk	kk	hk	hh	hh	hk	hk	hk
cIX:16743740	89.66	nn x np	np	nn	np	np	nn	np	nn	np	nn	nn	nn	nn	np	nn	np	np	np	nn	nn	nn	nn	np	np	nn	np	np	np	nn	np	np	nn	np	nn	nn	nn	nn	nn	np	nn	np	np	np	nn	nn	np	nn	nn
cIX:16807450	90.227	nn x np	np	nn	np	np	nn	np	nn	np	nn	nn	nn	nn	np	--	np	np	np	nn	--	nn	nn	np	np	nn	np	np	np	nn	np	np	nn	np	nn	nn	nn	nn	nn	np	nn	np	np	np	nn	nn	np	nn	nn
cIX:16063943	91.34	lm x ll	lm	lm	lm	lm	lm	lm	lm	lm	lm	ll	lm	lm	lm	lm	ll	ll	lm	lm	ll	ll	lm	lm	ll	ll	ll	lm	lm	lm	lm	ll	ll	lm	ll	lm	lm	lm	lm	lm	ll	ll	lm	ll	ll	ll	ll	lm	lm
cIX:16059172	91.621	lm x ll	lm	lm	lm	lm	lm	lm	lm	lm	lm	ll	lm	lm	lm	lm	ll	ll	lm	lm	ll	ll	lm	lm	ll	ll	ll	lm	lm	lm	lm	ll	ll	lm	ll	lm	lm	lm	lm	lm	ll	ll	lm	ll	ll	ll	ll	lm	lm
cIX:16138085	92.87	lm x ll	lm	lm	lm	lm	lm	lm	lm	lm	lm	ll	lm	lm	lm	lm	ll	ll	lm	lm	ll	ll	lm	lm	ll	ll	ll	lm	lm	lm	lm	ll	ll	lm	ll	lm	lm	lm	lm	lm	ll	ll	lm	ll	ll	ll	ll	lm	lm
cIX:17596922	93.211	nn x np	np	nn	np	np	nn	np	nn	np	nn	nn	nn	nn	np	nn	np	np	np	nn	nn	nn	np	np	np	nn	np	np	np	nn	np	np	nn	np	nn	nn	nn	nn	nn	np	nn	np	np	nn	nn	nn	np	nn	nn
cIX:17807719	93.765	nn x np	np	nn	np	np	nn	np	nn	np	nn	--	nn	nn	np	nn	np	np	np	nn	nn	nn	np	np	np	nn	np	np	np	nn	np	np	nn	--	nn	nn	nn	nn	nn	np	nn	np	np	nn	nn	--	np	nn	nn
cIX:17914716	94.147	nn x np	np	nn	np	np	nn	np	nn	np	nn	nn	nn	nn	np	nn	np	np	np	nn	nn	nn	nn	np	np	nn	np	np	np	nn	np	np	nn	np	nn	nn	nn	nn	nn	np	nn	np	np	nn	nn	nn	np	nn	nn
cIX:17917975	94.276	nn x np	np	nn	np	np	nn	np	nn	np	nn	nn	nn	nn	np	nn	np	np	np	nn	nn	nn	nn	np	np	nn	np	np	np	nn	np	np	nn	np	nn	nn	nn	nn	nn	np	nn	np	np	nn	nn	nn	np	nn	nn
cIX:18870512	95.505	nn x np	np	nn	np	np	nn	np	nn	np	nn	nn	nn	nn	np	nn	np	np	np	nn	nn	nn	--	np	np	nn	np	nn	np	nn	np	np	nn	nn	nn	nn	nn	nn	nn	np	nn	np	np	nn	nn	nn	np	nn	nn
cIX:18970527	95.765	nn x np	np	nn	np	np	nn	np	nn	np	--	nn	nn	nn	np	nn	np	np	np	nn	nn	nn	nn	np	np	nn	np	nn	np	nn	np	np	nn	nn	nn	nn	nn	nn	nn	np	nn	np	np	nn	nn	nn	np	nn	nn
cIX:19290852	96.569	nn x np	np	nn	np	np	nn	np	nn	np	nn	--	nn	nn	np	nn	np	np	np	nn	--	--	nn	np	np	nn	np	nn	nn	nn	np	np	nn	--	nn	nn	nn	nn	nn	np	nn	np	np	nn	nn	nn	np	nn	nn
cIX:19436982	96.836	nn x np	np	nn	np	np	nn	np	nn	np	nn	nn	nn	nn	np	nn	np	np	np	nn	nn	nn	nn	np	np	nn	np	nn	np	nn	np	np	nn	nn	nn	nn	nn	nn	nn	np	nn	np	np	nn	nn	nn	np	nn	nn
cIX:19797286	97.112	nn x np	np	nn	np	np	nn	np	nn	np	nn	--	nn	nn	np	nn	np	np	np	nn	nn	--	--	np	np	nn	np	nn	np	nn	np	np	nn	nn	nn	nn	nn	nn	nn	np	nn	np	np	nn	nn	nn	np	nn	nn
cIX:19815427	97.42	nn x np	np	nn	np	np	nn	np	nn	np	nn	nn	nn	nn	np	nn	np	np	np	nn	nn	nn	nn	np	np	nn	np	nn	np	nn	np	np	nn	nn	nn	nn	nn	nn	nn	np	nn	np	np	nn	nn	--	np	nn	nn
cIX:20157541	97.928	nn x np	np	nn	np	np	nn	np	nn	np	nn	nn	nn	nn	np	nn	np	np	np	nn	nn	nn	--	np	np	nn	np	nn	np	nn	np	np	nn	nn	nn	nn	nn	nn	nn	np	nn	np	np	nn	nn	nn	np	nn	nn
cIX:20133240	98.134	nn x np	np	nn	np	np	nn	np	nn	np	--	nn	nn	nn	np	nn	np	np	np	nn	nn	nn	nn	np	np	nn	np	nn	np	nn	np	np	nn	nn	nn	nn	nn	nn	nn	np	nn	np	np	--	nn	nn	np	nn	nn
cIX:20339664	99.055	nn x np	np	nn	np	np	nn	np	nn	np	--	--	nn	nn	np	nn	np	np	np	nn	--	nn	np	np	np	nn	np	nn	np	nn	np	np	nn	nn	nn	nn	nn	nn	nn	np	nn	np	np	nn	nn	nn	np	nn	nn
cX:109425	0	nn x np	np	nn	nn	np	np	nn	nn	nn	np	nn	nn	np	nn	nn	nn	nn	np	np	nn	np	np	nn	np	nn	nn	np	np	np	nn	nn	nn	nn	np	np	np	nn	np	nn	np	nn	nn	nn	nn	np	nn	nn	np
cX:690891	1.699	hk x hk	kk	hk	hk	kk	hk	hh	hk	hh	hk	hh	hh	kk	hh	hk	hh	hk	hk	hk	hk	hk	hk	hh	hk	kk	hk	hk	hk	kk	kk	hh	hh	hh	hk	hk	kk	hh	kk	hh	kk	hh	hh	hh	hh	kk	hk	hh	hk
cX:690492	1.752	hk x hk	kk	hk	hk	kk	hk	hh	hk	hh	hk	hh	hh	kk	hh	hk	hh	hk	hk	hk	hk	hk	hk	hh	hk	kk	hk	hk	hk	kk	kk	hh	hh	hh	hk	hk	kk	hh	kk	hh	kk	hh	hh	hh	hh	kk	hk	hh	hk
cX:724858	2.39	nn x np	np	nn	nn	np	np	nn	nn	nn	np	--	nn	np	nn	nn	nn	nn	np	np	--	--	np	nn	np	np	nn	np	--	--	nn	nn	nn	nn	np	np	np	nn	np	nn	np	nn	nn	nn	nn	np	nn	nn	np
cX:1355026	3.869	nn x np	np	nn	nn	np	np	--	nn	nn	np	--	nn	np	nn	nn	nn	--	np	np	--	np	np	nn	np	np	nn	np	np	np	nn	nn	nn	nn	np	np	nn	nn	np	nn	np	nn	nn	nn	nn	np	nn	--	np
cX:1360690	5.081	nn x np	np	nn	nn	np	np	nn	nn	nn	np	nn	nn	np	nn	nn	nn	nn	np	np	nn	np	np	nn	np	np	nn	np	np	np	nn	nn	nn	nn	np	np	nn	nn	np	nn	np	nn	nn	nn	nn	np	nn	nn	np
cX:1467403	5.341	nn x np	np	nn	nn	np	np	nn	nn	nn	np	nn	nn	np	nn	nn	nn	nn	np	np	nn	np	np	nn	np	np	nn	np	np	np	nn	nn	nn	nn	np	np	nn	nn	np	nn	np	nn	nn	nn	nn	np	nn	nn	np
cX:1513214	5.9	nn x np	np	nn	nn	np	np	nn	nn	nn	np	nn	nn	np	nn	nn	nn	nn	np	np	nn	np	np	nn	np	np	nn	np	np	np	nn	nn	nn	nn	np	np	nn	nn	np	nn	np	nn	nn	nn	nn	np	nn	nn	np
cX:1657028	7.754	nn x np	np	nn	nn	np	np	--	np	nn	np	--	nn	np	nn	nn	nn	nn	np	np	--	np	np	nn	np	np	nn	np	np	np	nn	nn	nn	nn	np	np	nn	nn	np	nn	np	np	nn	nn	nn	np	nn	nn	np
cX:1669095	8.348	nn x np	np	nn	nn	np	np	nn	np	nn	np	nn	nn	np	nn	nn	nn	nn	np	np	nn	np	np	--	np	np	nn	np	np	np	np	--	nn	nn	np	np	nn	nn	np	nn	np	np	nn	nn	nn	np	nn	nn	np
cX:1986981	11.616	hk x hk	hh	--	kk	hk	hh	hk	hk	hk	hk	hk	hk	hk	kk	--	hk	kk	hh	--	kk	--	hk	hk	hk	hk	kk	hk	hk	hk	hk	hk	hk	hk	--	hh	kk	hk	hk	hk	hk	hh	hk	hk	hk	hh	kk	kk	hk
cX:2500662	14.526	hk x hk	hh	kk	kk	hk	hh	hk	hk	hk	hk	hk	hk	hk	kk	kk	hk	kk	hh	hh	kk	hh	hk	hk	hk	hk	kk	hk	hk	hk	hk	hk	hk	hk	hh	hh	kk	hk	hk	hk	hk	hk	hk	hk	kk	hh	kk	kk	hk
cX:2500689	14.856	hk x hk	hh	kk	kk	hk	hh	hk	hk	hk	hk	hk	hk	hk	kk	kk	hk	kk	hh	hh	kk	hh	hk	hk	hk	hk	kk	hk	hk	hk	hk	hk	hk	hk	hh	hh	kk	hk	hk	hk	hk	hh	hk	hk	kk	hh	kk	kk	hk
cX:3029577	17.734	hk x hk	kk	hh	hk	hk	kk	hk	hk	hk	--	hk	hk	hk	hh	--	hk	hh	kk	kk	hh	kk	--	hk	hk	hk	hh	hk	hh	hh	hh	hk	hk	hk	kk	kk	hh	hk	hk	hk	hk	hk	hk	hk	hk	kk	hh	hh	hk
cX:3341409	18.27	hk x hk	kk	--	hk	hk	kk	hk	--	hk	hk	hk	hk	hk	hh	hh	hk	hh	kk	kk	hh	kk	hk	hk	hk	hk	--	hk	hh	hh	hh	hk	hk	hk	--	kk	hh	hk	hk	hk	hk	hk	hk	hk	hk	kk	hh	--	hk
cX:4448714	22.967	nn x np	np	--	np	np	np	nn	np	np	np	--	nn	nn	nn	--	nn	nn	np	np	nn	np	np	nn	nn	np	nn	np	nn	--	nn	nn	--	--	np	np	nn	nn	np	nn	np	nn	nn	nn	np	np	nn	nn	np
cX:4098128	24.893	hk x hk	hh	kk	hk	hk	hh	hk	hk	hh	hk	hk	hk	kk	kk	kk	hk	kk	hh	hh	kk	--	hk	hk	kk	hk	kk	hk	kk	kk	hk	hk	hk	hk	hh	hh	kk	hk	hk	hk	hk	hh	hk	hk	hk	hh	kk	kk	hk
cX:5019983	25.563	nn x np	np	nn	np	np	np	nn	np	np	np	nn	nn	nn	nn	nn	nn	nn	np	np	nn	np	np	nn	nn	np	nn	np	nn	nn	np	nn	nn	nn	np	np	nn	nn	np	nn	np	np	nn	nn	np	np	nn	nn	np
cX:5667332	35.331	nn x np	np	nn	np	np	np	nn	np	np	nn	nn	nn	nn	nn	nn	nn	nn	np	np	nn	np	np	nn	nn	np	nn	np	nn	nn	nn	nn	nn	nn	nn	np	nn	np	np	nn	np	nn	nn	nn	np	nn	nn	nn	np
cX:8156006	44.15	nn x np	np	nn	np	np	np	nn	np	np	--	--	nn	nn	nn	nn	nn	nn	np	np	nn	np	np	nn	nn	np	nn	np	nn	nn	np	nn	nn	nn	nn	np	nn	np	np	nn	np	nn	np	nn	np	nn	nn	np	np
cX:8151902	45.089	nn x np	np	nn	np	np	np	nn	np	np	nn	nn	nn	nn	nn	nn	nn	nn	np	np	nn	np	np	nn	nn	np	nn	np	nn	nn	np	nn	nn	nn	nn	np	nn	np	np	nn	np	np	np	nn	np	nn	nn	np	np
cX:8859608	50.274	nn x np	nn	np	nn	--	--	np	--	nn	np	np	np	np	--	np	np	--	nn	--	np	nn	np	np	np	nn	np	--	np	np	nn	np	np	np	np	nn	np	nn	--	np	nn	nn	nn	np	nn	np	np	nn	nn
cX:9048199	52.236	nn x np	nn	np	nn	--	--	np	--	nn	--	np	np	np	np	np	np	--	nn	nn	np	nn	np	np	np	nn	np	--	np	np	np	np	np	np	--	np	nn	nn	nn	np	nn	nn	nn	np	nn	np	np	nn	--
cX:10304862	53.499	nn x np	nn	np	nn	nn	nn	np	nn	nn	np	np	np	np	np	np	np	np	nn	nn	np	np	np	np	np	nn	np	nn	np	np	np	np	np	np	np	np	nn	nn	nn	np	nn	nn	nn	np	nn	np	np	nn	nn
cX:10304877	53.801	nn x np	nn	np	nn	nn	nn	np	nn	nn	np	np	np	np	np	np	np	np	nn	nn	np	np	np	np	np	nn	np	nn	np	np	nn	np	np	np	np	np	nn	nn	nn	np	nn	nn	nn	np	nn	np	np	nn	nn
cX:10275214	54.517	nn x np	nn	np	nn	nn	nn	np	nn	nn	np	np	np	np	np	np	np	np	nn	nn	np	--	np	np	np	nn	np	nn	np	np	nn	np	np	np	np	nn	nn	nn	nn	np	nn	nn	nn	np	nn	np	np	nn	nn
cX:10618334	55.261	nn x np	nn	np	nn	nn	nn	np	nn	nn	np	np	np	np	np	np	np	np	nn	nn	np	nn	np	np	np	nn	np	nn	np	np	nn	np	np	np	np	nn	nn	nn	nn	np	nn	nn	nn	np	nn	np	np	nn	nn
cX:11581450	61.731	nn x np	nn	np	nn	nn	nn	np	nn	nn	np	np	np	np	np	np	np	np	nn	nn	np	nn	np	np	np	nn	np	nn	np	np	nn	np	np	nn	np	nn	nn	nn	nn	np	nn	nn	nn	np	nn	np	np	nn	nn
cX:11569562	63.833	nn x np	nn	np	nn	nn	nn	np	nn	nn	np	np	np	np	np	np	np	np	nn	nn	np	--	np	np	np	np	np	nn	np	np	nn	np	np	nn	np	nn	nn	nn	nn	np	nn	nn	nn	np	nn	np	np	nn	nn
cX:12798503	69.643	nn x np	np	np	nn	nn	nn	np	nn	np	np	nn	np	np	np	np	np	np	nn	nn	np	nn	np	nn	np	np	np	nn	np	np	nn	np	np	nn	np	nn	nn	nn	nn	np	nn	--	nn	np	--	np	np	nn	nn
cX:12798496	70.131	ef x eg	eg	eg	ef	ef	ee	eg	ee	eg	fg	ef	fg	fg	fg	fg	fg	fg	ee	ee	fg	ee	fg	ee	fg	fg	fg	ef	fg	fg	ef	eg	eg	ee	eg	ee	ee	ee	ef	fg	ef	--	ee	eg	--	eg	fg	ef	ef
cX:13243815	71.984	hk x hk	hk	hk	hk	hk	hh	hh	hh	hk	kk	hk	kk	kk	kk	kk	kk	kk	hh	hh	kk	hh	kk	hh	kk	kk	kk	hk	kk	kk	hk	hk	hk	hh	hk	hh	hh	hh	hk	kk	hk	hh	hh	hk	hk	hk	kk	hk	hk
cX:13243488	75.736	nn x np	nn	nn	np	np	np	np	np	nn	nn	np	nn	nn	nn	nn	nn	nn	np	np	nn	np	nn	np	nn	nn	nn	np	nn	nn	np	nn	nn	np	nn	nn	np	np	np	nn	np	np	np	nn	np	nn	nn	np	np
cX:13135350	76.079	nn x np	nn	--	np	np	np	np	np	--	nn	np	nn	nn	nn	nn	nn	nn	np	np	nn	np	nn	np	nn	nn	nn	np	nn	nn	np	nn	--	np	nn	nn	np	np	np	nn	np	np	np	nn	np	nn	nn	np	np
cX:13673105	78.921	nn x np	np	np	nn	nn	nn	nn	nn	np	np	nn	np	np	np	np	np	np	nn	nn	np	nn	np	nn	np	np	np	nn	np	np	nn	np	np	nn	np	nn	nn	nn	nn	np	nn	nn	np	np	nn	np	np	nn	nn
cX:14404485	85.139	nn x np	nn	nn	np	nn	np	np	np	nn	nn	np	nn	nn	nn	nn	nn	nn	np	np	nn	np	nn	np	nn	nn	nn	np	nn	nn	np	nn	nn	np	nn	np	nn	np	np	nn	np	np	nn	nn	np	nn	nn	np	np
cX:14479048	85.349	nn x np	nn	nn	np	nn	np	np	np	nn	nn	np	nn	nn	nn	nn	nn	nn	np	np	nn	np	nn	np	nn	nn	nn	np	nn	nn	np	nn	nn	np	nn	np	nn	np	np	nn	np	np	nn	nn	np	nn	nn	np	np
cX:14478988	85.732	nn x np	nn	nn	np	nn	np	np	np	nn	nn	np	nn	nn	nn	nn	nn	nn	np	np	nn	np	nn	np	nn	nn	nn	np	nn	nn	np	nn	nn	np	nn	np	nn	np	np	nn	np	np	nn	nn	np	nn	nn	np	np
cX:14988210	88.191	nn x np	nn	nn	np	nn	np	np	np	nn	nn	np	nn	nn	nn	nn	nn	nn	np	np	nn	np	np	np	nn	nn	nn	np	nn	nn	np	nn	nn	np	nn	nn	nn	np	np	nn	np	np	nn	nn	nn	nn	nn	np	np
cX:14679569	89.067	nn x np	nn	nn	np	nn	np	np	np	nn	nn	np	nn	nn	nn	nn	nn	nn	np	np	nn	np	nn	np	nn	nn	nn	np	nn	nn	np	nn	nn	np	nn	nn	nn	np	np	nn	np	np	nn	nn	np	nn	nn	np	np
cX:14679946	89.158	nn x np	nn	nn	np	nn	np	np	np	nn	nn	np	nn	nn	nn	nn	nn	nn	np	np	nn	np	nn	np	nn	nn	nn	np	nn	nn	np	nn	nn	np	nn	nn	nn	np	np	nn	np	np	nn	nn	np	nn	nn	np	np
cX:14932532	89.304	nn x np	nn	nn	np	nn	np	np	np	nn	nn	np	nn	nn	nn	nn	nn	nn	np	np	nn	np	nn	np	nn	nn	nn	np	nn	nn	np	nn	nn	np	nn	nn	nn	np	np	nn	np	np	nn	nn	nn	nn	nn	np	np
cX:16064627	96.294	nn x np	nn	nn	np	nn	np	np	np	nn	nn	np	np	nn	nn	nn	nn	nn	nn	np	nn	np	--	np	nn	nn	nn	np	nn	nn	np	nn	np	np	nn	nn	nn	np	np	nn	np	np	nn	nn	nn	np	nn	np	np
cX:16064601	96.497	nn x np	nn	nn	np	nn	np	np	np	nn	nn	np	np	nn	nn	nn	nn	nn	nn	np	nn	np	np	np	nn	nn	nn	np	nn	nn	np	nn	np	np	nn	nn	nn	np	np	nn	np	np	nn	nn	nn	np	nn	np	np
cX:17242313	100.988	nn x np	nn	nn	np	nn	np	np	np	nn	nn	np	np	nn	nn	np	nn	nn	nn	np	nn	np	np	np	nn	nn	nn	np	nn	nn	np	nn	np	np	nn	nn	nn	np	np	nn	np	np	nn	nn	nn	np	nn	np	np
cX:17242363	101.128	nn x np	nn	nn	np	nn	np	np	np	nn	nn	np	np	nn	nn	np	nn	nn	nn	np	nn	np	np	np	nn	nn	nn	np	nn	nn	np	nn	np	np	nn	nn	nn	np	np	nn	np	np	nn	nn	nn	np	nn	np	np
cX:17333040	101.423	nn x np	nn	nn	np	nn	np	np	np	nn	nn	np	np	nn	nn	np	nn	nn	nn	np	nn	np	np	np	nn	nn	nn	np	nn	nn	np	nn	np	np	nn	nn	nn	np	np	nn	np	np	nn	nn	nn	np	nn	np	np
cX:17390027	101.708	nn x np	nn	nn	np	nn	np	np	np	nn	nn	np	np	nn	nn	np	nn	nn	nn	np	nn	np	--	--	nn	nn	nn	np	nn	nn	np	nn	np	np	nn	nn	nn	np	np	--	np	np	nn	nn	nn	np	nn	np	np
cX:17527840	102.912	nn x np	nn	nn	np	nn	np	np	np	nn	nn	np	np	nn	nn	np	nn	nn	nn	np	nn	np	np	np	nn	nn	nn	np	nn	nn	np	nn	np	nn	nn	nn	nn	np	np	--	np	np	nn	nn	nn	np	nn	np	np
cX:17529707	103.101	nn x np	nn	nn	np	nn	np	np	np	nn	nn	np	np	nn	nn	np	nn	nn	nn	np	nn	np	np	np	nn	nn	nn	np	nn	nn	np	nn	np	nn	nn	nn	nn	np	np	nn	np	np	nn	nn	nn	np	nn	np	np
cX:17527804	103.415	nn x np	nn	nn	np	nn	np	np	np	nn	nn	np	np	nn	nn	np	nn	nn	nn	np	nn	np	np	np	nn	nn	nn	np	nn	nn	np	nn	np	nn	nn	nn	nn	np	np	--	np	np	nn	nn	nn	np	nn	np	np
cX:17528114	103.707	nn x np	nn	nn	np	nn	np	np	np	nn	nn	np	np	nn	nn	np	nn	nn	nn	np	nn	np	np	np	nn	nn	nn	np	nn	nn	np	nn	np	nn	nn	np	nn	np	np	--	np	np	nn	nn	nn	np	nn	np	np
cX:17530056	103.856	nn x np	nn	nn	np	nn	np	np	np	nn	nn	np	np	nn	nn	np	nn	nn	nn	np	nn	np	np	np	nn	nn	nn	np	nn	nn	np	nn	np	nn	nn	np	nn	np	np	nn	np	np	nn	nn	nn	np	nn	np	np
cX:17789677	105.836	nn x np	nn	nn	np	nn	np	np	np	nn	--	np	np	nn	nn	np	np	nn	nn	np	nn	np	np	np	nn	nn	nn	np	nn	nn	np	nn	np	nn	nn	nn	nn	np	np	nn	np	np	nn	nn	nn	--	nn	np	np
cX:17789676	106.246	nn x np	nn	nn	np	nn	np	np	np	nn	--	np	np	nn	nn	np	np	nn	nn	np	nn	np	np	np	nn	nn	nn	np	nn	nn	np	nn	np	nn	nn	np	nn	np	np	nn	np	np	nn	nn	nn	--	nn	np	np
cX:18697914	107.006	nn x np	nn	nn	np	nn	np	np	np	nn	--	--	np	nn	nn	np	np	nn	nn	np	nn	np	np	np	nn	nn	nn	np	--	np	np	nn	np	nn	nn	nn	nn	np	np	nn	np	np	nn	nn	nn	np	nn	np	np
cX:18751668	108.63	nn x np	nn	nn	np	nn	np	np	np	nn	nn	np	np	nn	nn	np	np	nn	nn	np	nn	np	np	np	nn	nn	nn	np	np	np	np	nn	np	nn	nn	nn	nn	np	np	nn	np	np	nn	nn	nn	np	nn	np	np
cX:18751385	109.168	nn x np	nn	nn	np	nn	np	np	np	nn	nn	--	np	nn	nn	np	np	nn	nn	np	nn	np	np	np	nn	nn	nn	np	--	np	np	nn	np	nn	nn	np	nn	np	np	nn	np	np	nn	nn	nn	np	nn	np	np
cX:18751635	109.289	nn x np	nn	nn	np	nn	np	np	np	nn	nn	np	np	nn	nn	np	np	nn	nn	np	nn	np	np	np	nn	nn	nn	np	np	np	np	nn	np	nn	nn	np	nn	np	np	nn	np	np	nn	nn	nn	np	nn	np	np
cX:18825209	109.517	nn x np	nn	nn	np	nn	np	np	np	nn	nn	np	np	nn	nn	np	np	nn	nn	np	nn	np	np	np	nn	nn	nn	np	np	np	np	nn	np	nn	nn	np	nn	np	np	nn	np	np	nn	nn	nn	np	nn	np	np
cX:19187744	110.027	nn x np	nn	nn	np	nn	np	np	np	nn	nn	np	np	nn	nn	np	np	nn	nn	np	nn	np	np	np	nn	nn	nn	np	np	np	np	nn	np	nn	nn	np	nn	np	np	nn	np	np	nn	nn	nn	np	nn	np	np
cX:19187512	110.289	nn x np	nn	nn	np	nn	np	np	np	nn	nn	np	np	nn	nn	np	np	nn	nn	np	nn	np	np	np	nn	nn	nn	np	np	np	np	nn	np	nn	nn	np	nn	np	np	nn	np	np	nn	nn	nn	np	nn	np	np
cX:19515023	110.871	nn x np	nn	nn	np	nn	np	np	np	nn	nn	np	np	nn	nn	np	np	nn	nn	np	nn	np	np	np	nn	nn	nn	np	np	np	np	nn	np	nn	nn	np	nn	np	np	nn	np	np	nn	nn	nn	np	nn	np	np
cX:19480749	111.483	nn x np	--	nn	np	nn	np	np	np	nn	--	np	np	nn	nn	np	np	--	nn	np	nn	np	np	np	nn	nn	--	np	np	np	np	nn	np	nn	--	np	nn	np	np	nn	np	np	nn	nn	nn	np	nn	np	np
cXI:1317188	0	hk x hk	hh	hk	hk	hh	hk	hh	hk	hk	hk	hk	hk	hh	hk	hh	kk	hh	hk	kk	kk	hk	hk	hh	kk	hk	hk	kk	hk	hk	hk	hh	hk	hk	hk	hk	kk	hk	hh	hk	hh	kk	hk	hh	hk	hh	kk	hh	hk
cXI:2032080	1.89	nn x np	nn	np	nn	nn	nn	nn	np	nn	np	np	nn	nn	np	nn	np	nn	nn	np	np	np	np	nn	np	nn	np	np	np	np	nn	nn	np	nn	np	nn	np	nn	nn	nn	nn	nn	np	nn	np	nn	np	nn	np
cXI:2456666	5.466	nn x np	nn	np	nn	nn	nn	nn	nn	nn	--	np	nn	nn	np	nn	np	nn	nn	np	np	np	np	np	np	nn	np	np	np	np	nn	nn	np	nn	np	--	np	nn	nn	nn	nn	nn	np	nn	np	--	--	nn	np
cXI:2484572	6.284	nn x np	nn	np	nn	nn	nn	nn	nn	nn	np	np	nn	nn	np	nn	np	nn	nn	np	np	np	nn	np	np	nn	np	np	np	np	nn	nn	--	nn	np	np	np	nn	nn	nn	nn	nn	np	--	np	--	np	nn	np
cXI:2487466	6.731	nn x np	nn	np	nn	nn	nn	nn	nn	nn	np	--	nn	nn	np	nn	np	nn	nn	np	np	--	nn	np	np	nn	np	np	--	np	nn	nn	np	nn	np	nn	np	nn	nn	nn	--	nn	np	nn	np	nn	np	nn	np
cXI:2484207	7.133	nn x np	nn	np	nn	nn	nn	nn	nn	nn	np	np	nn	nn	np	nn	np	nn	nn	np	np	np	nn	np	np	nn	np	np	np	np	nn	nn	np	nn	np	nn	np	nn	nn	nn	nn	nn	np	nn	np	--	np	nn	np
cXI:4502144	35.914	nn x np	nn	nn	np	np	np	np	np	np	nn	--	nn	np	nn	np	nn	np	nn	nn	nn	--	np	nn	np	np	nn	np	--	nn	nn	np	nn	np	nn	nn	nn	np	np	np	nn	nn	nn	nn	nn	nn	nn	np	nn
cXI:4502175	36.256	nn x np	nn	nn	np	np	np	np	np	np	nn	--	nn	np	nn	np	nn	np	nn	nn	nn	--	np	nn	np	np	nn	np	np	nn	nn	np	nn	np	nn	nn	nn	np	np	np	nn	nn	nn	--	nn	nn	nn	np	nn
cXI:4527454	47.79	nn x np	nn	nn	np	np	np	np	np	np	nn	nn	nn	np	nn	np	nn	np	nn	nn	nn	nn	np	nn	np	np	nn	np	nn	nn	nn	np	nn	np	nn	nn	nn	np	np	np	nn	nn	nn	nn	nn	nn	nn	np	nn
cXI:4617294	53.962	lm x ll	lm	lm	ll	ll	lm	lm	ll	ll	lm	lm	lm	lm	lm	lm	ll	lm	ll	lm	ll	ll	lm	ll	lm	ll	lm	ll	lm	lm	ll	lm	lm	ll	ll	ll	lm	ll	ll	lm	ll	lm	lm	lm	ll	ll	lm	ll	ll
cXI:4760631	55.008	lm x ll	lm	lm	ll	ll	lm	lm	ll	ll	lm	lm	lm	lm	lm	lm	ll	lm	ll	lm	ll	ll	lm	ll	lm	ll	lm	ll	lm	lm	ll	lm	lm	ll	ll	ll	lm	ll	ll	lm	ll	lm	lm	lm	ll	ll	lm	ll	ll
cXI:6227716	59.319	hk x hk	hk	kk	hk	hk	kk	hk	hk	hh	kk	kk	hk	kk	kk	kk	hh	kk	hh	hk	hk	--	hk	hh	kk	hk	hk	hk	kk	kk	hk	kk	hk	hk	hh	hh	hk	hk	hk	hk	hh	kk	kk	hk	hh	hh	kk	hh	hh
cXI:7540348	63.349	hk x hk	hk	hh	hk	hk	hh	hk	hk	kk	hh	hh	hk	hk	hh	hh	kk	hh	kk	hk	hk	kk	hk	kk	hh	kk	hk	hk	hh	hh	hk	hh	hk	hk	kk	kk	kk	hk	hk	hk	kk	hh	hh	hk	kk	kk	hh	kk	kk
cXI:8923268	66.682	hk x hk	hk	kk	hk	hk	kk	hh	hk	hh	kk	kk	hk	hk	kk	kk	hh	kk	hh	hk	kk	hh	hk	hh	kk	hh	hk	hk	kk	kk	hk	kk	hk	hk	hh	hh	hh	hk	hk	hk	hh	kk	kk	hk	hh	--	kk	hh	hh
cXI:8832296	67.169	hk x hk	hk	kk	hk	hk	kk	hh	hk	hh	kk	kk	hk	hk	kk	kk	hh	kk	hh	hk	kk	--	hk	hh	kk	hh	hk	hk	kk	kk	hk	kk	hk	hk	hh	hh	hh	hk	hk	hk	hh	kk	kk	hk	hh	hh	kk	hh	hh
cXI:12685196	71.769	lm x ll	lm	lm	ll	ll	lm	ll	ll	ll	lm	--	lm	ll	lm	lm	ll	lm	ll	lm	--	--	lm	--	lm	ll	lm	ll	lm	lm	ll	lm	lm	ll	ll	ll	ll	ll	ll	lm	ll	lm	lm	ll	ll	lm	lm	lm	ll
cXI:12674921	72.159	lm x ll	lm	lm	ll	ll	lm	ll	ll	ll	lm	lm	lm	ll	lm	lm	ll	lm	ll	lm	lm	ll	lm	ll	lm	ll	lm	ll	lm	lm	ll	lm	lm	ll	ll	ll	ll	ll	ll	lm	ll	lm	lm	ll	ll	lm	lm	lm	ll
cXI:13647912	76.768	lm x ll	lm	lm	ll	ll	lm	ll	ll	ll	lm	lm	lm	ll	lm	lm	ll	lm	ll	lm	lm	--	lm	ll	ll	ll	lm	ll	lm	lm	ll	lm	lm	ll	ll	lm	ll	ll	ll	lm	ll	lm	lm	ll	ll	lm	lm	lm	ll
cXI:14455630	78.342	lm x ll	lm	lm	ll	ll	lm	ll	ll	ll	lm	lm	lm	ll	lm	lm	ll	lm	ll	ll	lm	--	lm	ll	ll	ll	lm	ll	lm	lm	ll	lm	lm	ll	ll	lm	ll	ll	ll	lm	ll	--	lm	ll	ll	lm	lm	lm	ll
cXI:14455184	78.568	lm x ll	lm	lm	ll	ll	lm	ll	ll	ll	lm	lm	lm	ll	lm	lm	ll	lm	ll	ll	lm	--	lm	ll	ll	ll	lm	ll	lm	lm	ll	lm	lm	ll	ll	ll	ll	ll	ll	lm	ll	lm	lm	ll	ll	lm	lm	lm	ll
cXI:14643568	78.869	lm x ll	lm	lm	ll	ll	lm	ll	ll	ll	lm	lm	lm	ll	lm	lm	ll	lm	ll	ll	lm	ll	lm	ll	ll	ll	lm	ll	lm	lm	ll	lm	lm	ll	ll	ll	ll	ll	ll	lm	ll	lm	lm	ll	ll	lm	lm	lm	ll
cXI:14918070	79.078	lm x ll	lm	lm	ll	ll	lm	ll	ll	ll	lm	lm	lm	ll	lm	lm	ll	lm	ll	ll	lm	ll	lm	ll	ll	ll	lm	ll	lm	lm	ll	lm	lm	ll	ll	ll	ll	ll	ll	lm	ll	lm	lm	ll	ll	lm	lm	lm	ll
cXI:14653663	79.606	lm x ll	lm	lm	ll	ll	lm	ll	--	ll	lm	lm	lm	ll	lm	--	--	lm	ll	--	lm	ll	lm	ll	--	ll	lm	ll	lm	lm	ll	lm	lm	ll	--	ll	ll	ll	ll	lm	ll	lm	lm	ll	ll	lm	lm	lm	ll
cXI:16168166	91.865	lm x ll	ll	ll	lm	lm	ll	lm	lm	lm	ll	ll	lm	lm	lm	ll	lm	ll	lm	lm	ll	lm	lm	lm	lm	lm	lm	lm	ll	ll	lm	ll	ll	lm	lm	lm	lm	ll	lm	--	lm	ll	ll	lm	lm	ll	ll	ll	lm
cXI:17383721	109.493	nn x np	nn	nn	nn	np	np	nn	np	nn	np	np	nn	np	np	np	np	np	np	nn	np	nn	--	np	np	nn	np	np	nn	nn	nn	nn	np	np	nn	np	nn	nn	np	nn	nn	nn	np	np	np	nn	np	nn	np
cXI:17444702	110.148	nn x np	nn	nn	nn	np	np	nn	np	nn	np	np	nn	np	np	np	np	np	np	nn	np	nn	--	np	np	nn	np	np	nn	nn	nn	nn	np	np	nn	np	nn	nn	np	nn	nn	nn	np	np	np	nn	np	nn	np
cXI:18029120	112.432	hk x hk	hk	hk	hk	hh	hh	kk	hk	kk	hh	hk	kk	hh	hk	hh	hk	hk	hk	hk	hk	kk	hk	hk	hk	kk	hk	hh	hk	hk	hh	hk	hh	hk	kk	hk	kk	hk	hk	hh	kk	hh	hh	hk	hk	hk	hk	hk	hk
cXI:18029386	113.127	nn x np	nn	nn	nn	np	np	nn	np	nn	np	np	nn	np	np	np	np	np	np	np	np	nn	nn	np	np	nn	np	np	nn	nn	np	nn	np	np	nn	np	nn	nn	np	np	nn	nn	np	np	np	nn	nn	nn	np
cXI:18029115	113.196	nn x np	nn	nn	nn	np	np	nn	np	nn	np	np	nn	np	np	np	np	np	np	np	np	nn	nn	np	np	nn	np	np	nn	nn	np	nn	np	np	nn	np	nn	nn	np	np	nn	nn	np	np	np	nn	nn	nn	np
cXI:18230203	113.546	hk x hk	hk	hk	hk	hh	hh	kk	hk	kk	hh	hk	kk	hh	hk	hh	hk	hk	hk	hk	hk	kk	hk	hk	hk	kk	hk	hh	hk	hk	hh	hk	hh	hk	kk	hk	kk	hk	hk	hh	kk	hh	hh	hk	hh	hk	hk	hk	hk
cXI:18830113	116.065	nn x np	nn	nn	nn	np	np	nn	nn	nn	np	np	nn	np	np	np	np	np	np	np	np	--	nn	np	np	nn	np	np	nn	nn	nn	nn	np	np	nn	np	nn	nn	np	np	nn	nn	np	np	np	nn	nn	nn	np
cXI:18830382	116.263	nn x np	nn	nn	nn	np	np	nn	nn	nn	np	np	nn	np	np	np	np	np	np	np	np	--	nn	np	np	nn	np	np	nn	nn	nn	nn	np	np	nn	np	nn	nn	np	np	nn	nn	np	np	np	nn	nn	nn	np
cXI:18593707	116.325	hk x hk	hk	hk	hk	hh	hh	kk	hk	kk	hk	hk	kk	hh	hk	hh	hk	hk	hk	hk	hk	--	hk	hk	hk	kk	hk	hh	hk	kk	hh	hk	hh	hk	kk	hk	kk	hk	hk	hh	kk	hk	hk	hk	hh	hk	hk	hk	hk
cXI:18841841	117.139	nn x np	nn	nn	nn	np	np	nn	nn	nn	np	np	nn	np	np	np	np	np	np	np	np	np	--	np	np	nn	np	np	nn	nn	nn	nn	np	np	nn	np	nn	nn	np	np	nn	np	np	np	np	nn	nn	nn	np
cXI:18772304	117.575	hk x hk	hk	hk	hk	hh	hh	kk	kk	kk	hk	hk	kk	hh	hk	hh	hh	hk	hk	hk	hk	kk	hk	hk	hk	kk	hk	hh	hk	kk	hh	hk	hh	hk	kk	hk	kk	hk	hk	hh	kk	hk	hk	hk	hh	hk	hk	hk	hk
cXI:19576859	123.426	hk x hk	hk	hk	hk	hh	hh	hk	kk	kk	hk	hk	kk	hh	hk	hh	hh	hk	hh	hk	hk	kk	--	hk	hk	kk	hk	hk	hk	kk	hh	hk	hh	hh	kk	hh	kk	hk	hk	hh	kk	hk	hk	hk	hh	hk	hk	hk	hk
cXI:19487161	123.906	hk x hk	hk	hk	hk	hh	hh	hk	kk	kk	hk	hk	kk	hh	hk	--	hh	hk	hh	hk	hk	kk	hk	hk	hk	kk	hk	hk	hk	kk	hh	hk	hh	hh	kk	hh	kk	hk	hk	--	kk	hh	hk	hk	hh	--	hk	hk	hk
cXI:19676262	124.282	hk x hk	hk	hk	hk	hh	hh	hk	kk	kk	hk	hk	kk	hh	hk	hh	hh	hk	hh	hk	hk	kk	hk	hk	hk	kk	hk	hk	hk	kk	hh	hk	hh	hh	kk	hh	hk	hk	hk	hh	kk	--	kk	hk	hh	hk	hk	hk	hk
cXI:19676247	124.878	hk x hk	hk	hk	hk	hh	hh	hk	kk	kk	hk	hk	kk	hh	hk	hh	hh	hk	hh	hk	hk	kk	--	hk	hk	kk	hk	hk	hk	kk	hh	hk	hh	hh	kk	hh	hk	hk	hk	hh	kk	hk	kk	hk	hh	hk	hk	hk	hk
cXI:19673672	125.653	hk x hk	hk	hk	hk	hh	hh	hk	kk	kk	hk	hk	kk	hh	hk	hh	hh	hk	hh	hk	hk	kk	kk	--	hk	kk	hk	hk	kk	kk	hh	hk	hh	hh	kk	hh	hk	hk	hk	hh	kk	hh	kk	hk	hh	hk	hk	hk	hk
cXI:19978508	127.198	hk x hk	hk	hk	hk	kk	kk	hk	hh	hh	hk	--	hh	kk	hk	kk	kk	hk	kk	hk	hk	hh	hk	hk	hk	hh	hk	hk	hh	hh	hk	hk	kk	kk	hh	kk	hk	hk	hk	kk	hh	kk	hh	hk	kk	hh	hk	hk	hk
cXI:19978288	127.288	hk x hk	hk	hk	hk	kk	kk	hk	hh	hh	hk	--	hh	kk	hk	kk	kk	hk	kk	hk	hk	hh	hk	hk	hk	hh	hk	hk	hh	hh	hk	hk	kk	kk	hh	kk	hk	hk	hk	kk	hh	kk	hh	hk	kk	hh	hk	hk	hk
cXI:20160602	128.135	hk x hk	hk	hk	hk	kk	kk	hk	hh	hh	hk	hk	hh	kk	hk	kk	kk	hk	kk	hk	hk	hk	--	hk	hk	hh	hk	hk	hk	hh	hk	hk	kk	kk	hh	kk	hk	hk	hk	kk	hh	hk	hh	hk	kk	hh	hk	hk	hk
cXI:20194179	128.732	hk x hk	hk	hk	hk	hh	hh	hk	kk	kk	hk	hk	kk	hh	hk	hh	--	hk	hh	hk	hk	kk	hk	hk	hk	kk	hk	hk	hk	kk	hh	hk	hh	hh	kk	hh	hk	hk	hk	hh	kk	hh	kk	hk	hh	kk	hk	--	hk
cXI:20351256	129.052	hk x hk	hk	hk	hk	hh	hh	hk	kk	kk	hk	hk	kk	hh	hk	hh	hh	hk	hh	hk	hk	kk	--	hk	hk	kk	hk	hk	hk	kk	hh	hk	hh	hh	kk	hh	hk	hk	hk	hh	kk	hh	kk	hk	hh	kk	hk	hk	hk
cXI:20193997	129.497	hk x hk	hk	hk	hk	hh	hh	hk	kk	kk	hk	hk	kk	hh	hk	hh	hh	hk	hh	hk	hk	kk	hk	hk	hk	kk	hk	hk	hk	kk	hh	hk	hh	hh	kk	hh	hk	hk	hk	hh	kk	hh	kk	hk	hh	kk	hk	--	hk
cXII:175328	0	lm x ll	lm	lm	lm	lm	ll	lm	ll	ll	lm	lm	lm	ll	ll	ll	ll	lm	ll	ll	ll	lm	lm	lm	lm	lm	ll	ll	lm	lm	ll	ll	ll	ll	lm	lm	ll	lm	lm	ll	ll	lm	lm	lm	ll	ll	lm	lm	lm
cXII:175443	0.259	lm x ll	lm	lm	lm	lm	ll	lm	ll	ll	lm	lm	lm	ll	ll	ll	ll	lm	ll	ll	ll	lm	lm	lm	lm	lm	ll	ll	lm	lm	ll	ll	ll	ll	lm	lm	ll	lm	lm	ll	ll	lm	lm	lm	ll	ll	lm	lm	lm
cXII:236858	0.577	lm x ll	lm	lm	lm	lm	ll	lm	ll	ll	lm	--	lm	ll	ll	ll	ll	lm	ll	ll	--	lm	lm	--	lm	lm	ll	ll	lm	lm	ll	ll	ll	--	lm	lm	ll	lm	lm	ll	--	lm	lm	lm	ll	ll	lm	lm	lm
cXII:230357	0.949	lm x ll	lm	lm	lm	lm	ll	lm	ll	ll	lm	lm	lm	ll	ll	ll	ll	lm	ll	ll	ll	lm	lm	lm	lm	lm	ll	ll	lm	lm	ll	ll	ll	ll	lm	lm	ll	lm	lm	ll	ll	lm	lm	lm	ll	ll	lm	lm	lm
cXII:299704	1.488	lm x ll	lm	lm	lm	lm	ll	lm	ll	ll	lm	lm	lm	ll	ll	ll	ll	lm	ll	ll	ll	lm	--	lm	lm	lm	ll	ll	lm	lm	ll	ll	ll	ll	lm	lm	ll	lm	lm	ll	ll	lm	lm	lm	ll	ll	lm	lm	lm
cXII:386939	3.792	lm x ll	lm	lm	lm	lm	ll	lm	ll	ll	lm	lm	lm	ll	ll	ll	ll	lm	lm	ll	ll	lm	--	lm	lm	lm	ll	ll	lm	lm	ll	ll	ll	ll	ll	lm	ll	lm	lm	ll	ll	lm	lm	lm	ll	ll	lm	lm	lm
cXII:634184	5.068	lm x ll	lm	lm	lm	lm	ll	lm	ll	ll	lm	lm	lm	ll	ll	ll	ll	lm	lm	ll	ll	lm	lm	lm	lm	lm	ll	ll	lm	ll	ll	ll	ll	ll	ll	lm	ll	lm	lm	ll	ll	lm	lm	lm	ll	lm	lm	lm	lm
cXII:942404	5.604	lm x ll	lm	lm	lm	lm	ll	lm	ll	ll	lm	lm	lm	ll	ll	ll	ll	lm	lm	ll	ll	lm	lm	lm	lm	lm	ll	ll	lm	ll	lm	ll	ll	ll	ll	lm	ll	lm	lm	ll	ll	--	lm	lm	ll	lm	lm	lm	lm
cXII:1375814	6.331	nn x np	nn	np	np	nn	nn	np	np	np	nn	nn	np	nn	np	nn	nn	nn	nn	nn	nn	nn	np	nn	nn	nn	nn	np	np	np	np	nn	np	np	np	np	np	np	np	nn	nn	np	np	nn	np	nn	nn	nn	nn
cXII:1930821	9.139	hk x hk	hk	hh	hh	hk	kk	hh	hk	kk	hk	hk	hh	kk	hk	kk	kk	hk	hk	kk	kk	hk	hk	hk	hk	kk	kk	hk	hk	hk	hk	kk	hk	hk	hk	hh	hk	hh	hh	kk	hk	hh	hh	hk	hk	hk	hk	hk	hk
cXII:1930847	9.746	nn x np	nn	np	np	nn	nn	np	np	nn	nn	nn	np	nn	np	nn	nn	nn	nn	nn	nn	nn	np	nn	nn	nn	nn	np	np	np	nn	nn	np	np	np	np	np	np	np	nn	np	nn	np	nn	np	nn	nn	nn	nn
cXII:2126168	11.827	lm x ll	lm	lm	lm	lm	ll	lm	ll	ll	lm	lm	lm	ll	ll	ll	ll	lm	lm	ll	ll	lm	lm	lm	lm	--	ll	ll	lm	ll	ll	ll	ll	ll	ll	lm	ll	lm	lm	ll	ll	lm	lm	lm	ll	--	lm	lm	lm
cXII:2448285	12.489	nn x np	nn	np	np	nn	nn	np	np	nn	nn	nn	np	nn	np	nn	nn	nn	nn	nn	nn	nn	--	nn	nn	nn	nn	np	np	np	nn	nn	np	np	np	np	np	np	np	nn	np	nn	np	nn	np	nn	nn	nn	nn
cXII:2560240	16.135	lm x ll	lm	lm	lm	lm	ll	lm	ll	ll	lm	lm	lm	ll	ll	ll	ll	lm	lm	ll	ll	lm	lm	lm	lm	ll	ll	ll	lm	ll	ll	ll	ll	ll	ll	lm	ll	lm	lm	ll	ll	lm	lm	lm	ll	lm	lm	ll	lm
cXII:2763373	16.556	lm x ll	lm	lm	lm	lm	ll	lm	ll	ll	lm	lm	lm	ll	ll	ll	ll	lm	lm	ll	ll	lm	--	lm	lm	ll	ll	ll	lm	ll	lm	ll	ll	ll	ll	lm	ll	lm	lm	ll	ll	--	lm	lm	ll	lm	lm	--	lm
cXII:3223443	16.862	nn x np	nn	np	np	nn	nn	np	np	nn	np	nn	np	nn	np	nn	nn	nn	nn	nn	nn	nn	np	nn	nn	nn	nn	np	np	np	np	nn	np	np	np	np	np	np	np	np	np	np	np	nn	np	nn	nn	nn	nn
cXII:3707048	18.529	nn x np	nn	np	np	nn	nn	np	np	nn	np	--	nn	nn	np	nn	nn	nn	nn	--	nn	nn	np	nn	nn	nn	nn	nn	np	np	nn	nn	np	np	np	np	np	np	np	np	np	nn	np	nn	np	nn	nn	nn	nn
cXII:5111424	26.762	nn x np	nn	np	np	nn	nn	np	np	nn	np	np	nn	nn	np	np	nn	nn	np	nn	nn	nn	--	nn	nn	nn	nn	nn	np	np	nn	nn	np	nn	np	np	np	--	np	np	np	nn	nn	nn	np	np	nn	nn	nn
cXII:5900335	32.21	nn x np	nn	np	np	nn	nn	np	np	nn	np	np	nn	nn	np	np	nn	nn	np	nn	nn	--	--	nn	nn	nn	nn	nn	nn	nn	nn	nn	np	nn	np	np	np	np	np	np	np	nn	nn	nn	np	np	nn	nn	np
cXII:9335575	38.097	nn x np	nn	np	np	nn	nn	nn	np	nn	--	np	nn	nn	np	np	nn	nn	np	nn	nn	nn	nn	np	nn	nn	nn	nn	nn	nn	nn	nn	np	nn	np	nn	np	np	np	np	np	--	nn	nn	np	np	nn	nn	np
cXII:10102374	48.007	nn x np	nn	np	np	nn	nn	nn	np	nn	np	--	nn	nn	np	np	nn	np	np	nn	--	--	np	np	nn	nn	nn	nn	--	nn	nn	nn	np	--	np	nn	np	nn	np	np	np	nn	nn	nn	np	np	nn	nn	np
cXII:10022137	51.215	hk x hk	kk	hk	hk	hk	hk	hk	hh	hk	hk	--	kk	hk	hh	hh	hk	hh	hh	hk	kk	hk	hk	hk	hk	kk	kk	kk	kk	kk	hk	hk	hh	kk	hk	hk	hh	kk	hh	hk	hk	hk	hk	kk	hh	hh	hk	kk	hk
cXII:11747091	60.242	hk x hk	hh	hk	hk	hk	hk	hk	kk	hk	hh	hh	hh	hk	hk	kk	kk	kk	kk	kk	hh	hk	hk	hk	hk	hh	hh	hh	hh	hh	hk	hk	kk	hh	hk	hk	kk	hh	kk	hk	hk	hh	kk	hh	kk	kk	kk	hh	hk
cXII:12046653	62.25	hk x hk	hh	hk	hk	hk	hk	hk	kk	hk	hh	hh	hh	hk	hk	kk	kk	kk	kk	kk	hh	hk	hk	hk	hk	hh	hh	hh	hh	hh	kk	hk	--	hh	hk	hk	kk	hh	kk	hh	hk	hh	kk	hh	kk	kk	kk	hh	hk
cXII:12046674	62.735	hk x hk	hh	hk	hk	hk	hk	hk	kk	hk	hh	hh	hh	hk	hk	kk	kk	kk	kk	--	hh	hk	hk	hk	hk	hh	hh	hh	hh	hh	kk	hk	--	hh	hk	hk	kk	hh	kk	hh	hk	hh	kk	hh	kk	kk	kk	hh	hk
cXII:14139956	72.815	hk x hk	hh	hk	hk	kk	hk	hk	kk	hk	hh	hh	hh	hk	hk	kk	kk	kk	kk	kk	hh	--	hk	hk	hk	hh	hh	hk	hh	hh	hk	hk	kk	hh	hh	hk	kk	hk	hk	hh	hk	hh	kk	hk	kk	kk	kk	hh	hk
cXII:14247703	73.178	hk x hk	hh	hk	hk	kk	hk	hk	kk	hk	hh	hh	hh	hk	hk	kk	kk	kk	kk	kk	hh	hk	hk	hk	hk	hh	hh	hk	hh	hh	hk	hk	kk	hh	hh	hk	kk	hk	hk	hh	hk	hh	kk	hk	kk	kk	kk	hh	hk
cXII:14247696	73.328	hk x hk	hh	hk	hk	kk	hk	hk	kk	hk	hh	hh	hh	hk	hk	kk	kk	kk	kk	kk	hh	--	hk	hk	hk	hh	hh	hk	hh	hh	hk	hk	kk	hh	hh	hk	kk	hk	hk	hh	hk	hh	kk	hk	kk	kk	kk	hh	hk
cXII:14730537	74.162	hk x hk	hh	hk	hk	kk	hk	hk	kk	hk	hh	hh	hh	hk	hk	kk	kk	kk	kk	kk	hh	kk	hk	hk	hk	hh	hh	hk	hh	hh	kk	hk	kk	hh	hh	hk	kk	hk	hk	hh	hk	hk	kk	hk	kk	kk	kk	hh	hk
cXII:14504575	74.777	hk x hk	hh	hk	hk	kk	hk	hk	kk	hk	hh	--	hh	hk	hk	kk	kk	kk	kk	kk	hh	kk	hk	hk	hk	hh	hh	hk	hh	hh	kk	hh	kk	hh	hh	hk	kk	hk	hk	hh	hk	hk	kk	hk	kk	kk	kk	hh	hk
cXII:16941272	76.956	lm x ll	ll	ll	ll	lm	lm	lm	lm	lm	ll	ll	ll	lm	lm	lm	lm	lm	lm	lm	ll	lm	ll	ll	lm	ll	ll	ll	lm	ll	lm	lm	lm	ll	ll	lm	lm	ll	lm	ll	ll	lm	lm	ll	lm	lm	lm	ll	ll
cXII:18208092	79.783	lm x ll	ll	ll	ll	lm	lm	lm	lm	lm	ll	--	ll	lm	lm	lm	lm	lm	lm	lm	ll	lm	--	lm	lm	ll	ll	ll	--	ll	lm	lm	lm	ll	ll	--	lm	ll	lm	ll	ll	ll	lm	ll	lm	lm	lm	ll	ll
cXII:18661570	85.626	hk x hk	kk	hk	kk	hh	hh	hk	hh	hk	kk	kk	kk	hk	hk	hh	hk	hh	hh	hh	hk	hh	hk	hh	hk	kk	kk	hk	hk	kk	hh	hk	hh	kk	kk	hh	hh	hk	hh	kk	hk	hk	hh	hk	hh	hh	hh	hk	hk
cXII:18960710	87.478	hk x hk	kk	hk	kk	hh	hh	hk	hh	--	kk	kk	kk	hk	hk	--	hk	--	hh	hh	hk	hk	hk	hh	hk	--	hk	hk	hk	kk	hh	hk	hh	kk	kk	hk	hh	hk	hh	kk	hk	hk	--	hk	--	--	hh	hk	hk
cXII:18716167	89.151	nn x np	nn	--	nn	np	np	nn	np	nn	nn	nn	nn	nn	nn	np	nn	np	np	np	np	np	np	np	nn	nn	nn	np	np	nn	np	nn	np	nn	nn	nn	np	np	np	nn	np	np	np	np	np	np	np	np	np
cXII:19395436	91.93	hk x hk	hh	hk	hh	kk	kk	hk	kk	kk	hh	hk	hh	hk	hk	kk	hk	kk	kk	hk	hk	hk	hk	kk	hk	hh	hk	hk	hk	hh	hk	hk	hk	hh	hk	hk	hk	hk	kk	hh	hk	hh	kk	hk	kk	kk	kk	hk	hk
cXII:19527211	97.688	nn x np	nn	np	nn	np	np	nn	np	np	nn	np	nn	nn	nn	np	nn	np	np	np	np	np	np	np	nn	nn	nn	np	np	nn	nn	nn	nn	nn	nn	nn	np	np	np	nn	np	nn	np	np	np	np	np	np	np
cXII:21273311	105.64	hk x hk	hk	hk	kk	hk	hh	hk	hk	hh	kk	hk	hk	hk	hk	hh	kk	hk	hh	hk	hk	hk	hk	hh	hk	kk	hk	hk	hk	hk	hk	hk	--	kk	hk	hh	hk	hk	hh	kk	hk	kk	hk	hh	hh	kk	hh	hk	hk
cXII:21985741	106.533	hk x hk	hk	hk	kk	hk	hh	hk	hk	hh	kk	hk	hk	hk	hk	hh	kk	hk	hh	hk	hk	hk	hk	hh	hk	kk	hk	hk	hk	hk	hk	hk	kk	kk	hk	hh	hk	hk	hh	kk	hk	kk	hk	hh	hh	kk	hh	hk	hk
cXII:21777618	107.163	hk x hk	hk	hk	hh	kk	kk	hk	hk	kk	hh	hk	hk	hk	hk	kk	hh	hk	kk	hk	hk	hk	hk	kk	hk	hh	hk	hk	hk	hk	hk	hk	hh	hh	hk	kk	hk	hk	kk	hh	hk	hh	hk	kk	kk	hh	kk	hk	hk
cXII:22717973	108.329	lm x ll	ll	ll	ll	lm	lm	lm	lm	lm	ll	ll	lm	ll	lm	lm	ll	ll	lm	ll	ll	ll	lm	lm	lm	ll	lm	ll	lm	lm	lm	lm	ll	ll	lm	--	ll	ll	lm	ll	ll	ll	lm	lm	lm	ll	lm	ll	ll
cXIII:2510913	0	nn x np	nn	np	np	np	np	np	np	nn	nn	np	nn	np	np	nn	nn	nn	nn	--	nn	--	np	np	nn	np	nn	nn	np	nn	nn	np	nn	nn	np	np	np	np	nn	np	nn	nn	np	nn	nn	np	nn	nn	nn
cXIII:2762645	0.671	nn x np	nn	np	np	np	np	np	np	nn	nn	np	nn	np	np	nn	nn	nn	nn	nn	nn	nn	np	np	nn	np	nn	nn	np	nn	nn	np	nn	nn	np	np	np	np	nn	np	nn	nn	np	nn	nn	np	nn	nn	nn
cXIII:3680709	2.106	nn x np	nn	np	np	np	np	--	np	nn	--	np	nn	np	np	nn	nn	--	nn	nn	nn	--	np	np	--	np	nn	nn	nn	nn	nn	np	nn	nn	np	np	np	np	nn	np	nn	nn	np	nn	nn	np	nn	nn	nn
cXIII:3955889	3.926	nn x np	nn	np	np	np	np	np	np	nn	nn	np	nn	np	np	nn	nn	nn	nn	nn	nn	nn	np	np	nn	np	nn	nn	np	nn	nn	np	nn	nn	np	np	np	np	nn	np	nn	nn	np	nn	nn	np	nn	nn	nn
cXIII:4948422	8.138	hk x hk	kk	hh	hh	hh	hh	hk	hk	kk	kk	hh	hk	hk	hk	hk	hk	hk	kk	kk	kk	kk	hk	hh	hk	hk	hk	kk	hk	hk	hk	hk	hk	hk	hh	hh	hh	hh	kk	hh	hk	hk	hh	hk	hk	hk	hk	hk	hk
cXIII:4972528	8.424	hk x hk	kk	hh	hh	hh	hh	hk	hk	kk	kk	hh	hk	hk	hk	hk	hk	hk	kk	kk	kk	--	hk	hh	hk	hk	hk	kk	hk	hk	hk	hk	hk	hk	hh	hh	hh	hh	kk	hh	hk	hk	hh	hk	hk	hk	hk	hk	hk
cXIII:6196667	27.257	hk x hk	kk	hh	kk	hh	hh	kk	hk	--	kk	hk	hk	hk	hk	hh	hk	hk	kk	kk	hk	--	hk	hh	hk	kk	hk	kk	hk	kk	hh	hh	hh	hk	hk	hh	hh	hh	hh	hh	hk	hk	kk	hk	kk	hk	hh	hk	hk
cXIII:6276930	28.786	nn x np	nn	np	nn	np	np	nn	np	nn	--	nn	nn	np	np	np	nn	nn	nn	nn	nn	nn	np	np	nn	nn	nn	nn	np	nn	np	np	np	nn	nn	np	np	np	np	np	nn	nn	nn	nn	nn	np	np	nn	nn
cXIII:6750109	42.079	lm x ll	ll	lm	ll	lm	lm	ll	ll	ll	ll	lm	ll	ll	lm	ll	ll	lm	ll	lm	lm	ll	--	lm	lm	ll	lm	lm	ll	ll	lm	lm	lm	ll	lm	lm	lm	lm	lm	lm	lm	lm	ll	lm	ll	lm	lm	lm	lm
cXIII:7383729	43.733	lm x ll	ll	lm	ll	lm	lm	ll	ll	ll	ll	lm	ll	ll	lm	ll	ll	lm	ll	lm	lm	ll	ll	lm	lm	ll	lm	lm	ll	ll	lm	lm	lm	ll	lm	lm	lm	lm	lm	lm	lm	lm	ll	lm	ll	lm	lm	lm	lm
cXIII:7404708	44.323	lm x ll	ll	lm	ll	lm	lm	ll	ll	ll	ll	lm	ll	ll	lm	ll	ll	lm	ll	lm	lm	ll	lm	lm	lm	ll	lm	lm	ll	ll	lm	lm	lm	ll	lm	lm	lm	lm	lm	lm	lm	lm	ll	lm	ll	lm	lm	lm	lm
cXIII:13944111	56.317	nn x np	np	np	nn	np	nn	nn	np	nn	nn	nn	nn	np	np	nn	nn	np	nn	nn	nn	nn	np	np	nn	nn	nn	np	np	np	np	np	np	nn	nn	np	np	nn	np	nn	nn	nn	nn	np	np	np	np	nn	nn
cXIII:15019340	61.407	lm x ll	ll	ll	ll	ll	ll	lm	ll	ll	ll	lm	ll	ll	lm	ll	ll	lm	ll	lm	lm	ll	lm	lm	lm	ll	lm	lm	ll	ll	lm	lm	lm	ll	lm	lm	lm	ll	lm	lm	lm	lm	ll	ll	ll	lm	lm	lm	lm
cXIII:15350540	61.698	lm x ll	ll	ll	ll	ll	ll	lm	ll	ll	ll	lm	ll	ll	lm	--	ll	lm	ll	lm	lm	ll	--	lm	lm	ll	lm	lm	ll	ll	lm	lm	lm	ll	lm	lm	lm	ll	lm	ll	lm	lm	ll	ll	ll	lm	lm	lm	lm
cXIII:15350799	61.71	lm x ll	ll	ll	ll	ll	ll	lm	ll	ll	ll	lm	ll	ll	lm	--	ll	lm	ll	lm	lm	ll	--	lm	lm	ll	lm	lm	ll	ll	lm	lm	lm	ll	lm	lm	lm	ll	lm	ll	lm	lm	ll	ll	ll	lm	lm	lm	lm
cXIII:15350577	61.715	lm x ll	ll	ll	ll	ll	ll	lm	ll	ll	ll	lm	ll	ll	lm	--	ll	lm	ll	lm	lm	ll	--	lm	lm	ll	lm	lm	ll	ll	lm	lm	lm	ll	lm	lm	lm	ll	lm	ll	lm	lm	ll	ll	ll	lm	lm	lm	lm
cXIII:16150619	63.551	lm x ll	ll	ll	ll	ll	ll	lm	ll	ll	lm	lm	ll	ll	lm	ll	ll	lm	ll	lm	lm	lm	ll	lm	lm	ll	lm	lm	ll	ll	lm	lm	lm	ll	lm	lm	lm	ll	lm	ll	lm	lm	ll	ll	ll	lm	lm	lm	lm
cXIII:16010076	63.837	lm x ll	ll	ll	ll	ll	ll	lm	ll	ll	lm	lm	ll	ll	lm	ll	ll	lm	ll	lm	--	ll	--	lm	lm	ll	lm	lm	ll	ll	lm	lm	lm	ll	lm	lm	lm	ll	lm	ll	lm	lm	ll	ll	ll	lm	lm	lm	lm
cXIII:16309397	64.154	lm x ll	ll	ll	ll	ll	ll	lm	ll	ll	lm	lm	ll	ll	lm	ll	ll	lm	ll	lm	lm	ll	--	lm	lm	ll	lm	lm	ll	ll	lm	lm	lm	ll	lm	lm	lm	ll	lm	ll	lm	lm	ll	--	ll	lm	lm	lm	lm
cXIII:17403462	65.254	lm x ll	ll	ll	ll	ll	ll	lm	ll	ll	lm	lm	ll	ll	lm	ll	ll	lm	ll	lm	lm	ll	ll	lm	lm	ll	lm	lm	ll	ll	lm	lm	lm	ll	lm	lm	lm	ll	lm	ll	lm	lm	ll	ll	ll	lm	lm	lm	lm
cXIII:17105198	65.257	lm x ll	ll	ll	ll	ll	ll	lm	ll	ll	--	lm	ll	ll	lm	ll	ll	lm	ll	lm	lm	ll	ll	lm	lm	ll	lm	lm	ll	ll	lm	lm	lm	ll	lm	lm	lm	ll	lm	ll	lm	lm	ll	ll	ll	lm	lm	lm	lm
cXIII:17160428	65.346	lm x ll	ll	--	ll	ll	ll	lm	ll	ll	lm	lm	ll	ll	lm	ll	ll	lm	ll	lm	lm	ll	--	lm	lm	ll	lm	lm	ll	ll	lm	lm	lm	ll	lm	lm	lm	ll	lm	ll	lm	lm	ll	ll	ll	lm	lm	lm	lm
cXIII:17105456	65.427	lm x ll	ll	ll	ll	ll	ll	lm	ll	ll	lm	lm	ll	ll	lm	ll	ll	lm	ll	lm	lm	ll	ll	lm	lm	ll	lm	lm	ll	ll	lm	lm	lm	ll	lm	lm	lm	ll	lm	ll	lm	lm	ll	ll	ll	lm	lm	lm	lm
cXIII:17407320	65.98	lm x ll	ll	ll	ll	ll	ll	lm	ll	ll	lm	lm	ll	ll	lm	ll	ll	lm	ll	lm	lm	ll	lm	lm	lm	ll	lm	lm	ll	ll	lm	lm	lm	ll	lm	lm	lm	ll	lm	ll	lm	lm	ll	ll	ll	lm	lm	lm	lm
cXIII:17470820	66.206	lm x ll	ll	ll	ll	ll	ll	lm	--	ll	--	lm	ll	ll	lm	--	ll	lm	ll	lm	lm	ll	ll	lm	lm	ll	lm	lm	ll	ll	lm	lm	lm	ll	lm	lm	lm	ll	lm	ll	lm	lm	ll	ll	ll	lm	lm	lm	lm
cXIII:17605031	67.464	lm x ll	ll	ll	ll	ll	ll	lm	ll	ll	lm	lm	ll	ll	lm	ll	ll	lm	ll	lm	lm	ll	lm	lm	lm	ll	lm	lm	ll	ll	lm	lm	lm	ll	lm	lm	lm	ll	lm	ll	lm	lm	ll	ll	ll	lm	lm	lm	lm
cXIII:17736960	67.669	lm x ll	ll	ll	ll	ll	ll	lm	ll	ll	lm	lm	ll	ll	lm	ll	ll	lm	ll	lm	lm	--	--	lm	lm	ll	lm	lm	ll	ll	lm	lm	lm	ll	lm	lm	lm	ll	lm	ll	lm	lm	ll	ll	ll	lm	lm	lm	lm
cXIII:18217837	68.602	lm x ll	ll	ll	ll	ll	ll	lm	ll	ll	lm	lm	ll	ll	lm	ll	ll	lm	ll	lm	lm	ll	lm	lm	lm	ll	lm	lm	ll	ll	lm	lm	lm	ll	lm	lm	lm	ll	lm	ll	ll	lm	ll	ll	ll	lm	lm	lm	lm
cXIII:18217632	68.682	lm x ll	ll	ll	ll	ll	ll	lm	ll	ll	lm	lm	ll	ll	lm	ll	ll	lm	ll	lm	lm	ll	lm	lm	lm	ll	lm	lm	ll	ll	lm	lm	lm	ll	lm	lm	lm	ll	lm	ll	ll	lm	ll	ll	ll	lm	lm	lm	lm
cXIII:18371098	68.911	lm x ll	ll	ll	ll	ll	ll	lm	ll	ll	lm	lm	ll	ll	lm	ll	ll	lm	ll	lm	lm	ll	lm	lm	lm	ll	lm	lm	ll	ll	lm	lm	lm	ll	lm	lm	lm	ll	lm	ll	ll	lm	ll	ll	ll	lm	lm	lm	lm
cXIII:18532512	69.319	lm x ll	ll	ll	ll	ll	ll	lm	ll	ll	lm	lm	ll	ll	lm	--	ll	lm	ll	lm	lm	ll	--	lm	lm	ll	lm	lm	ll	ll	lm	lm	lm	ll	lm	lm	lm	ll	lm	ll	ll	--	ll	ll	ll	lm	lm	lm	lm
cXIII:18750957	69.774	lm x ll	ll	ll	ll	ll	ll	lm	ll	ll	lm	lm	ll	ll	lm	ll	ll	lm	ll	lm	lm	ll	ll	lm	lm	ll	lm	lm	ll	ll	ll	lm	lm	ll	lm	lm	lm	ll	lm	ll	ll	lm	ll	ll	ll	lm	lm	lm	lm
cXIII:19386360	70.105	lm x ll	ll	ll	ll	ll	ll	lm	ll	ll	lm	lm	ll	ll	lm	ll	ll	lm	ll	lm	lm	--	--	lm	lm	ll	lm	lm	ll	ll	ll	lm	lm	ll	lm	lm	lm	ll	lm	ll	ll	lm	ll	ll	ll	lm	lm	lm	lm
cXIII:19386364	70.163	lm x ll	ll	ll	ll	ll	ll	lm	ll	ll	lm	lm	ll	ll	lm	ll	ll	lm	ll	lm	lm	--	--	lm	lm	ll	lm	lm	ll	ll	ll	lm	lm	ll	lm	lm	lm	ll	lm	ll	ll	lm	ll	ll	ll	lm	lm	lm	lm
cXIII:19371725	70.357	lm x ll	ll	ll	ll	ll	ll	lm	ll	ll	lm	lm	ll	ll	lm	ll	ll	lm	ll	lm	lm	ll	--	lm	lm	ll	lm	lm	ll	ll	ll	lm	lm	ll	lm	lm	lm	ll	lm	ll	ll	lm	ll	ll	ll	lm	lm	lm	lm
cXIII:19386363	70.519	lm x ll	ll	ll	ll	ll	ll	lm	ll	ll	lm	lm	ll	ll	lm	ll	ll	lm	ll	lm	lm	--	--	lm	lm	ll	lm	lm	ll	ll	ll	lm	lm	ll	lm	lm	lm	ll	lm	ll	ll	lm	ll	ll	ll	--	lm	lm	lm
cXIII:19371738	71.241	lm x ll	ll	ll	ll	ll	ll	lm	ll	ll	lm	lm	ll	ll	lm	ll	ll	lm	ll	lm	lm	--	lm	lm	lm	ll	lm	lm	ll	ll	ll	lm	lm	ll	lm	lm	lm	ll	lm	ll	ll	lm	ll	ll	ll	lm	lm	lm	lm
cXIII:19639628	71.908	lm x ll	ll	--	ll	ll	ll	lm	ll	ll	lm	lm	ll	ll	--	--	ll	lm	ll	lm	lm	ll	ll	lm	--	ll	--	lm	ll	ll	ll	lm	lm	ll	lm	--	lm	ll	lm	ll	ll	--	ll	ll	ll	lm	lm	lm	lm
cXIII:19653654	72.72	lm x ll	ll	ll	ll	ll	ll	lm	ll	ll	lm	lm	ll	ll	lm	ll	ll	lm	ll	lm	lm	--	lm	lm	lm	ll	lm	lm	ll	ll	ll	lm	lm	ll	lm	lm	lm	ll	lm	ll	ll	lm	ll	--	ll	lm	lm	lm	lm
cXIII:19693819	73.644	lm x ll	ll	ll	ll	ll	ll	lm	ll	ll	lm	lm	ll	ll	lm	ll	ll	lm	ll	lm	lm	ll	lm	lm	lm	ll	lm	lm	ll	ll	ll	lm	ll	ll	lm	lm	lm	ll	lm	ll	ll	lm	ll	ll	ll	lm	lm	lm	lm
cXIII:19741940	73.858	lm x ll	ll	ll	ll	ll	ll	lm	ll	ll	lm	lm	ll	ll	lm	ll	ll	lm	ll	lm	--	--	ll	lm	lm	ll	lm	lm	--	ll	ll	lm	ll	ll	lm	--	lm	ll	lm	ll	ll	--	ll	ll	ll	lm	lm	lm	lm
cXIII:19886574	74.116	lm x ll	ll	ll	ll	ll	ll	lm	ll	--	lm	lm	ll	--	lm	ll	ll	lm	ll	lm	lm	ll	--	lm	lm	--	lm	lm	ll	ll	ll	lm	ll	ll	lm	lm	lm	ll	lm	--	ll	lm	--	ll	ll	--	lm	lm	lm
cXIII:19935145	74.943	lm x ll	ll	ll	ll	ll	ll	lm	ll	ll	lm	lm	ll	ll	lm	ll	ll	lm	ll	lm	lm	ll	lm	lm	lm	ll	lm	lm	ll	ll	ll	lm	ll	ll	lm	lm	lm	ll	lm	ll	ll	lm	ll	ll	ll	lm	lm	lm	lm
cXIII:20095697	75.976	lm x ll	ll	ll	ll	ll	ll	lm	ll	ll	lm	lm	ll	ll	lm	ll	ll	lm	ll	lm	lm	ll	ll	lm	lm	ll	lm	lm	ll	ll	ll	lm	--	ll	lm	lm	lm	ll	lm	ll	ll	lm	ll	ll	ll	lm	lm	lm	lm
cXIV:1482218	0	nn x np	nn	nn	np	np	nn	nn	nn	np	nn	nn	nn	np	nn	np	np	nn	nn	nn	np	np	--	nn	nn	np	nn	np	--	nn	np	np	nn	np	nn	nn	nn	nn	nn	np	nn	np	np	nn	nn	np	np	nn	np
cXIV:2382514	3.059	nn x np	nn	nn	np	np	nn	nn	np	np	nn	--	nn	np	nn	np	np	nn	nn	nn	np	np	--	nn	nn	np	nn	np	np	nn	np	np	nn	np	nn	nn	nn	nn	nn	np	nn	np	np	nn	--	np	np	nn	np
cXIV:2176277	3.153	nn x np	nn	nn	np	np	nn	nn	np	np	nn	nn	nn	np	nn	np	np	nn	nn	nn	np	np	--	nn	nn	np	nn	np	nn	nn	np	np	nn	np	nn	nn	nn	nn	nn	np	nn	np	np	nn	nn	np	np	nn	np
cXIV:2922017	3.622	nn x np	nn	nn	np	np	nn	nn	np	np	nn	nn	nn	np	nn	np	np	nn	nn	nn	np	np	nn	nn	nn	np	nn	np	nn	nn	np	np	nn	np	nn	nn	nn	nn	nn	np	nn	np	np	nn	nn	np	np	nn	np
cXIV:2900076	3.764	nn x np	nn	nn	np	np	nn	nn	np	np	nn	nn	nn	np	nn	np	np	nn	nn	nn	np	np	--	nn	nn	np	nn	np	np	nn	np	np	nn	np	nn	nn	nn	nn	nn	np	nn	np	np	nn	nn	np	np	nn	np
cXIV:3520319	4.911	nn x np	nn	nn	np	np	nn	nn	np	np	nn	nn	nn	np	nn	np	np	nn	nn	nn	np	np	nn	nn	nn	np	nn	np	--	nn	np	np	nn	np	nn	nn	nn	nn	nn	np	nn	np	np	nn	nn	np	np	nn	np
cXIV:3612398	5.324	nn x np	nn	nn	np	np	nn	nn	np	np	nn	nn	nn	np	nn	np	np	nn	nn	nn	np	np	nn	nn	nn	np	nn	np	--	nn	np	np	nn	np	nn	np	nn	nn	nn	np	nn	np	np	nn	nn	np	np	nn	np
cXIV:4738351	5.852	nn x np	nn	nn	np	np	nn	nn	np	np	nn	nn	nn	np	nn	np	np	nn	nn	nn	np	np	--	nn	nn	np	nn	np	np	nn	np	np	nn	np	nn	np	nn	nn	nn	np	nn	np	np	nn	nn	np	np	nn	np
cXIV:4400471	7.033	nn x np	nn	nn	np	np	nn	nn	np	np	nn	--	nn	np	nn	np	np	nn	nn	nn	np	--	nn	nn	nn	np	nn	np	--	nn	nn	np	nn	--	nn	np	nn	nn	nn	np	nn	nn	np	nn	nn	np	np	nn	np
cXIV:4588220	7.055	nn x np	nn	nn	np	np	nn	nn	np	np	nn	nn	nn	np	nn	np	np	nn	nn	nn	np	np	--	nn	nn	np	nn	np	--	nn	nn	np	nn	np	nn	np	nn	nn	nn	np	nn	nn	np	nn	nn	np	np	nn	np
cXIV:4317525	7.657	nn x np	nn	nn	np	np	nn	nn	np	np	nn	nn	nn	np	nn	np	np	nn	nn	--	np	np	np	nn	nn	np	nn	np	nn	nn	nn	np	nn	np	nn	np	nn	nn	nn	np	nn	nn	np	nn	nn	np	np	nn	np
cXIV:5101569	10.08	hk x hk	kk	hk	hk	hh	kk	kk	hh	hk	hk	kk	hk	hk	kk	hh	hk	hk	hk	hk	hh	--	hk	hk	kk	hk	hk	hh	hk	kk	hk	hk	kk	hh	kk	hh	kk	kk	hk	hk	kk	hh	hh	hk	kk	hk	hh	kk	hk
cXIV:5101564	11.291	nn x np	nn	nn	np	np	nn	nn	np	nn	nn	nn	nn	np	nn	np	np	nn	nn	nn	np	np	np	np	nn	np	nn	np	np	nn	nn	np	nn	np	nn	nn	nn	nn	nn	np	nn	nn	np	nn	nn	np	np	nn	np
cXIV:6031233	20.199	nn x np	nn	nn	np	np	nn	nn	np	nn	nn	nn	nn	nn	nn	np	np	nn	np	nn	np	nn	nn	np	np	np	nn	np	--	nn	nn	np	nn	np	np	np	nn	nn	nn	nn	np	np	np	nn	nn	np	np	nn	np
cXIV:6183773	20.611	nn x np	nn	nn	np	np	nn	nn	np	nn	nn	nn	nn	nn	nn	np	np	nn	np	nn	np	nn	nn	np	np	np	nn	np	np	nn	nn	np	nn	np	np	np	nn	nn	nn	nn	np	np	np	nn	nn	np	np	nn	np
cXIV:6254981	20.89	nn x np	nn	nn	np	np	nn	nn	np	nn	nn	nn	nn	nn	nn	np	np	nn	np	nn	np	nn	--	np	np	np	nn	np	np	nn	nn	np	nn	np	np	np	nn	nn	nn	nn	np	np	np	nn	nn	np	np	nn	np
cXIV:6623142	29.307	nn x np	np	np	nn	nn	np	np	nn	np	--	--	np	np	np	nn	nn	np	nn	np	nn	np	np	nn	nn	nn	np	nn	np	np	nn	nn	np	nn	nn	nn	np	np	np	np	nn	nn	nn	np	np	nn	nn	np	nn
cXIV:8215629	31.118	lm x ll	ll	ll	lm	ll	ll	ll	lm	ll	ll	lm	ll	ll	lm	ll	lm	ll	ll	lm	lm	lm	lm	lm	lm	lm	lm	lm	ll	ll	lm	lm	ll	ll	ll	lm	lm	ll	ll	lm	lm	lm	ll	lm	ll	lm	lm	lm	lm
cXIV:8305501	31.807	lm x ll	ll	ll	lm	ll	ll	ll	lm	ll	ll	lm	ll	ll	lm	ll	lm	ll	ll	lm	lm	lm	lm	lm	lm	lm	lm	lm	ll	ll	lm	lm	ll	ll	ll	lm	lm	ll	ll	lm	lm	lm	ll	lm	ll	lm	lm	lm	lm
cXIV:7870761	35.684	hk x hk	hk	hh	kk	hk	hh	hh	kk	hh	hh	hk	hh	hh	hk	hk	kk	hh	hk	hk	kk	hk	hk	kk	kk	kk	hk	kk	hk	hh	hk	kk	hh	hk	hk	hk	hk	hh	hh	hk	kk	hk	hk	hk	hh	kk	kk	hk	kk
cXIV:7767065	36.071	hk x hk	hk	hh	kk	hk	hh	hh	kk	hh	hh	hk	hh	hh	hk	hk	kk	hh	hk	hk	kk	hk	hk	kk	kk	kk	hk	kk	hk	hh	hk	kk	hh	hk	hk	hk	hk	hh	hh	hk	kk	hk	hk	hk	hh	kk	kk	hk	kk
cXIV:8052982	36.513	hk x hk	hk	hh	kk	hk	hh	hh	kk	hh	hh	hk	hh	hh	hk	hk	kk	hh	hk	hk	kk	hk	hk	kk	kk	kk	hk	kk	--	hh	hk	kk	hh	hk	hk	hk	hk	hh	hh	hk	kk	hk	hk	hk	hh	kk	kk	hk	kk
cXIV:9236254	38.469	lm x ll	lm	lm	ll	lm	lm	lm	ll	lm	lm	ll	lm	lm	ll	lm	ll	lm	ll	ll	ll	ll	--	ll	ll	ll	ll	ll	lm	lm	lm	ll	lm	ll	lm	ll	ll	lm	lm	ll	ll	ll	lm	ll	lm	ll	ll	ll	ll
cXIV:9013317	38.633	lm x ll	lm	lm	ll	lm	lm	lm	ll	lm	lm	ll	lm	lm	ll	lm	ll	lm	ll	ll	ll	--	lm	ll	ll	ll	ll	ll	lm	lm	lm	ll	lm	ll	lm	ll	ll	lm	lm	ll	ll	ll	lm	ll	lm	ll	ll	ll	ll
cXIV:9174606	38.881	lm x ll	lm	lm	ll	lm	lm	lm	ll	lm	lm	ll	lm	lm	ll	lm	ll	lm	ll	ll	ll	ll	lm	ll	ll	ll	ll	ll	lm	lm	lm	ll	lm	ll	lm	ll	ll	lm	lm	ll	ll	ll	lm	ll	lm	ll	ll	ll	ll
cXIV:9078790	39.345	lm x ll	lm	lm	ll	lm	lm	lm	ll	lm	--	ll	lm	lm	ll	--	ll	lm	ll	ll	ll	ll	lm	ll	ll	ll	--	ll	lm	lm	lm	ll	lm	ll	lm	ll	ll	lm	lm	ll	ll	ll	lm	ll	lm	ll	--	ll	ll
cXIV:9078832	39.367	lm x ll	lm	lm	ll	lm	lm	lm	ll	lm	--	ll	lm	lm	ll	lm	ll	lm	ll	ll	ll	ll	lm	ll	ll	ll	ll	ll	lm	lm	lm	ll	lm	ll	lm	ll	ll	lm	lm	ll	ll	ll	lm	ll	lm	ll	--	ll	ll
cXIV:11619601	41.426	lm x ll	lm	lm	ll	lm	lm	lm	ll	lm	lm	ll	lm	lm	ll	lm	ll	lm	ll	ll	ll	ll	ll	ll	ll	ll	ll	ll	lm	lm	lm	lm	lm	ll	lm	ll	ll	lm	lm	ll	ll	ll	lm	ll	lm	ll	ll	ll	ll
cXIV:11600719	41.592	lm x ll	lm	lm	ll	lm	lm	lm	ll	lm	lm	ll	lm	lm	ll	lm	ll	lm	ll	ll	ll	ll	lm	ll	ll	ll	ll	ll	lm	lm	lm	lm	lm	ll	lm	ll	ll	lm	lm	ll	ll	ll	lm	ll	lm	ll	ll	ll	ll
cXIV:11601093	42.145	lm x ll	lm	lm	ll	lm	lm	lm	ll	lm	lm	ll	lm	lm	ll	lm	ll	lm	ll	ll	ll	ll	lm	ll	ll	ll	ll	ll	lm	lm	lm	lm	lm	ll	lm	ll	ll	lm	lm	ll	ll	ll	lm	ll	lm	ll	ll	ll	ll
cXIV:11367787	43.296	hk x hk	hk	hk	hh	hk	hk	kk	hh	kk	--	hk	kk	kk	hk	hk	hh	hk	hh	hk	--	hk	hk	hh	hh	hk	hk	hh	--	kk	hk	hh	kk	hh	hk	hh	hk	hk	kk	hk	hh	hh	hk	hk	kk	hh	hh	hk	hh
cXIV:10942887	46.881	nn x np	np	np	np	np	np	nn	np	nn	nn	nn	nn	nn	np	np	np	np	np	nn	np	nn	nn	nn	np	nn	nn	np	--	nn	nn	np	nn	nn	np	np	nn	np	nn	nn	np	np	np	nn	nn	np	np	nn	np
cXIV:11530203	47.895	nn x np	np	np	np	np	np	nn	np	nn	nn	--	nn	nn	np	np	np	np	np	nn	--	nn	--	--	np	nn	nn	np	--	nn	nn	np	nn	nn	np	nn	nn	np	nn	nn	--	nn	np	nn	nn	np	np	nn	np
cXIV:12636529	50.24	nn x np	np	np	np	np	np	nn	np	nn	nn	--	nn	nn	np	np	np	np	np	nn	np	nn	--	nn	np	nn	nn	np	--	nn	nn	np	nn	nn	np	nn	nn	np	nn	nn	np	nn	np	nn	nn	np	np	np	np
cXIV:12143352	50.684	nn x np	np	np	np	np	np	nn	np	nn	nn	nn	--	nn	np	np	np	np	np	nn	np	nn	nn	nn	np	nn	nn	np	np	nn	nn	np	--	nn	np	nn	nn	np	nn	nn	np	nn	np	nn	nn	np	np	np	np
cXIV:12627209	50.804	nn x np	np	np	np	np	np	nn	np	nn	nn	--	nn	nn	np	np	np	np	np	nn	np	--	np	nn	np	nn	nn	np	np	nn	nn	np	nn	nn	np	nn	nn	np	nn	nn	np	nn	np	nn	nn	np	np	np	np
cXIV:12717317	50.998	nn x np	np	np	np	np	np	nn	np	nn	nn	--	nn	nn	np	np	np	np	np	nn	np	nn	--	--	np	nn	nn	np	np	nn	nn	np	nn	nn	np	nn	nn	np	nn	nn	np	--	np	nn	nn	np	np	np	np
cXIV:12556896	51.314	nn x np	np	np	np	np	np	nn	np	nn	nn	nn	nn	nn	np	np	np	np	np	nn	np	nn	np	nn	np	nn	nn	np	np	nn	nn	np	nn	nn	np	nn	nn	np	nn	nn	np	nn	np	nn	nn	np	np	np	np
cXIV:12636945	51.609	hk x hk	hh	hk	hk	hk	hk	kk	hh	hk	kk	--	kk	kk	hh	hk	hh	hk	hh	kk	hh	--	hk	kk	hh	hk	hk	hh	--	kk	hk	hk	kk	hk	hk	hk	hk	hk	kk	hk	hh	hk	hk	hk	kk	hh	--	hh	hh
cXIV:12556579	52.526	hk x hk	hh	hk	hk	hk	hk	kk	hh	hk	kk	hk	kk	kk	hh	hk	hh	hk	hh	kk	hh	kk	hk	kk	hh	hk	hk	hh	hk	kk	hk	hk	kk	hk	hk	hh	hk	hk	kk	hk	hh	hh	hk	hk	kk	hh	hh	hh	hh
cXIV:12717313	53.238	lm x ll	ll	lm	lm	lm	lm	lm	ll	ll	lm	--	lm	lm	ll	lm	ll	lm	ll	--	ll	lm	--	lm	ll	ll	ll	ll	--	lm	lm	lm	lm	ll	lm	ll	ll	lm	lm	ll	ll	--	lm	ll	lm	ll	ll	ll	ll
cXIV:12725942	56.336	nn x np	nn	nn	nn	nn	nn	np	nn	np	np	np	np	np	nn	nn	nn	nn	nn	np	--	np	np	np	nn	np	np	nn	--	np	nn	nn	np	np	nn	np	np	nn	np	np	nn	np	nn	np	np	nn	nn	nn	nn
cXIV:14347908	65.696	lm x ll	ll	ll	lm	lm	lm	--	ll	ll	ll	ll	lm	lm	ll	ll	--	ll	ll	lm	lm	lm	lm	lm	ll	ll	ll	ll	lm	lm	lm	lm	lm	lm	lm	ll	ll	lm	lm	ll	ll	ll	lm	ll	lm	ll	ll	lm	ll
cXV:499493	0	hk x hk	hh	hh	hk	kk	hk	hk	hk	hh	kk	hk	hh	hk	hk	hk	kk	kk	hk	hh	kk	--	hk	kk	hk	kk	hk	hh	kk	kk	hk	hh	hh	hk	hk	hk	hk	kk	hk	hk	hk	hk	hh	hk	hk	hh	kk	hk	hk
cXV:283453	0.781	hk x hk	hh	hh	hk	kk	hk	hk	hk	hh	kk	hk	hh	hk	hk	hk	kk	kk	hk	hh	kk	kk	hk	kk	hk	kk	hk	hh	kk	kk	hk	hh	hh	hk	hk	hk	hk	kk	hk	hk	hk	hk	hh	hk	hk	hh	kk	hk	hk
cXV:1167506	2.194	lm x ll	lm	lm	lm	ll	ll	ll	ll	lm	ll	lm	lm	lm	ll	lm	ll	ll	ll	lm	ll	--	lm	ll	lm	ll	ll	lm	ll	ll	lm	lm	lm	ll	ll	ll	ll	ll	lm	lm	lm	lm	lm	ll	ll	lm	ll	lm	lm
cXV:1922951	5.783	lm x ll	lm	lm	lm	ll	ll	ll	ll	ll	ll	lm	lm	lm	ll	lm	ll	ll	ll	lm	ll	ll	lm	ll	lm	ll	ll	ll	ll	ll	ll	lm	lm	ll	ll	ll	ll	ll	lm	lm	lm	ll	ll	ll	ll	lm	ll	lm	lm
cXV:2699309	10.261	lm x ll	lm	lm	lm	lm	ll	ll	ll	ll	--	lm	lm	lm	ll	lm	ll	ll	ll	lm	ll	ll	lm	ll	lm	ll	ll	ll	ll	ll	ll	lm	lm	--	ll	ll	ll	ll	lm	lm	lm	ll	ll	ll	ll	lm	ll	lm	lm
cXV:2698904	10.501	lm x ll	lm	lm	lm	lm	ll	ll	ll	ll	--	lm	lm	lm	ll	lm	ll	ll	ll	lm	ll	ll	ll	ll	lm	ll	ll	ll	ll	ll	ll	lm	lm	ll	ll	ll	ll	ll	lm	lm	lm	ll	ll	ll	ll	lm	ll	lm	lm
cXV:2699323	10.502	lm x ll	lm	lm	lm	lm	ll	ll	ll	ll	--	lm	lm	lm	ll	lm	ll	ll	ll	lm	ll	ll	--	ll	lm	ll	ll	ll	ll	ll	ll	lm	lm	--	ll	ll	ll	ll	lm	lm	lm	ll	ll	ll	ll	lm	ll	lm	lm
cXV:2864810	10.999	lm x ll	lm	lm	lm	lm	ll	ll	ll	ll	ll	lm	lm	lm	ll	lm	ll	ll	ll	lm	ll	ll	lm	ll	lm	--	ll	ll	ll	ll	ll	lm	lm	ll	ll	ll	ll	ll	ll	lm	lm	ll	ll	ll	ll	lm	ll	lm	lm
cXV:2629858	11.345	lm x ll	lm	lm	lm	lm	ll	--	ll	ll	--	--	lm	lm	ll	lm	ll	--	ll	lm	--	ll	lm	ll	lm	ll	ll	ll	ll	ll	ll	lm	lm	ll	ll	ll	ll	ll	lm	lm	--	ll	ll	ll	ll	lm	ll	lm	lm
cXV:3929888	18.389	lm x ll	lm	lm	lm	lm	ll	ll	ll	ll	--	lm	lm	lm	ll	lm	ll	ll	ll	lm	ll	ll	ll	ll	lm	ll	ll	ll	ll	ll	ll	lm	lm	ll	ll	ll	ll	ll	ll	lm	lm	ll	ll	ll	ll	lm	ll	lm	lm
cXV:3930048	18.755	lm x ll	lm	lm	lm	lm	ll	ll	--	ll	--	lm	lm	lm	ll	lm	ll	ll	ll	lm	ll	ll	ll	ll	lm	ll	--	ll	ll	ll	ll	lm	lm	ll	ll	ll	ll	ll	ll	lm	lm	ll	ll	ll	ll	lm	ll	lm	lm
cXV:3929727	18.969	lm x ll	lm	lm	lm	lm	ll	ll	ll	ll	ll	lm	lm	lm	ll	lm	ll	ll	ll	lm	ll	ll	lm	ll	lm	ll	ll	ll	ll	ll	ll	lm	lm	ll	ll	ll	ll	ll	ll	lm	lm	ll	ll	ll	ll	lm	ll	lm	lm
cXV:4498366	24.517	hk x hk	hk	kk	hk	hk	hh	hk	--	hk	--	hk	kk	hk	hh	hk	--	--	hk	--	hh	hh	hk	kk	--	hk	--	hk	hk	hh	hh	kk	hk	hk	--	hk	hh	hh	hk	kk	hk	hh	hk	hh	hh	kk	--	hk	hk
cXV:4947972	31.015	nn x np	nn	np	nn	nn	nn	np	nn	np	nn	nn	np	nn	nn	nn	nn	nn	np	np	nn	nn	np	np	nn	np	nn	np	np	nn	nn	np	nn	np	nn	np	nn	nn	np	np	nn	nn	np	nn	nn	np	--	nn	nn
cXV:4947987	31.308	nn x np	nn	np	nn	nn	nn	np	nn	np	nn	nn	np	nn	nn	nn	nn	nn	np	np	nn	nn	np	np	nn	np	nn	np	np	nn	nn	np	nn	np	nn	np	nn	nn	np	np	nn	nn	np	nn	nn	np	nn	nn	nn
cXV:5042985	32.856	nn x np	nn	np	nn	nn	nn	np	nn	np	nn	nn	np	nn	nn	np	nn	nn	np	np	nn	nn	np	np	nn	np	nn	np	nn	nn	nn	np	nn	np	nn	np	nn	np	np	np	nn	nn	np	nn	nn	np	nn	nn	nn
cXV:5091938	33.608	nn x np	nn	--	--	nn	--	np	--	np	--	nn	np	nn	nn	np	nn	nn	np	np	nn	nn	np	np	--	np	--	np	--	nn	nn	np	nn	np	--	np	nn	np	np	--	nn	nn	np	nn	nn	np	--	--	nn
cXV:5091910	33.613	nn x np	nn	--	--	nn	--	np	--	np	--	nn	np	nn	nn	np	nn	nn	np	np	nn	nn	np	np	--	np	--	np	np	nn	nn	np	nn	np	--	np	nn	np	np	--	nn	nn	np	nn	nn	np	--	--	nn
cXV:5189542	34.258	nn x np	nn	np	nn	nn	nn	np	nn	np	nn	nn	np	nn	nn	np	nn	nn	np	np	nn	nn	np	np	nn	np	nn	np	--	nn	np	np	nn	np	nn	np	nn	np	np	np	nn	np	np	nn	nn	np	nn	nn	nn
cXV:5204990	34.64	nn x np	nn	np	nn	nn	nn	np	nn	np	nn	nn	np	nn	nn	np	nn	nn	np	np	nn	nn	np	np	nn	np	nn	np	np	nn	np	np	nn	np	nn	np	nn	np	np	np	nn	np	np	nn	nn	np	nn	nn	nn
cXV:5533867	36.259	nn x np	nn	np	np	nn	nn	np	nn	np	--	nn	np	nn	nn	np	nn	nn	np	np	nn	nn	np	np	nn	np	nn	np	np	nn	np	nn	nn	np	nn	np	nn	np	np	np	nn	np	np	nn	nn	np	nn	nn	nn
cXV:5567929	37.087	nn x np	nn	np	np	nn	nn	np	nn	np	nn	--	np	nn	nn	np	nn	nn	np	np	--	--	np	np	nn	np	nn	np	--	nn	np	nn	nn	np	nn	np	nn	np	np	np	nn	np	np	nn	nn	np	nn	nn	nn
cXV:6280366	39.93	nn x np	nn	nn	np	nn	nn	np	nn	np	nn	nn	np	nn	nn	np	nn	nn	np	np	np	nn	np	np	nn	np	nn	np	nn	nn	nn	nn	nn	np	nn	np	nn	np	np	np	nn	nn	np	nn	nn	np	nn	np	nn
cXV:6333275	41.537	nn x np	nn	nn	np	nn	nn	np	nn	np	nn	nn	np	nn	nn	np	nn	nn	np	np	np	nn	np	--	nn	np	nn	np	--	nn	np	nn	nn	np	nn	np	nn	np	np	np	nn	np	np	nn	nn	np	nn	np	nn
cXV:6333291	41.537	nn x np	nn	nn	np	nn	nn	np	nn	np	nn	nn	np	nn	nn	np	nn	nn	np	np	np	nn	np	--	nn	np	nn	np	--	nn	np	nn	nn	np	nn	np	nn	np	np	np	nn	np	np	nn	nn	np	nn	np	nn
cXV:6671688	43.124	nn x np	nn	nn	np	nn	nn	np	nn	np	nn	nn	np	nn	nn	np	nn	nn	np	np	np	nn	np	np	nn	np	nn	np	--	nn	np	nn	nn	np	nn	np	nn	np	np	np	nn	np	np	nn	nn	--	nn	np	nn
cXV:7469041	44.35	nn x np	nn	nn	np	nn	nn	np	nn	np	--	--	np	nn	nn	np	nn	nn	np	np	np	nn	np	nn	nn	np	nn	np	np	np	np	nn	nn	np	nn	np	nn	np	np	np	nn	np	np	nn	nn	--	nn	np	nn
cXV:7469027	44.451	nn x np	nn	nn	np	nn	nn	np	nn	np	--	--	np	nn	nn	np	nn	nn	np	np	np	nn	np	nn	nn	np	nn	np	np	nn	np	nn	nn	np	nn	np	nn	np	np	np	nn	np	np	nn	nn	--	nn	np	nn
cXV:7468984	44.457	nn x np	nn	nn	np	nn	nn	np	nn	np	--	--	np	nn	nn	np	nn	nn	np	np	np	--	np	nn	nn	np	nn	np	np	nn	np	nn	nn	np	nn	np	nn	np	np	np	nn	np	np	nn	nn	--	nn	np	nn
cXV:7678638	45.482	nn x np	nn	nn	np	nn	nn	np	nn	np	nn	nn	np	nn	nn	np	nn	nn	np	np	np	nn	np	nn	nn	np	nn	np	np	nn	np	nn	nn	np	nn	np	nn	np	np	np	nn	np	np	nn	nn	nn	nn	np	nn
cXV:8186695	45.965	nn x np	nn	nn	np	nn	nn	np	nn	np	nn	nn	np	nn	nn	np	nn	nn	np	np	np	--	np	nn	nn	np	nn	np	np	nn	np	nn	nn	np	nn	np	nn	np	np	np	nn	np	np	nn	nn	nn	nn	np	nn
cXV:8186663	46.247	nn x np	nn	nn	np	nn	nn	np	nn	np	nn	nn	np	nn	nn	np	nn	nn	np	np	np	nn	np	nn	nn	np	nn	np	np	nn	np	nn	nn	np	nn	np	nn	np	np	np	nn	np	np	nn	nn	nn	nn	np	nn
cXV:8245771	46.974	nn x np	nn	nn	np	nn	nn	np	nn	np	nn	--	np	nn	nn	np	nn	nn	np	np	np	nn	np	nn	nn	np	nn	np	np	nn	np	nn	nn	np	nn	np	nn	np	--	np	nn	np	np	nn	nn	nn	nn	np	nn
cXV:8245734	47.037	nn x np	nn	nn	np	nn	nn	np	nn	np	nn	--	np	nn	nn	np	nn	nn	np	np	np	nn	np	nn	nn	np	nn	np	np	nn	np	nn	nn	np	nn	np	nn	np	--	np	nn	np	np	nn	nn	nn	nn	np	nn
cXV:8443878	49.294	hk x hk	hh	hk	kk	hh	hh	kk	hh	kk	hk	hk	kk	hh	hk	kk	hk	hk	kk	hk	kk	hk	kk	hh	hh	kk	hk	kk	hk	hk	kk	hk	hk	hk	hk	kk	hh	kk	kk	kk	hh	kk	kk	hk	hh	hh	hk	hk	hh
cXV:8443880	50.174	ef x eg	fg	eg	ee	fg	fg	ee	fg	ee	eg	eg	ee	fg	eg	ee	eg	eg	ee	ef	ee	eg	ee	fg	fg	ee	eg	ee	eg	eg	ee	eg	eg	ef	eg	ee	fg	ee	ee	ee	fg	ee	ee	eg	fg	fg	eg	ef	fg
cXV:8422805	51.363	nn x np	np	np	nn	np	np	nn	np	nn	np	np	nn	np	np	nn	np	np	nn	nn	nn	np	nn	np	np	nn	np	nn	np	np	nn	np	np	nn	np	nn	np	nn	nn	nn	np	nn	nn	np	np	np	np	nn	np
cXV:8422407	51.595	lm x ll	lm	ll	ll	lm	lm	ll	lm	ll	ll	ll	ll	lm	ll	ll	ll	ll	ll	lm	--	ll	--	lm	lm	ll	ll	ll	lm	ll	ll	ll	ll	lm	ll	ll	lm	ll	ll	ll	lm	ll	ll	ll	lm	lm	ll	lm	lm
cXV:8964333	51.793	lm x ll	lm	ll	ll	lm	lm	ll	lm	ll	--	ll	ll	lm	ll	ll	ll	ll	ll	lm	ll	ll	--	lm	lm	ll	--	ll	lm	ll	ll	ll	ll	lm	ll	ll	lm	ll	ll	ll	lm	--	ll	ll	lm	lm	ll	lm	lm
cXV:8996947	52.177	lm x ll	lm	ll	ll	lm	lm	ll	lm	ll	ll	ll	ll	lm	ll	ll	ll	ll	ll	lm	ll	ll	ll	lm	lm	ll	ll	ll	lm	ll	ll	ll	ll	lm	ll	ll	lm	ll	ll	ll	lm	ll	ll	ll	lm	lm	ll	lm	lm
cXV:8972988	52.491	lm x ll	lm	--	ll	lm	lm	--	lm	ll	--	ll	ll	lm	--	--	ll	--	--	lm	ll	ll	--	lm	--	ll	--	--	lm	ll	ll	ll	ll	lm	ll	ll	lm	ll	--	ll	lm	ll	ll	ll	lm	lm	ll	--	lm
cXV:9200482	53.132	lm x ll	lm	ll	ll	lm	lm	ll	lm	ll	ll	--	ll	lm	ll	ll	ll	ll	ll	lm	--	ll	ll	lm	lm	ll	ll	ll	--	ll	ll	ll	ll	--	ll	ll	lm	ll	ll	ll	lm	ll	ll	ll	lm	lm	ll	lm	lm
cXV:9270412	53.865	lm x ll	lm	ll	ll	lm	lm	ll	lm	ll	ll	ll	ll	lm	ll	ll	ll	ll	ll	lm	ll	ll	--	lm	lm	ll	ll	lm	lm	ll	ll	ll	ll	lm	ll	ll	lm	ll	ll	ll	lm	ll	ll	ll	lm	lm	ll	lm	lm
cXV:9294557	55.425	lm x ll	lm	ll	ll	lm	lm	ll	lm	ll	ll	ll	ll	lm	ll	ll	ll	lm	ll	lm	ll	ll	ll	lm	lm	ll	ll	lm	lm	ll	ll	ll	ll	lm	ll	ll	lm	ll	ll	ll	lm	ll	ll	ll	lm	lm	ll	lm	lm
cXV:9404504	56.22	lm x ll	lm	ll	ll	lm	lm	ll	lm	ll	ll	ll	ll	lm	ll	ll	ll	lm	ll	lm	ll	ll	ll	lm	lm	ll	ll	lm	lm	ll	ll	ll	ll	lm	ll	ll	lm	ll	ll	ll	lm	ll	ll	ll	lm	lm	ll	lm	lm
cXV:10293787	65.844	lm x ll	lm	ll	ll	lm	lm	ll	lm	ll	ll	ll	ll	lm	ll	ll	ll	lm	ll	lm	ll	ll	ll	lm	lm	ll	lm	lm	lm	lm	ll	ll	ll	lm	lm	ll	lm	ll	lm	ll	lm	lm	ll	ll	lm	lm	ll	lm	lm
cXV:10284918	66.038	hk x hk	hk	hk	hk	hk	hk	hh	hk	hk	hh	hh	hk	hk	hh	hk	hh	hk	hh	hk	hh	hh	--	hk	hk	hk	hk	kk	hk	hk	hk	hh	hh	kk	kk	hh	hk	hk	kk	--	kk	hk	hh	hh	kk	hk	hh	kk	hk
cXV:11536830	74.42	nn x np	nn	np	np	nn	nn	np	nn	np	nn	nn	np	nn	nn	np	nn	nn	nn	nn	np	nn	np	nn	np	np	nn	np	nn	nn	np	np	nn	nn	np	np	nn	np	nn	np	np	nn	nn	nn	np	--	nn	np	nn
cXV:11536402	74.696	nn x np	nn	np	np	nn	nn	np	nn	np	--	nn	np	nn	nn	np	nn	nn	nn	nn	np	nn	np	nn	np	np	nn	np	nn	nn	np	np	nn	nn	np	np	nn	np	nn	np	np	nn	nn	nn	np	--	nn	np	nn
cXV:11478251	77.057	hk x hk	hk	hk	hk	hh	--	hk	hh	hk	hh	hh	hk	--	hh	hk	hh	hk	hh	hh	hk	hk	hk	hk	kk	hk	hh	kk	hk	hk	hk	hk	hh	hk	kk	hk	hk	hk	--	hk	kk	hk	hh	hh	kk	hk	hh	kk	--
cXV:13677039	88.528	hk x hk	hk	hk	hk	kk	hk	kk	hk	hk	hh	hk	hk	hk	hh	hk	hh	hk	hh	hk	hk	hh	hk	hk	kk	hk	hk	kk	hk	hk	hk	hk	hh	hk	hk	hk	kk	kk	hk	hk	kk	hh	hh	hk	kk	hk	hh	kk	hk
cXV:14962572	94.778	lm x ll	lm	ll	ll	lm	lm	lm	ll	ll	ll	ll	ll	lm	ll	ll	ll	lm	ll	lm	ll	ll	ll	lm	lm	ll	lm	lm	lm	ll	lm	ll	ll	lm	ll	ll	lm	lm	lm	ll	lm	ll	ll	lm	--	lm	ll	lm	lm
cXV:14962601	95.067	hk x hk	hk	hk	hk	hh	hk	hk	kk	hk	kk	hk	hk	hk	kk	hk	kk	hk	kk	hk	hk	kk	hk	hk	hh	hk	hk	hh	hk	kk	hk	hk	kk	hk	hk	hk	hh	hk	hk	hk	hh	kk	kk	hk	hk	hk	kk	hh	hk
cXV:16954345	100.394	nn x np	nn	np	np	np	nn	nn	nn	np	nn	np	np	np	nn	nn	nn	np	nn	nn	np	nn	np	nn	np	np	nn	np	nn	nn	nn	nn	nn	nn	np	np	nn	nn	nn	np	np	nn	nn	nn	np	nn	nn	np	nn
cXV:18367673	108.6	nn x np	nn	np	np	np	nn	nn	nn	np	nn	np	np	np	nn	nn	np	np	nn	nn	np	nn	np	nn	np	np	nn	np	np	nn	np	nn	nn	nn	np	nn	nn	nn	nn	np	np	np	nn	nn	np	np	nn	np	nn
cXV:18367649	109.007	nn x np	nn	np	np	np	nn	nn	nn	np	nn	np	np	np	nn	nn	np	np	nn	nn	np	nn	np	nn	np	np	nn	np	--	nn	np	nn	nn	nn	np	nn	nn	nn	nn	np	np	np	nn	nn	np	np	nn	np	nn
cXV:18367666	109.701	nn x np	nn	np	np	np	nn	nn	nn	np	nn	np	np	np	nn	nn	np	np	nn	nn	np	nn	np	nn	np	np	nn	np	--	nn	nn	nn	nn	nn	np	nn	nn	nn	nn	np	np	nn	nn	nn	np	np	nn	np	nn
cXV:18268914	109.849	nn x np	nn	np	np	np	--	nn	nn	np	nn	np	np	np	nn	--	np	np	nn	nn	np	nn	np	nn	np	np	nn	np	np	nn	nn	nn	nn	nn	np	nn	nn	nn	nn	np	np	nn	nn	nn	np	np	nn	np	nn
cXVI:1878833	0	nn x np	nn	np	nn	np	np	np	nn	nn	nn	nn	nn	np	np	nn	nn	nn	np	np	nn	np	nn	nn	np	np	np	nn	np	np	np	nn	nn	nn	nn	nn	np	np	np	np	nn	nn	np	np	nn	nn	np	nn	nn
cXVI:1868045	0.344	nn x np	nn	--	nn	np	np	np	nn	nn	--	--	nn	np	np	nn	nn	nn	np	np	--	--	nn	nn	--	np	np	nn	np	np	np	nn	nn	nn	nn	nn	np	np	np	np	nn	nn	np	np	nn	nn	np	nn	nn
cXVI:2120937	1.132	nn x np	nn	np	nn	np	np	np	nn	nn	nn	nn	nn	np	np	nn	nn	nn	np	np	nn	np	np	nn	np	np	np	nn	np	np	np	nn	nn	nn	nn	nn	np	np	np	np	nn	nn	np	np	nn	nn	np	nn	nn
cXVI:2012593	1.191	nn x np	nn	np	nn	np	np	np	nn	nn	--	nn	nn	np	np	nn	nn	nn	np	np	nn	np	--	nn	np	np	np	nn	np	np	np	nn	nn	nn	nn	nn	np	np	np	np	nn	nn	np	np	nn	nn	np	nn	nn
cXVI:2803656	2.564	nn x np	nn	np	nn	np	np	np	nn	nn	nn	nn	nn	np	np	nn	nn	nn	np	np	nn	np	nn	nn	np	np	np	nn	np	np	np	nn	nn	nn	nn	nn	np	np	np	np	nn	nn	np	np	nn	nn	np	nn	nn
cXVI:2832184	3.061	nn x np	nn	np	nn	np	np	np	--	nn	nn	nn	nn	np	np	--	nn	--	np	np	nn	np	nn	nn	np	np	np	nn	np	np	np	nn	nn	nn	--	nn	np	np	np	np	nn	nn	np	np	nn	nn	np	--	nn
cXVI:3393476	6.478	nn x np	nn	np	nn	np	np	np	nn	nn	nn	nn	nn	np	np	nn	np	nn	np	np	nn	np	--	nn	np	np	np	nn	np	np	nn	nn	nn	nn	nn	nn	np	np	np	nn	nn	nn	np	np	nn	nn	np	nn	nn
cXVI:4093579	9.545	nn x np	nn	np	nn	np	np	nn	nn	nn	nn	nn	nn	np	np	nn	np	nn	np	np	nn	np	nn	nn	np	np	np	nn	np	np	nn	nn	nn	nn	nn	nn	np	np	np	nn	nn	np	np	np	nn	--	np	nn	nn
cXVI:4045678	11.247	nn x np	nn	np	nn	np	np	nn	nn	nn	nn	nn	nn	np	np	nn	np	nn	np	np	nn	np	np	nn	np	np	np	nn	np	np	nn	nn	nn	nn	nn	nn	np	np	np	nn	nn	nn	np	np	nn	nn	np	nn	nn
cXVI:4046127	12.928	nn x np	nn	np	nn	np	np	nn	nn	nn	nn	nn	nn	np	np	nn	np	nn	np	np	nn	np	np	nn	np	np	np	nn	np	np	nn	nn	nn	nn	nn	nn	np	np	np	nn	nn	nn	np	np	nn	nn	np	nn	np
cXVI:4272935	18.218	nn x np	np	nn	np	nn	nn	np	np	np	np	np	np	nn	nn	np	nn	np	nn	nn	np	--	np	np	nn	nn	nn	np	np	nn	np	np	np	np	np	nn	nn	nn	nn	np	np	nn	nn	np	np	np	nn	np	np
cXVI:5669032	38.999	nn x np	np	np	np	nn	nn	np	nn	np	nn	np	np	nn	nn	np	nn	np	nn	nn	np	--	np	nn	np	nn	nn	nn	np	nn	np	nn	np	nn	np	nn	np	nn	nn	np	np	nn	nn	np	np	nn	nn	np	np
cXVI:6452007	45.661	nn x np	nn	nn	nn	np	np	nn	np	nn	np	nn	np	np	np	nn	np	nn	np	np	np	np	np	np	nn	np	np	np	np	np	nn	np	nn	np	nn	nn	nn	np	np	nn	np	nn	np	nn	nn	np	nn	np	nn
cXVI:7363492	51.21	nn x np	np	np	nn	nn	nn	np	nn	np	--	nn	nn	nn	nn	np	nn	np	nn	nn	nn	nn	nn	nn	np	nn	nn	nn	nn	nn	np	nn	np	nn	np	np	np	nn	nn	np	nn	np	nn	np	nn	--	np	nn	np
cXVI:7627299	52.755	nn x np	np	np	nn	nn	nn	np	nn	np	nn	nn	nn	nn	nn	np	nn	np	nn	nn	nn	nn	np	nn	np	nn	nn	nn	np	nn	np	nn	np	nn	np	nn	np	nn	nn	np	nn	np	nn	np	np	nn	np	nn	np
cXVI:8409943	53.038	nn x np	np	np	nn	nn	nn	np	nn	np	nn	nn	nn	nn	nn	np	nn	np	nn	nn	nn	nn	--	nn	np	nn	nn	nn	np	nn	np	nn	np	nn	np	nn	np	nn	nn	np	nn	np	nn	np	nn	nn	np	nn	np
cXVI:8442009	53.45	nn x np	np	np	nn	nn	nn	np	nn	np	nn	nn	nn	nn	nn	np	nn	np	nn	nn	nn	nn	nn	nn	np	nn	nn	nn	np	nn	np	nn	np	nn	np	nn	np	nn	nn	np	nn	np	nn	np	nn	nn	np	nn	np
cXVI:9186332	54.124	nn x np	np	np	nn	nn	nn	np	nn	np	nn	nn	nn	nn	nn	np	nn	np	nn	nn	nn	nn	nn	nn	np	nn	nn	nn	--	nn	np	nn	np	nn	np	nn	nn	nn	nn	np	nn	np	nn	np	nn	nn	np	nn	np
cXVI:9735978	56.493	nn x np	np	np	nn	nn	nn	np	nn	np	nn	nn	nn	nn	nn	np	nn	np	nn	nn	nn	nn	nn	nn	np	nn	np	nn	np	nn	np	nn	np	nn	np	nn	nn	nn	nn	np	nn	np	nn	np	nn	nn	np	nn	np
cXVI:9735976	57.095	nn x np	np	np	nn	nn	nn	np	nn	np	nn	nn	nn	nn	nn	np	nn	np	nn	nn	nn	nn	nn	nn	np	nn	np	nn	np	nn	np	nn	np	nn	np	nn	nn	nn	nn	np	nn	np	nn	np	nn	nn	np	nn	np
cXVI:10007718	59.974	nn x np	np	np	nn	nn	--	np	nn	np	--	nn	nn	nn	nn	np	nn	np	nn	--	nn	nn	--	nn	--	nn	np	nn	np	nn	np	--	np	--	np	nn	nn	nn	nn	np	--	np	nn	np	nn	nn	np	nn	np
cXVI:10832576	64.877	nn x np	np	np	nn	np	nn	np	nn	np	nn	--	nn	nn	nn	np	nn	np	nn	nn	--	nn	nn	nn	nn	nn	np	nn	np	nn	np	nn	np	nn	np	nn	nn	nn	np	np	nn	np	nn	np	nn	--	np	--	nn
cXVI:10872721	67.705	nn x np	nn	nn	np	nn	np	nn	np	nn	np	--	np	np	np	nn	np	nn	np	np	np	np	np	np	np	np	nn	np	np	np	nn	np	nn	np	nn	nn	np	np	nn	nn	--	nn	np	nn	np	--	nn	np	np
cXVI:10328933	72.525	lm x ll	ll	ll	ll	ll	lm	ll	lm	lm	lm	--	lm	lm	lm	lm	ll	ll	ll	lm	--	ll	lm	ll	lm	ll	lm	ll	lm	ll	ll	lm	ll	lm	lm	ll	lm	ll	lm	ll	lm	ll	ll	ll	ll	ll	lm	ll	ll
cXVI:11617567	74.405	lm x ll	ll	ll	ll	ll	lm	ll	lm	lm	lm	--	lm	lm	lm	lm	ll	ll	ll	lm	--	ll	lm	--	lm	ll	lm	ll	--	ll	ll	lm	ll	lm	lm	ll	lm	ll	lm	ll	lm	lm	ll	ll	ll	ll	lm	--	lm
cXVI:12590011	74.842	lm x ll	ll	ll	ll	ll	lm	ll	lm	lm	lm	--	lm	lm	lm	lm	ll	ll	ll	lm	--	ll	lm	--	lm	ll	lm	ll	--	ll	ll	lm	--	--	lm	ll	lm	ll	lm	ll	ll	lm	ll	ll	ll	ll	lm	ll	lm
cXVI:12434681	75.003	lm x ll	ll	ll	ll	ll	lm	ll	lm	lm	lm	--	lm	lm	lm	lm	ll	ll	ll	lm	ll	ll	lm	--	lm	ll	lm	ll	lm	ll	ll	lm	ll	--	lm	ll	lm	ll	lm	ll	ll	lm	ll	ll	ll	ll	lm	ll	lm
cXVI:12598563	75.411	lm x ll	ll	ll	ll	ll	lm	ll	lm	lm	--	--	lm	lm	lm	lm	ll	ll	ll	lm	--	ll	lm	ll	lm	ll	lm	ll	--	ll	ll	lm	ll	ll	lm	ll	lm	ll	lm	ll	--	lm	ll	ll	ll	--	lm	ll	lm
cXVI:12629778	75.546	lm x ll	ll	ll	ll	ll	lm	ll	lm	lm	lm	ll	lm	lm	lm	lm	ll	ll	ll	lm	ll	ll	lm	ll	lm	ll	lm	ll	lm	ll	ll	lm	ll	ll	lm	ll	lm	ll	lm	ll	ll	lm	ll	ll	ll	ll	lm	ll	lm
cXVI:12453479	75.696	lm x ll	ll	ll	ll	ll	lm	ll	lm	lm	lm	--	lm	lm	lm	lm	ll	ll	ll	lm	ll	ll	lm	ll	lm	ll	lm	ll	lm	ll	ll	lm	ll	ll	lm	ll	lm	ll	lm	ll	ll	lm	ll	ll	ll	ll	lm	--	lm
cXVI:12453186	75.719	lm x ll	ll	ll	ll	ll	lm	ll	lm	lm	lm	--	lm	lm	lm	lm	ll	ll	ll	lm	ll	ll	lm	ll	lm	ll	lm	ll	lm	ll	ll	lm	ll	ll	lm	ll	lm	ll	lm	ll	ll	lm	ll	ll	ll	ll	lm	--	lm
cXVI:12453445	75.743	lm x ll	ll	ll	ll	ll	lm	ll	lm	lm	lm	--	lm	lm	lm	lm	ll	ll	ll	lm	ll	ll	lm	ll	lm	ll	lm	ll	--	ll	ll	lm	ll	ll	lm	ll	lm	ll	lm	ll	ll	lm	ll	ll	ll	ll	lm	--	lm
cXVI:12933269	79.216	nn x np	nn	nn	np	nn	np	nn	nn	nn	np	--	np	np	nn	nn	np	nn	np	np	--	np	np	np	np	np	nn	np	nn	nn	nn	np	nn	np	nn	nn	np	np	nn	nn	np	nn	np	nn	np	np	nn	np	np
cXVI:13936301	88.984	hk x hk	hk	hk	hh	hk	hk	hk	kk	kk	hk	hh	hk	hk	kk	hh	hh	hk	hh	hk	hk	hh	hk	hh	hk	hh	kk	hh	hk	hk	hk	hk	hh	hh	kk	hk	hk	hh	kk	hk	hh	hk	hh	hk	hh	hh	kk	hh	hk
cXVI:13936019	89.158	hk x hk	hk	hk	hh	hk	hk	hk	kk	kk	hk	--	hk	hk	kk	hh	hh	hk	hh	hk	hk	hh	hk	hh	hk	hh	kk	hh	hk	hk	hk	hk	hh	hh	kk	hk	hk	hh	kk	hk	hh	hk	hh	hk	hh	hh	kk	hh	hk
cXVI:14216873	91.16	hk x hk	hk	hk	kk	hk	hk	hk	hh	hh	hk	--	hk	hk	hh	kk	hk	hk	kk	hk	hk	kk	hk	kk	hk	kk	hh	kk	hk	hk	hk	hk	kk	kk	hh	hk	hk	kk	hh	hk	kk	hk	kk	hk	kk	kk	hh	hk	hk
cXVI:14244179	91.674	hk x hk	hk	hk	hh	hk	hk	hk	kk	kk	hk	hh	hk	hk	kk	hh	hk	hk	hh	hk	hk	hh	hk	hh	hk	hh	kk	hh	hk	hk	hk	hk	hh	hh	kk	hk	hk	hh	kk	hk	hh	hk	hh	hk	hh	hh	kk	hk	hk
cXVI:14301157	92.174	hk x hk	hk	hk	hh	hk	hk	hk	kk	kk	hk	hh	hk	hk	kk	hh	hk	hk	hh	hk	hk	hh	hk	hh	hk	hh	kk	hh	hk	hk	hk	hk	hh	hh	kk	hk	hk	hh	kk	hk	hh	hk	hh	hk	hh	hh	kk	hk	hk
cXVI:14489144	93.08	hk x hk	hk	hk	kk	hk	hk	hk	hh	hh	hk	kk	hk	hk	hh	kk	hk	hk	kk	hk	hk	kk	hk	kk	hk	kk	hh	kk	hk	hk	hk	hk	kk	kk	hh	hk	hk	kk	hh	hk	kk	hk	kk	hk	kk	kk	hh	hk	hk
cXVI:14509318	93.548	hk x hk	hk	hk	hh	hk	hk	hk	kk	kk	hk	hh	hk	hk	kk	hh	hk	hk	hh	hk	hk	hh	hk	hh	hk	hh	kk	hh	hk	hk	hk	hk	hh	hh	kk	hk	hk	hh	kk	hk	hh	hk	hh	hk	hh	hh	kk	hk	hk
cXVI:14507144	93.823	hk x hk	hk	hk	hh	hk	hk	hk	kk	kk	--	hh	hk	hk	kk	--	hk	hk	hh	hk	hk	hh	hk	hh	hk	hh	kk	hh	hk	hk	hk	hk	hh	hh	kk	hk	hk	hh	kk	hk	hh	hk	hh	hk	hh	hh	kk	hk	hk
cXVI:15003378	94.315	hk x hk	hk	hk	hh	hk	hk	hk	kk	kk	hk	hh	hk	hk	kk	hh	hk	hk	hh	hk	hk	hh	hk	hh	hk	hh	kk	hh	hk	hk	hk	hk	hh	hh	kk	hk	hk	hh	kk	hk	hh	hk	hh	hk	hh	hh	kk	kk	hk
cXVI:15003035	94.363	hk x hk	hk	hk	hh	hk	hk	hk	kk	kk	hk	hh	hk	hk	kk	hh	hk	hk	hh	hk	hk	hh	hk	hh	hk	hh	kk	hh	hk	hk	hk	hk	hh	hh	kk	hk	hk	hh	kk	hk	hh	hk	hh	hk	hh	hh	kk	kk	hk
cXVI:15587855	97.151	hk x hk	hk	hk	hh	hk	hk	hh	kk	kk	hk	hh	hk	hk	kk	hh	hk	hk	hh	hk	hk	hh	hk	hh	hk	hh	kk	hh	hk	hk	hh	hk	--	hh	kk	hk	hk	hh	kk	hk	hh	hk	hh	hk	hh	hk	kk	kk	hk
cXVI:15746656	98.657	hk x hk	hk	hk	kk	hk	hk	kk	hh	hk	hk	kk	hk	hk	hh	kk	hk	hk	kk	hk	hk	kk	hk	kk	hk	kk	hh	kk	hk	hk	kk	hk	kk	kk	hh	hk	hk	kk	hh	hk	kk	kk	kk	hk	kk	hk	hh	hh	hk
cXVI:15746346	99.015	hk x hk	hk	hk	hh	hk	hk	hh	kk	hk	hk	hh	hk	hk	kk	hh	hk	hk	hh	hk	hk	hh	hk	hh	hk	hh	kk	hh	hk	hk	hh	hk	hh	hh	kk	hk	hk	hh	kk	hk	hh	hh	hh	hk	hh	hk	kk	kk	hk
cXVI:15713694	99.111	hk x hk	hk	hk	hh	hk	hk	hh	kk	hk	hk	hh	hk	hk	kk	hh	hk	hk	hh	hk	hk	hh	hk	hh	hk	hh	kk	hh	hk	hk	hh	hk	hh	hh	kk	hk	hk	hh	kk	hk	hh	hh	hh	hk	hh	hk	kk	kk	hk
cXVI:15713724	99.127	hk x hk	hk	hk	hh	hk	hk	hh	kk	hk	hk	hh	hk	hk	kk	hh	hk	hk	hh	hk	hk	hh	hk	hh	hk	hh	kk	hh	hk	hk	hh	hk	hh	hh	kk	hk	hk	hh	kk	hk	hh	hh	hh	hk	hh	hk	kk	kk	hk
cXVI:15904383	99.802	hk x hk	hk	hk	kk	hk	hk	kk	hh	hk	hk	kk	hk	hk	hh	kk	hk	hk	kk	hk	hk	kk	hk	kk	hk	kk	hh	kk	hk	hk	hk	hk	kk	kk	hh	hk	hk	kk	hh	hk	kk	kk	kk	hk	kk	hk	--	hh	hk
cXVI:16151847	100.151	hk x hk	hk	hk	kk	hk	hk	kk	hh	hk	hh	kk	hk	hk	hh	kk	hk	hk	kk	hk	hk	kk	hk	kk	hk	kk	hh	kk	hk	hk	hk	hk	kk	kk	hh	hk	hk	kk	hh	hk	kk	kk	kk	hk	kk	hk	hh	hh	hk
cXVI:16151533	100.208	hk x hk	hk	hk	kk	hk	hk	kk	hh	hk	hh	kk	hk	hk	hh	kk	hk	hk	kk	hk	hk	kk	hk	kk	hk	kk	hh	kk	hk	hk	hk	hk	kk	kk	hh	hk	hk	kk	hh	hk	kk	kk	kk	hk	kk	hk	hh	hh	hk
cXVI:16103922	100.357	hk x hk	hk	hk	hh	hk	hk	hh	kk	hk	kk	hh	hk	hk	kk	hh	hk	hk	hh	hk	hk	hh	hk	hh	hk	hh	kk	hh	hk	hk	hk	hk	hh	hh	kk	hk	hk	hh	kk	hk	hh	hh	hh	hk	hh	hk	kk	kk	hk
cXVI:16103589	100.37	hk x hk	hk	hk	hh	hk	hk	hh	kk	hk	kk	hh	hk	hk	kk	hh	hk	hk	hh	hk	hk	hh	hk	hh	hk	hh	kk	hh	hk	hk	hk	hk	hh	hh	kk	hk	hk	hh	kk	hk	hh	hh	hh	hk	hh	hk	kk	kk	hk
cXVI:16103596	100.5	hk x hk	hk	hk	hh	hk	hk	hh	kk	hk	kk	hh	hk	hk	kk	hh	hk	hk	hh	hk	hk	hh	hk	hh	hk	hh	kk	hh	hk	hk	hk	hk	hh	hh	kk	hk	hk	hh	kk	hk	hh	hh	hh	hk	hh	hk	kk	kk	hk
cXVI:16103965	100.652	hk x hk	hk	hk	hh	hk	hk	hh	kk	hk	kk	hh	hk	hk	kk	hh	hk	hk	hh	hk	hk	hh	hk	hh	hk	hh	kk	hh	hk	hk	hk	hk	hh	hh	kk	hk	hk	hh	kk	hk	hh	hh	hh	hk	hh	hk	kk	kk	hk
cXVI:16598617	103.855	hk x hk	hk	hk	hh	hk	hk	hh	kk	hk	kk	hh	hk	hk	kk	hh	hk	hk	hh	hk	hk	hh	hk	hh	hk	hh	kk	hh	hk	hk	hk	hk	hh	hh	kk	hk	hk	hh	kk	hk	hh	hh	hh	hk	hh	hk	kk	kk	hk
cXVI:16598589	103.891	hk x hk	hk	hk	kk	hk	hk	kk	hh	hk	hh	kk	hk	hk	hh	kk	hk	hk	kk	hk	hk	kk	hk	kk	hk	kk	hh	kk	hk	hk	hk	hk	kk	kk	hh	hk	hk	kk	hh	hk	kk	kk	kk	hk	kk	hk	hh	hh	hk
cXVI:16590124	103.96	hk x hk	hk	hk	hh	hk	hk	hh	kk	hk	kk	hh	hk	hk	kk	hh	hk	hk	hh	hk	hk	hh	hk	hh	hk	hh	kk	hh	hk	hk	hk	hk	hh	hh	kk	hk	hk	hh	kk	hk	hh	hh	hh	hk	hh	hk	kk	kk	hk
cXVI:16611443	104.051	hk x hk	hk	hk	hh	hk	hk	hh	kk	hk	kk	--	hk	hk	kk	hh	hk	hk	hh	hk	hk	hh	hk	hh	hk	hh	kk	hh	hk	hk	hk	hk	hh	hh	kk	hk	hk	hh	kk	hk	hh	hh	hh	hk	hh	hk	kk	kk	hk
cXVI:16593772	104.055	hk x hk	hk	hk	kk	hk	hk	kk	hh	hk	hh	kk	hk	hk	hh	kk	hk	hk	kk	hk	hk	kk	hk	kk	hk	kk	hh	kk	hk	hk	hk	hk	kk	kk	hh	hk	hk	kk	hh	hk	kk	kk	kk	hk	kk	kk	hh	hh	hk
cXVI:16933298	106.826	hk x hk	hk	hk	hk	hk	hk	kk	hh	hk	hh	kk	hk	hk	hh	kk	hk	hk	kk	hk	hk	hk	hk	hk	hk	kk	hh	kk	hk	hk	hk	hk	kk	kk	hh	hk	hk	kk	hh	hk	kk	kk	kk	hk	hk	hk	hh	hh	hk
cXVI:16944437	106.997	hk x hk	hk	hk	hk	hk	hk	kk	hh	hk	hh	kk	hk	hk	hh	kk	hk	hk	kk	hk	hk	hk	hk	hk	hk	kk	hh	kk	hk	hk	hk	hk	kk	kk	hh	hk	hk	kk	hh	hk	kk	kk	kk	hk	hk	hk	hh	hh	hk
cXVII:4201075	0	nn x np	nn	nn	nn	np	nn	np	np	nn	nn	np	nn	nn	np	nn	nn	np	nn	nn	nn	nn	nn	np	np	np	np	np	np	np	nn	nn	nn	np	np	nn	np	np	np	nn	nn	nn	nn	np	nn	np	nn	np	nn
cXVII:5170231	10.314	lm x ll	ll	ll	ll	lm	ll	ll	lm	ll	ll	lm	lm	lm	ll	lm	ll	lm	ll	ll	lm	lm	lm	ll	ll	ll	lm	ll	lm	lm	lm	ll	lm	ll	ll	lm	lm	ll	ll	ll	lm	ll	lm	lm	lm	ll	lm	ll	ll
cXVII:5170484	10.367	lm x ll	ll	ll	ll	lm	ll	ll	lm	ll	ll	lm	lm	lm	ll	lm	ll	lm	ll	ll	lm	lm	lm	ll	ll	ll	lm	ll	lm	lm	lm	ll	lm	ll	ll	lm	lm	ll	ll	ll	lm	ll	lm	lm	lm	ll	lm	ll	ll
cXVII:5803739	11.061	hk x hk	hk	hk	hk	hk	hk	kk	hk	hk	hk	hk	hh	hh	kk	hh	hk	hk	hk	hk	hh	hk	--	kk	kk	kk	hk	kk	hk	hk	hh	hk	hh	kk	kk	hh	hk	kk	hk	hk	hh	hk	hh	hk	hh	--	hh	kk	hk
cXVII:6088384	13.164	hk x hk	hk	hk	hk	hk	hk	kk	hk	kk	--	hk	hh	hh	kk	hk	hk	hk	hk	hk	--	hk	hk	--	kk	kk	hh	kk	hk	hk	hh	hk	hh	kk	kk	hh	hk	kk	hk	hk	hh	hk	hh	hk	hh	kk	hh	--	hk
cXVII:9452626	14.19	nn x np	np	np	np	nn	np	nn	nn	nn	np	--	np	np	nn	np	np	nn	np	np	np	np	np	nn	nn	nn	np	nn	nn	nn	np	np	np	nn	--	np	nn	nn	np	np	np	np	np	nn	np	--	np	nn	np
cXVII:6633094	14.281	hk x hk	hk	hk	hk	hk	hk	kk	hk	kk	hk	hk	hh	hh	kk	hk	hk	hk	hk	hk	hh	hk	hh	kk	kk	kk	hh	kk	hk	hk	hh	hk	hh	kk	kk	hh	hk	kk	hk	hk	hh	hk	hh	hk	hh	kk	hh	kk	hk
cXVII:10042339	14.909	nn x np	np	np	np	nn	np	nn	nn	nn	np	nn	np	np	nn	np	np	nn	np	np	--	np	np	nn	nn	nn	np	nn	np	nn	np	np	np	nn	nn	np	nn	nn	np	np	np	np	np	nn	np	nn	np	nn	np
cXVII:10939901	15.641	nn x np	np	np	np	nn	np	--	nn	nn	--	nn	np	np	--	np	np	--	np	np	np	np	np	nn	nn	nn	np	nn	--	nn	np	np	np	nn	nn	np	nn	nn	np	np	np	np	np	nn	np	nn	np	nn	np
cXVII:10939918	15.804	nn x np	np	np	np	nn	np	--	nn	nn	--	nn	np	np	--	np	np	--	np	np	np	np	np	nn	nn	nn	np	nn	--	nn	np	np	np	nn	nn	np	nn	nn	np	np	np	np	np	nn	np	nn	np	nn	np
cXVII:10795087	16.385	nn x np	np	np	np	np	np	nn	nn	nn	np	nn	np	np	nn	np	np	nn	np	np	np	np	np	nn	nn	nn	np	nn	np	nn	np	np	np	nn	nn	np	nn	nn	np	np	np	np	np	nn	np	nn	np	nn	np
cXVII:10939897	18.897	nn x np	np	np	np	nn	np	--	nn	nn	--	nn	np	np	--	np	np	--	np	np	np	np	np	nn	nn	nn	np	nn	np	nn	np	np	np	nn	nn	np	nn	nn	np	np	np	np	np	nn	np	nn	np	nn	np
cXVII:10814178	18.918	lm x ll	lm	lm	lm	ll	lm	lm	ll	lm	lm	--	ll	ll	lm	lm	lm	ll	lm	lm	--	lm	--	lm	lm	lm	ll	lm	ll	ll	ll	lm	ll	lm	lm	ll	ll	lm	lm	lm	--	lm	ll	ll	ll	lm	ll	lm	lm
cXVII:10814162	18.924	lm x ll	lm	lm	lm	ll	lm	lm	ll	lm	lm	--	ll	ll	lm	lm	lm	ll	lm	lm	--	lm	--	lm	lm	lm	ll	lm	ll	ll	ll	lm	ll	lm	lm	ll	ll	lm	lm	lm	--	lm	ll	ll	ll	lm	ll	lm	lm
cXVII:10718802	19.484	hk x hk	hh	hh	hh	kk	hh	hk	kk	hk	hh	kk	hk	hk	hk	hh	hh	kk	hh	hh	hk	hh	hk	hk	hk	hk	hk	hk	kk	kk	hk	hh	hk	hk	hk	hk	kk	hk	hh	hh	hk	hh	hk	kk	hk	hk	hk	hk	hh
cXVII:10818806	19.615	lm x ll	lm	lm	lm	ll	lm	lm	ll	lm	lm	--	ll	ll	lm	lm	lm	ll	lm	lm	ll	lm	ll	lm	lm	lm	ll	lm	ll	ll	ll	lm	ll	lm	lm	ll	ll	lm	lm	lm	ll	lm	ll	ll	ll	lm	ll	lm	lm
cXVII:12030125	20.719	lm x ll	lm	lm	lm	ll	lm	lm	ll	lm	lm	ll	ll	ll	lm	lm	lm	ll	lm	lm	ll	lm	--	lm	lm	lm	ll	lm	ll	ll	ll	lm	ll	lm	lm	ll	ll	lm	lm	lm	ll	lm	ll	ll	ll	lm	ll	lm	lm
cXVII:12488881	21.703	lm x ll	lm	lm	lm	ll	lm	lm	ll	lm	lm	--	ll	ll	lm	lm	lm	ll	lm	lm	ll	lm	--	lm	lm	lm	ll	lm	ll	ll	ll	lm	ll	lm	lm	ll	ll	lm	lm	lm	ll	lm	ll	ll	ll	lm	ll	lm	lm
cXVII:12956071	23.706	hk x hk	hk	kk	hk	hh	hk	hk	hk	kk	hk	hk	hh	hh	kk	hk	hk	hk	hk	kk	hh	hk	hh	kk	kk	kk	hh	kk	hk	hk	hh	hk	hk	kk	kk	hh	hk	kk	hk	hk	hk	hk	hh	hk	hk	kk	hh	kk	kk
cXVII:12936060	24.176	hk x hk	hk	kk	hk	hh	hk	hk	hk	kk	hk	hk	hh	hh	kk	hk	hk	hk	hk	kk	hh	hk	--	kk	kk	kk	hh	kk	hk	hk	hh	hk	hk	kk	kk	hh	hk	kk	hk	hk	hk	hk	hh	hk	hk	kk	hh	kk	kk
cXVII:13009049	25.323	hk x hk	hk	kk	hk	hh	hk	hk	hk	kk	--	--	hh	hh	kk	hk	hk	hk	hk	kk	hh	hk	hk	--	kk	kk	hh	kk	hk	hk	hh	hk	hk	kk	kk	hh	hk	kk	hk	hk	hk	hk	hh	hk	hk	kk	hh	kk	kk
cXVII:13051661	25.473	hk x hk	hk	kk	hk	hh	hk	hk	hk	kk	hk	kk	hh	hh	kk	hk	hk	hk	hk	kk	hh	hk	--	kk	kk	kk	hh	kk	hk	hk	hh	hk	hk	kk	kk	hh	hk	kk	hk	hk	hk	hk	hh	hk	hk	kk	hh	kk	kk
cXVII:13130424	26.953	lm x ll	lm	lm	lm	ll	lm	lm	ll	lm	lm	lm	ll	ll	lm	lm	lm	ll	lm	lm	ll	lm	ll	lm	lm	lm	ll	lm	ll	ll	ll	lm	ll	lm	lm	ll	ll	lm	lm	lm	lm	lm	ll	ll	ll	lm	ll	lm	lm
cXVII:13861718	31.221	lm x ll	ll	ll	ll	lm	ll	lm	lm	ll	--	ll	lm	lm	ll	ll	ll	lm	ll	ll	--	ll	lm	ll	ll	lm	lm	ll	lm	lm	lm	ll	lm	ll	ll	lm	lm	ll	ll	ll	ll	ll	lm	lm	lm	ll	lm	ll	ll
cXVII:14475860	36.139	lm x ll	lm	lm	lm	ll	lm	ll	ll	lm	lm	lm	ll	ll	lm	lm	lm	ll	lm	lm	lm	lm	lm	lm	lm	ll	ll	lm	ll	ll	ll	lm	ll	lm	lm	lm	ll	lm	lm	lm	lm	lm	ll	ll	ll	lm	ll	ll	lm
cXVII:14454363	36.703	lm x ll	lm	lm	lm	ll	lm	ll	ll	lm	lm	--	ll	ll	lm	lm	lm	ll	lm	lm	lm	--	ll	lm	lm	ll	ll	lm	--	ll	ll	lm	--	lm	lm	lm	ll	lm	lm	lm	lm	lm	ll	ll	ll	lm	ll	ll	lm
cXVII:14773391	39.666	lm x ll	lm	lm	lm	ll	lm	ll	ll	lm	lm	lm	ll	ll	lm	lm	lm	ll	lm	lm	lm	lm	ll	lm	ll	ll	ll	lm	ll	ll	ll	ll	ll	lm	lm	lm	ll	lm	lm	lm	lm	lm	ll	ll	ll	lm	ll	ll	lm
cXVII:14795678	40.168	lm x ll	lm	lm	lm	ll	lm	ll	ll	lm	--	lm	ll	ll	lm	lm	lm	ll	lm	lm	lm	lm	ll	lm	ll	ll	ll	lm	ll	ll	ll	ll	ll	lm	lm	lm	ll	lm	lm	lm	lm	lm	ll	ll	ll	lm	ll	ll	lm
cXVII:14940300	41.1	lm x ll	lm	lm	lm	ll	lm	ll	ll	lm	lm	lm	ll	ll	lm	lm	lm	ll	lm	lm	lm	lm	--	lm	ll	ll	ll	lm	ll	ll	ll	ll	ll	lm	lm	lm	ll	lm	lm	lm	lm	lm	ll	ll	ll	lm	ll	ll	lm
cXVII:14889473	41.715	lm x ll	lm	lm	lm	ll	lm	ll	ll	lm	lm	lm	ll	ll	lm	lm	lm	ll	lm	lm	lm	lm	--	lm	ll	ll	ll	lm	ll	ll	ll	ll	ll	lm	lm	lm	ll	lm	lm	lm	lm	lm	ll	ll	ll	lm	ll	ll	lm
cXVII:15341988	46.525	hk x hk	hk	hk	hk	hk	hh	hk	kk	hk	hh	hk	kk	kk	hk	hh	hh	kk	hh	hk	hh	hh	hk	hh	kk	hk	hk	hk	hk	kk	hk	kk	kk	hk	hh	hk	kk	hk	hh	hh	hh	hh	kk	kk	kk	kk	hk	kk	hk
cXVII:15982729	53.796	lm x ll	ll	ll	ll	lm	ll	lm	ll	ll	ll	ll	lm	lm	ll	ll	ll	ll	ll	ll	ll	ll	lm	ll	lm	lm	lm	lm	lm	lm	ll	lm	lm	ll	ll	ll	ll	ll	ll	ll	lm	lm	lm	ll	lm	lm	lm	lm	ll
cXVII:16864529	55.387	ef x eg	ef	ef	ef	eg	fg	eg	ef	ef	fg	ef	ee	ee	ef	fg	eg	ef	fg	ef	fg	fg	eg	fg	ee	eg	eg	ee	ef	ee	ef	ee	ee	ef	fg	--	ef	ef	eg	fg	eg	ef	ee	ef	ee	ee	eg	ee	ef
cXVII:16833123	56.612	nn x np	nn	nn	nn	np	np	np	nn	nn	--	--	nn	nn	nn	np	np	nn	np	nn	np	np	np	np	nn	np	np	nn	--	nn	nn	nn	nn	nn	np	nn	nn	nn	np	np	np	nn	nn	nn	nn	nn	np	nn	nn
cXVII:16832820	56.644	nn x np	nn	nn	nn	np	np	np	nn	nn	--	--	nn	nn	nn	np	np	nn	np	nn	np	np	np	np	nn	np	np	nn	--	nn	nn	nn	nn	nn	np	nn	nn	nn	np	np	np	nn	nn	nn	nn	nn	np	nn	nn
cXVII:17226081	58.419	hk x hk	hk	hk	hk	hk	hh	hk	hk	hk	hk	hk	kk	kk	hk	hh	hk	hk	hh	hk	--	hh	hk	hh	kk	hk	hh	kk	hk	kk	hk	kk	kk	hk	hh	hh	hk	hk	hk	hh	hk	hh	kk	hh	kk	kk	hk	kk	hk
cXVII:17226071	58.888	lm x ll	ll	--	ll	lm	ll	lm	ll	ll	lm	ll	lm	lm	ll	ll	lm	ll	ll	ll	--	ll	lm	ll	lm	lm	ll	lm	lm	lm	ll	lm	lm	ll	ll	ll	ll	ll	lm	ll	lm	ll	lm	ll	lm	lm	lm	lm	ll
cXVII:17356209	59.767	nn x np	nn	nn	nn	np	nn	np	nn	nn	np	nn	nn	nn	nn	np	np	nn	np	nn	np	np	np	np	nn	np	np	nn	np	nn	nn	nn	nn	nn	np	nn	nn	nn	np	np	np	nn	nn	np	nn	nn	np	nn	nn
cXVII:17373091	59.992	nn x np	nn	nn	nn	np	nn	np	nn	nn	np	nn	nn	nn	nn	np	np	nn	np	nn	np	np	np	np	nn	np	np	nn	np	nn	nn	nn	nn	nn	np	nn	nn	nn	np	np	np	nn	nn	np	nn	nn	np	nn	nn
cXVII:17663469	62.005	nn x np	nn	nn	nn	np	nn	np	nn	nn	np	nn	nn	nn	nn	np	np	nn	np	nn	np	np	np	np	nn	np	np	nn	--	nn	nn	nn	nn	nn	np	nn	nn	nn	np	np	np	nn	nn	np	nn	nn	np	nn	nn
cXVII:17746253	63.62	nn x np	nn	nn	nn	np	nn	np	nn	nn	np	--	nn	nn	nn	np	np	nn	np	nn	np	--	np	np	nn	np	np	nn	np	nn	nn	nn	nn	nn	np	nn	nn	nn	np	np	np	np	nn	np	nn	--	np	nn	nn
cXVII:18217515	67.311	ef x eg	ef	ef	ef	eg	ef	eg	ef	ef	eg	ef	ef	ee	ef	fg	eg	ef	fg	ef	fg	ef	eg	fg	ee	eg	fg	ee	--	ee	ef	ee	ee	ef	fg	--	ef	ee	eg	fg	eg	eg	ee	fg	ef	--	eg	eg	ef
cXVII:19990123	68.4	nn x np	nn	nn	nn	np	nn	np	nn	nn	np	nn	nn	nn	np	np	np	nn	np	nn	np	nn	np	np	nn	np	np	nn	--	nn	nn	nn	nn	nn	np	nn	nn	nn	np	np	np	nn	nn	np	nn	nn	np	np	nn
cXVII:19545644	69.23	nn x np	nn	nn	nn	np	nn	np	nn	nn	np	--	nn	nn	np	np	np	nn	np	nn	np	nn	np	np	nn	np	np	nn	nn	nn	nn	nn	nn	nn	np	nn	nn	nn	np	np	np	np	nn	np	nn	--	np	np	nn
cXVII:19586114	73.179	nn x np	np	np	np	nn	np	nn	np	np	nn	np	np	np	nn	nn	nn	np	nn	np	nn	np	np	nn	np	nn	nn	--	np	np	np	np	np	np	nn	nn	np	np	nn	nn	nn	nn	np	nn	np	np	nn	nn	np
cXVII:19585779	73.455	nn x np	np	np	np	nn	np	nn	np	np	nn	--	np	np	nn	nn	nn	np	nn	np	nn	np	np	nn	np	nn	nn	--	np	np	np	np	np	np	nn	nn	np	np	nn	nn	nn	nn	np	nn	np	np	nn	nn	np
cXVII:20261001	73.593	lm x ll	lm	lm	lm	ll	lm	ll	lm	lm	ll	lm	lm	ll	lm	ll	ll	lm	lm	lm	lm	lm	lm	lm	ll	ll	lm	ll	lm	ll	lm	ll	ll	lm	lm	--	lm	ll	ll	lm	ll	ll	ll	lm	lm	ll	ll	ll	lm
cXVII:19506720	73.708	hk x hk	kk	kk	kk	--	kk	--	kk	kk	--	kk	kk	hk	hk	--	hh	kk	hk	kk	hk	kk	hk	hk	hk	hh	hk	hk	hk	hk	kk	hk	hk	kk	hk	kk	kk	hk	hh	hk	hh	hh	hk	hk	kk	hk	hh	--	kk
cXVII:19468463	74.309	nn x np	np	np	np	nn	np	nn	np	np	nn	np	np	np	nn	nn	nn	np	nn	np	nn	np	np	nn	np	nn	nn	np	np	np	np	np	np	np	nn	nn	np	np	nn	nn	nn	nn	np	nn	np	np	nn	nn	np
cXVII:19434264	74.644	hk x hk	kk	kk	kk	hh	kk	hh	kk	kk	hh	kk	kk	hk	kk	hh	hh	kk	hk	kk	hk	kk	hk	hk	hk	hh	hk	hk	hk	hk	kk	hk	hk	kk	hk	kk	kk	hk	hh	hk	hh	hh	hk	hk	kk	hk	hh	hh	kk
cXVII:19506762	74.806	lm x ll	lm	lm	lm	--	--	--	lm	lm	--	lm	lm	ll	lm	--	ll	lm	lm	lm	lm	lm	lm	lm	ll	ll	lm	ll	lm	ll	lm	ll	ll	lm	lm	--	lm	ll	ll	lm	ll	ll	ll	lm	lm	ll	ll	--	lm
cXVII:19434282	74.837	nn x np	np	np	np	nn	np	nn	np	np	nn	np	np	np	np	nn	nn	np	nn	np	nn	np	np	nn	np	nn	nn	np	np	np	np	np	np	np	nn	nn	np	np	nn	nn	nn	nn	np	nn	np	np	nn	nn	np
cXVII:19427318	75.222	nn x np	np	np	np	nn	np	nn	np	np	nn	np	np	np	np	nn	nn	np	nn	np	nn	np	np	nn	np	nn	nn	np	np	np	np	np	np	np	nn	nn	np	np	nn	nn	nn	nn	np	nn	np	np	nn	nn	np
cXVII:19433988	75.518	lm x ll	lm	lm	lm	ll	lm	ll	lm	lm	ll	lm	lm	ll	lm	ll	ll	lm	lm	lm	lm	lm	lm	lm	ll	ll	lm	ll	lm	ll	lm	ll	ll	lm	lm	--	lm	ll	ll	lm	ll	ll	ll	lm	lm	ll	ll	ll	lm
cXVII:19437682	76.019	lm x ll	lm	lm	lm	ll	lm	ll	lm	lm	ll	lm	lm	ll	lm	ll	ll	lm	lm	lm	lm	lm	lm	lm	ll	ll	lm	ll	lm	ll	lm	ll	ll	lm	lm	--	lm	ll	ll	lm	ll	ll	ll	lm	lm	ll	ll	ll	lm
cXVIII:1028218	0	lm x ll	ll	lm	lm	lm	lm	lm	lm	ll	ll	lm	ll	ll	lm	lm	ll	lm	lm	lm	lm	lm	lm	lm	lm	lm	lm	lm	lm	ll	lm	ll	lm	ll	ll	ll	ll	lm	ll	lm	lm	lm	ll	ll	lm	ll	lm	lm	ll
cXVIII:1093925	0.634	lm x ll	ll	lm	lm	lm	lm	lm	lm	ll	ll	lm	ll	ll	lm	lm	ll	lm	lm	lm	--	lm	lm	lm	lm	lm	lm	lm	lm	ll	lm	ll	lm	--	ll	ll	ll	lm	ll	lm	lm	lm	ll	ll	lm	ll	lm	lm	ll
cXVIII:1209965	1.737	lm x ll	ll	lm	lm	lm	lm	lm	lm	ll	ll	lm	ll	ll	lm	lm	ll	lm	lm	lm	lm	lm	lm	lm	lm	lm	lm	lm	lm	ll	lm	lm	lm	ll	ll	ll	ll	lm	ll	lm	lm	lm	ll	ll	lm	ll	lm	lm	ll
cXVIII:1401277	7.465	nn x np	nn	nn	np	nn	nn	np	np	nn	--	nn	np	nn	np	np	np	np	nn	np	np	np	--	np	nn	np	nn	nn	nn	nn	nn	nn	nn	nn	np	nn	nn	nn	np	--	nn	nn	np	nn	np	np	np	np	np
cXVIII:1899911	9.94	nn x np	nn	nn	np	nn	nn	np	np	nn	nn	nn	np	nn	np	np	np	np	nn	np	np	np	--	nn	nn	np	nn	nn	nn	nn	nn	nn	nn	nn	np	nn	nn	nn	np	nn	nn	nn	np	nn	np	np	np	np	np
cXVIII:1900275	10.12	nn x np	nn	nn	np	nn	nn	np	np	nn	nn	nn	np	nn	np	np	np	np	nn	np	np	np	--	nn	nn	np	nn	nn	nn	nn	nn	nn	nn	nn	np	nn	nn	nn	np	nn	nn	nn	np	nn	np	np	np	np	np
cXVIII:1607203	10.561	nn x np	nn	nn	np	nn	nn	np	np	nn	nn	nn	np	nn	np	np	np	np	nn	np	np	np	np	np	nn	np	nn	nn	nn	nn	nn	nn	nn	nn	np	nn	nn	nn	np	nn	nn	nn	np	--	np	np	np	np	np
cXVIII:1639041	10.917	nn x np	nn	nn	np	nn	nn	np	np	nn	nn	--	np	nn	np	np	np	np	nn	np	np	np	np	--	nn	np	nn	nn	nn	--	nn	nn	nn	--	np	nn	nn	nn	np	nn	--	nn	np	nn	np	np	np	np	np
cXVIII:1639081	11.031	nn x np	nn	nn	np	nn	nn	np	np	nn	nn	--	np	nn	np	np	np	np	nn	np	np	np	--	np	nn	np	nn	nn	nn	nn	nn	nn	nn	nn	np	nn	nn	nn	np	nn	--	nn	np	nn	np	np	np	np	np
cXVIII:3170947	22.814	hk x hk	hh	hh	kk	hk	hh	kk	hk	hh	hh	hk	kk	hh	kk	kk	kk	kk	hk	kk	hk	hk	hk	hk	hk	kk	hk	hk	hk	hh	hk	kk	hk	hh	hk	hh	hh	hk	kk	kk	kk	kk	hh	hh	kk	hk	kk	hk	hk
cXVIII:3106706	23.845	hk x hk	hh	hh	kk	hk	hh	kk	kk	hh	hh	hk	kk	hh	kk	kk	kk	kk	hk	kk	kk	hk	kk	hk	hk	kk	hk	hk	hk	hh	hk	kk	hk	hh	hk	hh	hh	hk	kk	kk	kk	hk	hh	hh	kk	hk	kk	hk	hk
cXVIII:3705640	27.81	hk x hk	kk	kk	hh	hk	kk	hh	hk	kk	kk	kk	hh	kk	hh	hh	hh	hh	hk	hh	hk	hk	hk	hk	kk	hh	kk	hk	--	kk	kk	hh	hk	kk	hk	kk	kk	hk	hh	hh	hh	hk	hk	hk	hh	hk	hh	hk	hk
cXVIII:3705398	27.927	hk x hk	hh	hh	kk	hk	hh	kk	hk	hh	hh	--	kk	hh	kk	kk	kk	kk	hk	kk	hk	hk	hk	hk	hh	kk	hh	hk	--	hh	hh	kk	hk	hh	hk	hh	hh	hk	kk	kk	kk	hk	hk	hk	kk	hk	kk	hk	hk
cXVIII:3920643	28.379	hk x hk	kk	kk	hh	hk	kk	hh	hk	kk	kk	kk	hh	kk	hh	hh	hh	hh	hk	hh	hk	hk	hk	hk	kk	hh	kk	hk	hk	kk	kk	hh	hk	kk	hk	kk	kk	hk	hh	hh	hh	hk	hk	hk	hh	hk	hh	hk	hk
cXVIII:4062066	28.72	hk x hk	kk	kk	hh	hh	kk	hh	hk	kk	kk	kk	hh	kk	hh	hh	hh	hh	hk	hh	hk	hk	hk	hk	kk	hh	kk	hk	hk	kk	kk	hh	hk	kk	hk	kk	kk	hk	hh	hh	hh	hk	hk	hk	hh	hk	hh	hk	hk
cXVIII:4076547	29.059	hk x hk	kk	kk	hh	hh	kk	--	hk	kk	--	--	hh	kk	hh	hh	hh	hh	hk	hh	--	hk	--	hk	kk	hh	kk	hk	kk	kk	kk	hh	hk	--	hk	kk	kk	hk	hh	hh	hh	hk	hk	hk	hh	hk	hh	hk	hk
cXVIII:4414164	29.447	hk x hk	hh	hh	kk	kk	hh	kk	hk	hh	hh	--	kk	hh	kk	kk	kk	kk	hk	kk	hk	hk	hk	hk	hh	kk	hh	hk	--	hh	hh	kk	hk	hh	hk	hh	hh	hk	kk	kk	kk	hk	hk	hk	kk	hk	kk	hk	hk
cXVIII:4565306	29.874	hk x hk	kk	kk	hh	hh	kk	hh	hk	kk	kk	kk	hh	kk	hh	hh	hh	hh	hk	hh	hk	hk	hk	hk	kk	hh	kk	hk	hk	kk	kk	hh	hk	kk	hk	kk	kk	hk	hh	hh	hh	hk	hk	hk	--	hk	hh	hk	hk
cXVIII:5346920	31.319	nn x np	nn	nn	np	np	nn	np	nn	nn	nn	--	np	nn	np	np	np	np	nn	np	np	--	np	nn	nn	np	nn	nn	nn	nn	nn	np	nn	nn	nn	np	nn	nn	np	np	np	nn	nn	nn	np	np	np	nn	np
cXVIII:5764853	31.791	nn x np	nn	nn	np	np	nn	np	nn	nn	nn	nn	np	nn	np	np	np	np	nn	np	np	np	np	nn	nn	np	nn	nn	nn	nn	nn	np	nn	nn	nn	np	nn	nn	np	np	np	nn	nn	nn	np	np	np	nn	np
cXVIII:5936170	36.162	lm x ll	ll	ll	lm	lm	ll	lm	lm	ll	ll	ll	lm	ll	lm	lm	lm	lm	lm	ll	ll	lm	lm	lm	lm	lm	ll	lm	lm	ll	ll	lm	lm	ll	lm	ll	ll	ll	lm	ll	lm	lm	lm	lm	lm	ll	lm	lm	ll
cXVIII:5951504	36.505	lm x ll	ll	ll	lm	lm	ll	lm	lm	ll	ll	ll	lm	ll	lm	lm	lm	lm	lm	ll	ll	lm	lm	lm	lm	lm	ll	lm	--	ll	ll	lm	lm	ll	lm	ll	ll	ll	lm	ll	lm	lm	lm	lm	lm	ll	lm	lm	ll
cXVIII:5996282	37.539	lm x ll	ll	ll	lm	lm	ll	lm	lm	ll	ll	ll	lm	ll	lm	lm	lm	lm	lm	ll	ll	lm	lm	lm	lm	lm	ll	lm	lm	ll	lm	lm	lm	ll	lm	ll	ll	ll	lm	ll	lm	--	lm	lm	lm	ll	lm	lm	ll
cXVIII:6089434	37.693	lm x ll	ll	ll	lm	lm	ll	lm	lm	ll	--	--	lm	ll	lm	lm	lm	--	lm	ll	--	--	lm	lm	lm	lm	ll	lm	--	ll	lm	lm	lm	--	lm	ll	ll	ll	lm	ll	lm	--	lm	lm	lm	ll	lm	lm	ll
cXVIII:6381863	37.825	nn x np	np	np	nn	nn	np	nn	np	np	np	--	nn	np	nn	nn	nn	nn	np	nn	nn	--	nn	np	np	nn	np	np	np	np	np	nn	np	np	np	np	np	np	nn	nn	nn	np	np	np	nn	nn	nn	np	nn
cXVIII:6320754	38.039	nn x np	np	np	nn	nn	np	nn	np	np	np	np	nn	np	nn	nn	nn	nn	np	nn	nn	nn	nn	np	np	nn	np	np	np	np	np	nn	np	np	np	--	np	np	nn	nn	nn	np	np	np	nn	nn	nn	np	nn
cXVIII:6502253	41.36	hk x hk	hk	hk	hk	hk	hk	kk	hh	hk	hk	hk	hk	hk	hk	hk	hk	hk	hh	kk	kk	hk	hk	hh	hh	hk	hk	hh	hk	hk	hk	hk	hh	hk	hh	hk	hk	hk	hk	kk	hk	hh	hh	hh	hk	kk	hk	hh	kk
cXVIII:6638438	42.336	hk x hk	hk	hk	hk	hk	hk	hh	kk	hk	hk	hk	hk	hk	hk	hk	hk	hk	kk	hh	hh	hk	hk	kk	kk	hk	hk	kk	hk	hk	hk	hk	kk	hk	kk	hh	hk	hk	hh	hh	hk	kk	kk	kk	hk	hh	hk	kk	hh
cXVIII:6528245	44.49	lm x ll	lm	lm	ll	ll	lm	lm	ll	lm	lm	lm	ll	lm	ll	ll	ll	ll	ll	lm	lm	ll	ll	ll	ll	ll	lm	ll	lm	lm	lm	ll	ll	lm	ll	lm	lm	lm	ll	lm	ll	ll	ll	ll	ll	lm	ll	ll	lm
cXVIII:6612380	44.997	lm x ll	lm	lm	ll	ll	lm	lm	ll	lm	lm	lm	ll	lm	ll	ll	ll	ll	ll	lm	lm	ll	--	ll	ll	ll	lm	ll	lm	lm	lm	ll	ll	lm	ll	lm	lm	lm	lm	lm	ll	ll	ll	ll	ll	lm	ll	ll	lm
cXVIII:7627585	46.592	nn x np	nn	nn	np	np	nn	np	nn	nn	nn	nn	nn	nn	np	np	np	np	nn	np	np	np	np	nn	nn	np	nn	nn	np	np	nn	np	nn	nn	nn	np	nn	nn	np	np	np	nn	nn	nn	np	np	nn	nn	np
cXVIII:7651019	62.257	lm x ll	lm	lm	lm	ll	lm	lm	ll	lm	ll	lm	ll	lm	ll	ll	ll	ll	ll	lm	ll	ll	--	ll	ll	ll	ll	ll	ll	ll	lm	ll	lm	lm	lm	lm	lm	ll	lm	lm	ll	ll	ll	ll	ll	lm	ll	lm	lm
cXVIII:8650285	69.937	lm x ll	lm	lm	lm	ll	lm	lm	ll	lm	ll	lm	ll	lm	ll	ll	ll	ll	ll	lm	ll	lm	lm	ll	ll	ll	ll	lm	ll	ll	lm	ll	lm	lm	lm	lm	lm	ll	lm	ll	ll	ll	ll	ll	ll	lm	lm	lm	lm
cXVIII:8943971	75.866	lm x ll	ll	ll	ll	lm	ll	ll	lm	ll	lm	ll	lm	ll	lm	lm	ll	lm	lm	ll	lm	--	lm	--	lm	lm	lm	ll	lm	lm	ll	lm	ll	lm	ll	ll	ll	lm	ll	lm	lm	lm	lm	lm	lm	ll	ll	ll	ll
cXVIII:9002148	76.323	lm x ll	ll	ll	ll	lm	ll	ll	lm	ll	lm	ll	lm	ll	lm	lm	ll	lm	lm	ll	lm	ll	lm	ll	lm	lm	lm	ll	lm	lm	ll	lm	ll	lm	ll	ll	ll	lm	ll	lm	lm	lm	lm	lm	lm	ll	ll	ll	ll
cXVIII:9004787	76.748	lm x ll	ll	ll	ll	lm	ll	ll	lm	ll	lm	ll	lm	ll	lm	lm	ll	lm	lm	ll	lm	ll	lm	ll	lm	lm	lm	ll	lm	lm	ll	lm	ll	lm	ll	ll	ll	lm	ll	lm	lm	lm	lm	lm	lm	ll	ll	ll	ll
cXVIII:12122499	80.809	hk x hk	kk	hk	hk	hh	hk	hk	hk	kk	hk	kk	hk	kk	hh	hk	hk	hk	hh	hk	hk	hk	hk	hk	hk	hh	hh	kk	--	hh	kk	hh	kk	hh	kk	hk	kk	hh	hk	hk	hh	hk	hh	hk	hh	kk	kk	hk	kk
cXVIII:12404113	81.29	hk x hk	hh	hk	hk	kk	hk	hk	hk	hh	hk	hh	hk	hh	kk	hk	hk	hk	kk	hk	hk	hk	hk	hk	hk	kk	kk	hh	hk	kk	hh	kk	hh	kk	hh	hk	hh	kk	hk	hk	kk	hk	kk	hk	kk	hh	hh	hk	hh
cXVIII:12436485	81.581	hk x hk	kk	hk	hk	hh	hk	hk	hh	kk	hk	kk	hk	kk	hh	hk	hk	hk	hh	hk	hk	hk	hk	hk	hk	hh	hh	kk	--	hh	kk	hh	kk	hh	kk	hk	kk	hh	hk	hk	hh	hk	hh	hk	hh	kk	kk	hk	kk
cXVIII:12483624	81.692	hk x hk	hh	hk	hk	kk	hk	hk	hk	hh	hk	hh	hk	hh	kk	hk	hk	hk	kk	hk	hk	hk	hk	hk	hk	kk	kk	hh	hk	kk	hh	kk	hh	kk	hh	hk	hh	kk	hk	hk	kk	hk	kk	hk	kk	hh	hh	hk	hh
cXVIII:12483564	82.074	hk x hk	kk	hk	hk	hh	hk	hk	hk	kk	hk	kk	hk	kk	hh	hk	hk	hk	hh	hk	hk	hk	hk	hk	hk	hh	hh	kk	hh	hh	hk	hh	--	hh	kk	hk	kk	hh	hk	hk	hh	hh	hh	hk	hh	kk	kk	hk	kk
cXVIII:12181126	82.518	hk x hk	hh	hk	hk	kk	hk	hk	hk	hh	hk	--	hk	hh	kk	hk	hk	hk	kk	hk	hk	hk	hk	hk	hk	kk	kk	hh	hk	kk	hh	kk	hh	kk	hh	hk	hh	kk	hk	hk	kk	hk	kk	hk	kk	hh	hh	hk	hh
cXVIII:12181431	82.794	hk x hk	kk	hk	hk	hh	hk	hk	hk	kk	hk	--	hk	kk	hh	hk	hk	hk	hh	hk	hk	hk	hk	hk	hk	hh	hh	kk	hk	hh	hk	hh	kk	hh	kk	hk	kk	hh	hk	hk	hh	hh	hh	hk	hh	kk	kk	hk	kk
cXVIII:17529776	84.869	hk x hk	hh	hk	hk	kk	hk	hk	kk	hh	hk	hh	hk	hh	kk	hk	hk	hk	kk	hk	hk	hk	hk	hk	hk	kk	kk	hh	hk	kk	hh	kk	hh	kk	hh	kk	hh	kk	hk	hk	kk	hk	kk	hk	kk	hh	hh	hk	hh
cXVIII:17652370	85.519	hk x hk	hh	hk	hk	kk	hk	hk	kk	hh	hk	--	hk	hh	kk	hk	hk	hk	kk	hk	hk	hk	hk	hk	hk	kk	kk	--	hk	kk	hh	kk	hh	kk	hh	kk	hh	kk	hk	hk	kk	hk	kk	hk	kk	hh	hh	hk	hh
[truncated: 193 more columns]
