# Supplementary material for: QTL associated with resistance to cassava brown streak and cassava mosaic diseases in a bi-parental cross of two Tanzanian farmer varieties, Namikonga and Albert
Source: Theor Appl Genet. 2017 Jul 13;130(10):2069–90. doi: 10.1007/s00122-017-2943-z (PMC5606945; doi:10.1007/s00122-017-2943-z)
Supplement: Supplementary file 6 — Note 6: GACD outputs presenting QTL that are associated with the resistance to CBSD-induced root necrosis (qCBSDRN) and CMD (qCMD) in Namikonga and Albert (XLSX 23 kb) [file 122_2017_2943_MOESM6_ESM.xlsx]

## Sheet: Manuscript details
Supplementary Note 6
Article title: QTL associated with resistance to cassava brown streak and cassava mosaic diseases in a bi-parental cross of two Tanzanian farmer-varieties, Namikonga and Albert
Journal Name: Theoretical and Applied Genetics
Author names: E. A. Masumba, F. Kapinga, G. Mkamilo, S. Kasele, H. Kulembeka, S. Rounsley, J. V. Bredeson, J. B. Lyons, D. S. Rokhsar, E. Kanju, M. S. Katari, A. A. Myburg, N. A. van der Merwe and M. E. Ferguson
Affiliation and email of corresponding author: Morag Ferguson, International Institute of Tropical Agriculture (IITA), P.O. Box 30709, Nairobi 00100, Kenya; m.ferguson@cgiar.org

## Sheet: Suppl. Note 6
SUPPLEMENTARY NOTE 6:
GACD outputs presenting QTLs that are associated with CBSDRN and CMD resistance in 'Namikonga' and 'Albert' respectively
1. CBSD-induced root necrosis resistance (seasons 2013 and 2014)
TraitID	TraitName	Chromosome	Position	LeftMarker	RightMarker	LOD	PVE(%)	EffectF	EffectM	EffectFM	M(AC)	M(AD)	M(BC)	M(BD)	LeftCI	RightCI
1	cbsdnec_ndl13	II	23	cII:3454303	cII:3552915	4.7634	47.38	0.3004	-0.3158	-0.4968	2.1521	3.7774	2.545	2.183	22.5	23.5
2	cbsdnec_ndl14	II	23	cII:3454303	cII:3552915	3.2414	42.46	-0.437	0.2594	-0.2744	1.6558	1.6857	3.0784	2.0109	22.5	23.5
3	cbsdnec_chz13	III	56	cIII:7350926	cIII:7428125	3.1037	15.74	-0.044	-0.3277	0.1455	3.5831	3.9476	3.3802	4.3264	54.5	56.5
2	cbsdnec_ndl14	IV	11	cIV:2767959	cIV:3083982	4.2199	9.55	-0.3002	-0.0533	0.0435	1.8337	1.8534	2.347	2.5407	10.5	11.5
3	cbsdnec_chz13	V	39	cV:5737200	cV:6348743	3.9151	5.87	-0.0157	-0.2163	-0.0289	3.5566	4.047	3.6458	4.0205	36.5	39.5
4	cbsdnec_chz14	VI	39	cVI:14734153	cVI:18400898	3.3434	38.87	-0.0105	0.0302	-0.6807	2.5785	3.8797	3.9609	2.5391	38.5	40.5
1	cbsdnec_ndl13	VII	0	cVII:265985	cVII:311738	4.4034	8.39	0.0819	-0.1849	0.1669	2.6623	2.6983	2.1647	2.8682	0	1.5
1	cbsdnec_ndl13	X	45	cX:8156006	cX:8151902	3.0399	6.31	0.0476	-0.0511	0.2087	2.8201	2.5048	2.3075	2.827	44.5	46.5
4	cbsdnec_chz14	XI	53	cXI:4527454	cXI:4617294	7.5006	17.4	-0.335	0.2411	0.2147	3.3832	2.4715	3.6239	3.571	51.5	54.5
4	cbsdnec_chz14	XI	45	cXI:4502175	cXI:4527454	3.8104	7.54	-0.0021	0.2978	-0.0211	3.5742	3.0208	3.6206	2.9827	36.5	47.5
3	cbsdnec_chz13	XI	55	cXI:4617294	cXI:4760631	3.5986	5.32	-0.0291	-0.0431	0.1998	3.9561	3.6427	3.6148	4.1004	53.5	55.5
3	cbsdnec_chz13	XI	41	cXI:4502175	cXI:4527454	3.3504	5.19	0.1136	0.173	-0.0458	4.0654	3.8109	3.9298	3.4922	36.5	49.5
2	cbsdnec_ndl14	XII	32	cXII:5111424	cXII:5900335	8.9565	21.65	-0.4206	-0.0283	0.0049	1.6754	1.7221	2.5067	2.5732	28.5	36.5
3	cbsdnec_chz13	XV	74	cXV:10284918	cXV:11536830	5.7609	8.82	-0.2491	-0.0433	-0.0343	3.5052	3.6604	4.072	4.0899	66.5	74.5
4	cbsdnec_chz14	XVI	90	cXVI:13936019	cXVI:14216873	4.4843	23.49	-0.3421	-0.5271	-0.2131	2.1375	3.6179	3.2478	3.8759	89.5	90.5
3	cbsdnec_chz13	XVI	46	cXVI:6452007	cXVI:7363492	3.0881	5.12	-0.0252	-0.0999	-0.1576	3.5551	4.0702	3.9207	3.8054	43.5	47.5
4	cbsdnec_chz14	XVIII	74	cXVIII:8650285	cXVIII:8943971	5.095	36.83	0.1003	0.0139	-0.6426	2.7507	4.0082	3.8353	2.5223	72.5	76.5
4	cbsdnec_chz14	XVIII	25	cXVIII:3106706	cXVIII:3705640	3.9928	16.1	0.1789	0.1526	0.4181	4.1887	3.0474	2.9947	3.5257	23.5	25.5
2	cbsdnec_ndl14	XVIII	39	cXVIII:6320754	cXVIII:6502253	3.31	37	0.0113	-0.0846	0.5569	2.6896	1.745	1.5532	2.8361	38.5	39.5
CMD resistance (2013 results)
TraitID	TraitName	Chromosome	Position	LeftMarker	RightMarker	LOD	PVE(%)	EffectF	EffectM	EffectFM	M(AC)	M(AD)	M(BC)	M(BD)	LeftCI	RightCI
2	Chz13_cmd6	I	97	cI:19391775	cI:19548944	3.5731	4.11	-0.1053	0.0572	0.1091	2.4844	2.1517	2.4768	2.5806	95.5	99.5
1	Chz13_cmd3	II	34	cII:6231543	cII:7522028	3.2105	4.77	0.1081	0.1045	-0.0151	2.1111	1.9323	1.9251	1.686	30.5	40.5
2	Chz13_cmd6	III	59	cIII:10973814	cIII:10011469	3.1035	3.86	0.1523	0.0078	-0.0368	2.551	2.6091	2.3202	2.2309	58.5	59.5
1	Chz13_cmd3	IV	13	cIV:3982566	cIV:2927210	3.1482	4.79	-0.0055	0.0724	0.1655	2.2597	1.7838	1.9396	2.1258	10.5	15.5
2	Chz13_cmd6	V	71	cV:9268941	cV:10924271	9.71	14.05	0.0432	0.2715	0.128	2.8662	2.0673	2.5239	2.2368	68.5	73.5
4	Ndl13_cmd3	V	40	cV:6374034	cV:6348932	3.6991	11.17	-0.0967	0.2837	0.1008	2.7519	1.9827	2.7437	2.3778	39.5	40.5
6	Ndl13_cmd9	VI	62	cVI:20250430	cVI:20810014	4.7041	10.1	0.0978	0.2904	-0.0184	2.3185	1.7745	2.1597	1.5422	61.5	62.5
3	Chz13_cmd9	X	12	cX:1986981	cX:2500662	5.9323	10.15	-0.0638	-0.0543	-0.2695	3.543	4.1905	4.2096	3.7792	10.5	13.5
1	Chz13_cmd3	X	52	cX:8859608	cX:9048199	3.5653	5.93	-0.0485	0.0373	-0.1571	1.7554	1.9951	2.1666	1.7779	50.5	52.5
6	Ndl13_cmd9	XII	39	cXII:9335575	cXII:10102374	12.6777	20.38	0.051	0.4181	0.0143	2.4301	1.5652	2.2994	1.4919	35.5	42.5
2	Chz13_cmd6	XII	38	cXII:5900335	cXII:9335575	10.9498	14.32	0.0664	0.2896	0.0384	2.8209	2.1649	2.6113	2.109	33.5	42.5
4	Ndl13_cmd3	XII	38	cXII:5900335	cXII:9335575	10.8267	20.38	-0.0273	0.4444	0.0208	2.874	1.9435	2.8869	2.0397	33.5	41.5
5	Ndl13_cmd6	XII	38	cXII:5900335	cXII:9335575	10.3192	20.61	0.0031	0.4436	0.043	2.9839	2.0107	2.8917	2.0906	35.5	41.5
1	Chz13_cmd3	XII	39	cXII:9335575	cXII:10102374	9.3883	15	0.0148	0.2546	0.022	2.2087	1.6556	2.1351	1.6699	35.5	45.5
2	Chz13_cmd6	XVI	75	cXVI:12590011	cXVI:12434681	3.1718	3.63	-0.1325	-0.0484	-0.0631	2.1751	2.3982	2.5663	2.5369	73.5	81.5
1	Chz13_cmd3	XVII	21	cXVII:12030125	cXVII:12488881	3.46	5.35	-0.0345	-0.0469	0.1553	1.9926	1.7759	1.7511	2.1556	19.5	21.5
3	Chz13_cmd9	XVIII	73	cXVIII:8650285	cXVIII:8943971	4.0983	35.69	0.0432	0.0279	-0.5123	3.4536	4.4225	4.3918	3.3114	72.5	73.5
CMD resistance (2014 results)
TraitID	TraitName	Chromosome	Position	LeftMarker	RightMarker	LOD	PVE(%)	EffectF	EffectM	EffectFM	M(AC)	M(AD)	M(BC)	M(BD)	LeftCI	RightCI
6	Ndl14_cmd9	I	72	cI:15891396	cI:16140931	3.6365	7.97	-0.0124	0.0928	-0.2167	1.5792	1.827	2.0374	1.4184	70.5	73.5
3	Chz14_cmd9	I	77	cI:16444969	cI:17133348	3.2458	5.18	-0.0485	0.3018	-0.1074	2.7134	2.3247	3.0252	2.2069	75.5	79.5
6	Ndl14_cmd9	I	66	cI:12617571	cI:14956077	3.0728	7.66	-0.0273	-0.1131	0.1863	1.819	1.6725	1.5009	2.0996	64.5	66.5
1	Chz14_cmd3	II	31	cII:4722413	cII:6114475	3.6832	7.03	0.2564	0.0779	0.0647	2.6652	2.3798	2.0229	1.9965	29.5	31.5
4	Ndl14_cmd3	II	85	cII:13956600	cII:14143547	3.4072	5.47	0.0838	-0.0337	0.2091	2.3745	2.0236	1.7887	2.2742	84.5	85.5
2	Chz14_cmd6	III	65	cIII:20233083	cIII:17215597	7.9225	14.95	0.4269	0.0979	-0.0222	2.7634	2.612	1.954	1.7139	61.5	70.5
3	Chz14_cmd9	III	67	cIII:20233083	cIII:17215597	4.1044	10.67	0.4449	0.0552	-0.097	2.9632	3.0469	2.2674	1.9629	61.5	73.5
4	Ndl14_cmd3	VI	41	cVI:14734153	cVI:18400898	4.7795	19.27	0.0075	-0.4195	-0.0027	1.7169	2.5613	1.7073	2.5408	39.5	42.5
5	Ndl14_cmd6	VI	42	cVI:14734153	cVI:18400898	4.247	11.22	-0.0223	-0.3178	-0.0625	1.3418	2.1026	1.5115	2.0222	39.5	43.5
4	Ndl14_cmd3	V	40	cV:6374034	cV:6348932	5.3894	7.6	-0.2525	0.0443	-0.0349	1.8611	1.8421	2.4358	2.2774	39.5	40.5
3	Chz14_cmd9	V	54	cV:7989459	cV:8525487	3.1108	4.44	0.1296	0.2133	-0.1647	2.7409	2.6436	2.8111	2.0552	52.5	58.5
5	Ndl14_cmd6	VIII	51	cVIII:10792570	cVIII:15126728	3.0775	10.97	0.135	-0.1751	-0.2226	1.4594	2.2547	1.6345	1.5395	48.5	52.5
4	Ndl14_cmd3	IX	46	cIX:5275320	cIX:5899750	3.8991	14.71	0.0215	-0.1547	0.3505	2.4237	2.032	1.6797	2.69	45.5	47.5
5	Ndl14_cmd6	X	47	cX:8151902	cX:8859608	4.3007	17.35	0.2619	-0.1907	-0.2783	1.5693	2.5073	1.6021	1.4268	44.5	48.5
6	Ndl14_cmd9	X	48	cX:8151902	cX:8859608	3.525	23.9	0.1059	-0.2327	-0.3047	1.2978	2.3726	1.6955	1.5513	46.5	49.5
4	Ndl14_cmd3	X	1	cX:109425	cX:690891	3.1233	6.56	-0.1863	-0.0775	0.1501	2.0098	1.8645	2.0821	2.5372	0	1.5
1	Chz14_cmd3	XII	56	cXII:10022137	cXII:11747091	16.0026	50.37	-2.5318	-2.6098	2.6028	1.8765	1.8905	1.7345	12.1597	54.5	56.5
4	Ndl14_cmd3	XII	41	cXII:9335575	cXII:10102374	15.9156	27.01	0.0033	0.4952	-0.0298	2.5783	1.6474	2.6313	1.5812	38.5	44.5
3	Chz14_cmd9	XII	39	cXII:9335575	cXII:10102374	15.2873	27.33	0.0486	0.7274	-0.0301	3.3215	1.9269	3.2844	1.7694	35.5	43.5
2	Chz14_cmd6	XII	40	cXII:9335575	cXII:10102374	11.9028	19	0.0396	0.4939	-0.0191	2.7897	1.8402	2.7487	1.7228	34.5	44.5
5	Ndl14_cmd6	XII	35	cXII:5900335	cXII:9335575	8.2011	16.32	0.0273	0.365	-0.0905	2.0704	1.5215	2.1968	1.2858	32.5	44.5
6	Ndl14_cmd9	XII	37	cXII:5900335	cXII:9335575	6.0255	14.04	0.0673	0.2804	-0.0131	2.0622	1.5277	1.9538	1.3668	32.5	37.5
1	Chz14_cmd3	XII	38	cXII:5900335	cXII:9335575	4.902	4.46	0.0713	0.2993	0.0896	2.7306	1.9527	2.4087	1.9893	32.5	48.5
6	Ndl14_cmd9	XIII	1	cXIII:2762645	cXIII:3680709	3.0826	6.24	-0.1653	0.0932	0.0416	1.6817	1.4122	1.9292	1.8259	0	1.5
4	Ndl14_cmd3	XV	47	cXV:8245771	cXV:8245734	3.738	5.28	-0.0317	0.0055	-0.2613	1.816	2.3276	2.4021	1.8684	46.5	47.5
2	Chz14_cmd6	XVI	66	cXVI:10832576	cXVI:10872721	4.3152	16.02	0.276	-0.1164	-0.3498	2.0979	3.0303	2.2454	1.7787	65.5	66.5
