# Supplementary material for: QTL associated with resistance to cassava brown streak and cassava mosaic diseases in a bi-parental cross of two Tanzanian farmer varieties, Namikonga and Albert
Source: Theor Appl Genet. 2017 Jul 13;130(10):2069–90. doi: 10.1007/s00122-017-2943-z (PMC5606945; doi:10.1007/s00122-017-2943-z)
Supplement: Supplementary file 7 — Note 7: GACD outputs presenting QTL that are associated with the resistance to CBSD foliar symptoms (qCBSDRNF and qCBSDF) in ‘Namikonga’ (XLSX 25 kb) [file 122_2017_2943_MOESM7_ESM.xlsx]

## Sheet: Suppl. Note 7
SUPPLEMENTARY NOTE 7:
GACD outputs (.RIC file) presenting QTLs that are associated with the resistance to CBSD foliar symptoms (qCBSDRNF and qCBSDF) in 'Namikonga'.
1. CBSD foliar symptoms resistance - Season 1 (2013)
TraitID	TraitName	Chromosome	Position	LeftMarker	RightMarker	LOD	PVE(%)	EffectF	EffectM	EffectFM	M(AC)	M(AD)	M(BC)	M(BD)	LeftCI	RightCI
3	fol9_chz13	I	72	cI:15891396	cI:16140931	3.3007	3.54	-0.1208	0.0442	-0.1001	1.7323	1.8442	2.1742	1.8856	71.5	73.5
5	fol6_ndl13	II	23	cII:3454303	cII:3552915	17.8072	74.39	-0.3267	0.3114	-0.3109	1.103	1.1019	2.3781	1.1336	22.5	23.5
1	fol3_chz13	II	3	cII:1419281	cII:1419681	13.6497	60.43	-0.103	-0.1134	0.1047	1.0226	1.04	1.0191	1.4553	2.5	3.5
1	fol3_chz13	II	23	cII:3454303	cII:3552915	8.6945	58.52	0.0806	0.0799	0.0821	1.3446	1.0205	1.019	1.0235	22.5	23.5
1	fol3_chz13	II	94	cII:15128877	cII:15129583	5.5324	60.58	0.0866	0.0913	0.0948	1.3893	1.0171	1.0265	1.0335	93.5	95.5
6	fol9_ndl13	II	17	cII:2652428	cII:2846677	4.9063	20.17	0.1524	0.2647	0.2247	2.2498	1.271	1.4955	1.4155	16.5	17.5
4	fol3_ndl13	III	47	cIII:7428089	cIII:7435107	5.3377	42.64	-0.2606	-0.2514	0.2738	1.4354	1.3905	1.4089	2.4593	46.5	47.5
5	fol6_ndl13	III	47	cIII:7428089	cIII:7435107	3.4796	64.68	-0.3199	-0.3173	0.3794	1.2403	1.1161	1.1213	2.5147	46.5	47.5
4	fol3_ndl13	V	86	cV:16547715	cV:17332448	11.5605	43.27	-0.2505	-0.2459	0.2576	1.4201	1.3968	1.4059	2.4129	85.5	86.5
3	fol9_chz13	V	71	cV:9268941	cV:10924271	4.9598	6.418	0.0843	0.1752	0.05	2.1824	1.7319	1.9138	1.6633	66.5	73.5
2	fol6_chz13	V	132	cV:20498609	cV:22164427	4.8222	6.85	-0.2095	-0.0239	-0.1498	2.9972	3.3446	3.7158	3.4639	128.5	132.5
4	fol3_ndl13	VI	50	cVI:18512941	cVI:18953215	10.3375	45.08	-0.2838	-0.2659	0.2628	1.3896	1.3958	1.4315	2.489	49.5	50.5
5	fol6_ndl13	VI	50	cVI:18512941	cVI:18953215	9.5641	71.24	-0.3182	-0.319	0.3255	1.1357	1.1227	1.121	2.4099	49.5	51.5
1	fol3_chz13	VI	51	cVI:18512941	cVI:18953215	7.8053	48.93	0.0799	0.0736	0.0765	1.3301	1.0298	1.0173	1.0231	50.5	51.5
6	fol9_ndl13	VI	63	cVI:20810014	cVI:21172720	3.6485	22.42	-0.2377	-0.2504	0.2326	1.3696	1.4052	1.3799	2.3458	62.5	63.5
4	fol3_ndl13	VIII	56	cVIII:15407383	cVIII:17130426	11.8446	45.81	-0.2597	0.2409	-0.2193	1.3966	1.3534	2.3546	1.4343	55.5	56.5
4	fol3_ndl13	VIII	50	cVIII:10792570	cVIII:15126728	8.0778	45.49	0.2565	0.2549	0.2391	2.3992	1.4113	1.408	1.3765	48.5	50.5
2	fol6_chz13	VIII	54	cVIII:14790845	cVIII:15407383	3.1598	4.62	-0.2085	0.0191	-0.064	3.1654	3.2552	3.7102	3.5442	53.5	55.5
3	fol9_chz13	IX	89	cIX:15977289	cIX:16743740	3.053	3.654	-0.1042	-0.0023	-0.1031	1.6784	1.8893	2.093	1.8914	87.5	90.5
1	fol3_chz13	X	68	cX:11569562	cX:12798503	10.8444	53.17	0.0993	-0.1146	-0.1213	1.0109	1.4827	1.055	1.0415	67.5	68.5
5	fol6_ndl13	X	24	cX:4448714	cX:4098128	5.0755	57.93	0.3423	0.3705	0.3602	2.6074	1.1461	1.2025	1.1819	23.5	24.5
3	fol9_chz13	X	54	cX:10304877	cX:10275214	3.4062	4.008	-0.1608	-0.0272	-0.0108	1.6655	1.7415	2.0088	2.0415	53.5	55.5
2	fol6_chz13	X	12	cX:1986981	cX:2500662	3.3614	5.08	-0.0833	-0.0985	-0.181	3.0245	3.5835	3.5532	3.3881	10.5	12.5
5	fol6_ndl13	X	104	cX:17530056	cX:17789677	3.1281	6.656	0.0694	0.068	0.0846	1.5058	1.2005	1.1977	1.2309	103.5	105.5
4	fol3_ndl13	XI	65	cXI:7540348	cXI:8923268	12.2879	42.06	-0.3002	-0.3056	0.28	1.3763	1.4274	1.4167	2.5879	64.5	65.5
4	fol3_ndl13	XI	61	cXI:6227716	cXI:7540348	12.0199	43.134	0.2665	0.2624	0.2666	2.469	1.411	1.4028	1.4113	60.5	61.5
5	fol6_ndl13	XI	61	cXI:6227716	cXI:7540348	10.7039	59.247	0.4125	0.3777	0.3711	2.723	1.2255	1.156	1.1427	60.5	61.5
5	fol6_ndl13	XI	65	cXI:7540348	cXI:8923268	4.6366	58.768	-0.3814	-0.4223	0.3549	1.1044	1.2393	1.1575	2.7119	64.5	65.5
3	fol9_chz13	XI	19	cXI:2484207	cXI:4502144	3.1294	9.234	0.0649	0.1351	0.1912	2.2458	1.5932	1.7337	1.8458	10.5	25.5
3	fol9_chz13	XII	39	cXII:9335575	cXII:10102374	24.875	36.982	0.044	0.4705	-0.0446	2.3405	1.4887	2.3416	1.3114	38.5	41.5
1	fol3_chz13	XIV	34	cXIV:8305501	cXIV:7870761	14.3229	58.645	0.1179	0.1245	0.112	1.4993	1.0263	1.0394	1.0145	33.5	34.5
4	fol3_ndl13	XIV	34	cXIV:8305501	cXIV:7870761	8.9756	45.98	-0.261	-0.2514	0.2558	1.402	1.3934	1.4124	2.4269	33.5	34.5
5	fol6_ndl13	XIV	37	cXIV:8052982	cXIV:9236254	4.2691	13.764	0.0863	0.0804	0.1443	1.5723	1.1229	1.1111	1.2391	34.5	38.5
6	fol9_ndl13	XIV	34	cXIV:8305501	cXIV:7870761	3.9006	31.797	-0.2927	-0.2161	0.3046	1.4513	1.2743	1.4274	2.4689	32.5	34.5
2	fol6_chz13	XIV	34	cXIV:8305501	cXIV:7870761	3.1877	10.399	-0.3197	-0.0623	-0.0551	2.934	3.169	3.6837	3.6981	32.5	35.5
3	fol9_chz13	XV	92	cXV:13677039	cXV:14962572	4.1892	8.306	-0.0606	-0.1802	0.1381	1.8015	1.8858	1.6466	2.2833	89.5	92.5
4	fol3_ndl13	XVI	0	cXVI:1878833	cXVI:1868045	3.3494	5.431	-0.0659	-0.0172	-0.0456	1.3327	1.4584	1.5558	1.499	0	5.5
3	fol9_chz13	XVI	106	cXVI:16593772	cXVI:16933298	3.0683	3.52	-0.1091	0.0713	0.0744	1.9009	1.6094	1.9702	1.9765	103.5	106
5	fol6_ndl13	XVII	50	cXVII:15341988	cXVII:15982729	17.9809	71.614	-0.3283	-0.3121	0.3468	1.1687	1.0993	1.1317	2.4496	49.5	50.5
2	fol6_chz13	XVII	39	cXVII:14454363	cXVII:14773391	3.0484	4.849	0.014	-0.0305	0.2449	3.6133	3.1846	3.0955	3.6463	37.5	40.5
1	fol3_chz13	XVIII	26	cXVIII:3106706	cXVIII:3705640	17.3174	58.44	0.1041	0.0997	0.1002	1.4308	1.031	1.0222	1.0232	25.5	26.5
5	fol6_ndl13	XVIII	26	cXVIII:3106706	cXVIII:3705640	10.8874	60.736	0.3738	0.3367	0.3598	2.5943	1.2014	1.1273	1.1734	25.5	26.5
6	fol9_ndl13	XVIII	84	cXVIII:12181431	cXVIII:17529776	5.4617	32.158	-0.3148	-0.3133	0.3389	1.4248	1.3737	1.3765	2.681	83.5	85
6	fol9_ndl13	XVIII	81	cXVIII:12122499	cXVIII:12404113	4.5306	31.917	-0.3688	-0.3575	0.2926	1.2686	1.3984	1.421	2.7211	80.5	81.5
6	fol9_ndl13	XVIII	26	cXVIII:3106706	cXVIII:3705640	4.2029	32.989	-0.3463	-0.3685	0.2294	1.1608	1.439	1.3945	2.5904	25.5	26.5
2. CBSD foliar symptoms resistance - Season 2 (2014)
TraitID	TraitName	Chromosome	Position	LeftMarker	RightMarker	LOD	PVE(%)	EffectF	EffectM	EffectFM	M(AC)	M(AD)	M(BC)	M(BD)	LeftCI	RightCI
1	fol3_chz14	I	94	cI:17133348	cI:19391775	3.8197	7.806	-0.0481	-0.0455	0.0438	1.1591	1.1625	1.1678	1.3463	85.5	94.5
1	fol3_chz14	II	23	cII:3454303	cII:3552915	6.0508	49.377	-0.1317	0.1263	-0.1408	1.1064	1.1353	1.6513	1.117	22.5	23.5
2	fol6_chz14	II	23	cII:3454303	cII:3552915	3.3377	35.536	-0.1675	0.1779	-0.1907	1.4872	1.5127	2.2036	1.4664	22.5	23.5
4	fol3_ndl14	II	23	cII:3454303	cII:3552915	3.0322	44.646	0.2344	0.2813	0.3402	2.5525	1.3095	1.4032	1.521	22.5	23.5
5	fol6_ndl14	II	23	cII:3454303	cII:3552915	4.0808	45.341	-0.3272	-0.3524	0.352	1.303	1.3039	1.2535	2.6624	22.5	23.5
5	fol6_ndl14	II	122	cII:24153947	cII:24282681	3.0047	6.419	0.0648	-0.1455	0.1414	1.5838	1.5919	1.1713	1.7451	118.5	122
6	fol9_ndl14	II	23	cII:3454303	cII:3552915	4.4972	58.199	-0.3616	-0.396	0.6596	2.0485	1.5213	1.4526	3.5638	22.5	23.5
4	fol3_ndl14	III	75	cIII:20233083	cIII:17215597	4.4822	47.214	-0.2668	-0.181	0.4322	1.7364	1.2339	1.4056	2.6319	71.5	78.5
5	fol6_ndl14	III	55	cIII:7350926	cIII:7428125	4.1778	42.774	-0.1919	0.5035	-0.3159	1.7282	1.353	2.7439	1.105	54.5	56.5
5	fol6_ndl14	III	59	cIII:10973814	cIII:10011469	4.5122	10.526	-0.2396	-0.0674	-0.0018	1.2262	1.3645	1.709	1.8402	58.5	59.5
5	fol6_ndl14	III	76	cIII:20233083	cIII:17215597	6.6631	55.586	-0.3328	-0.3408	0.5056	1.5204	1.1908	1.1749	2.8675	73.5	79.5
4	fol3_ndl14	IV	21	cIV:16346702	cIV:14856452	3.2441	7.342	-0.0458	-0.052	0.186	1.7716	1.5038	1.4912	1.9672	19.5	27.5
3	fol9_chz14	V	35	cV:5648780	cV:5609171	3.28	20.15	-0.0664	-0.0359	0.4991	3.3366	2.4101	2.4712	3.5413	34.5	35.5
2	fol6_chz14	VII	97	cVII:16500760	cVII:16101439	3.9741	7.259	0.0471	0.0342	0.1226	1.8137	1.5	1.4743	1.651	95.5	98.5
3	fol9_chz14	VIII	54	cVIII:14790845	cVIII:15407383	6.6614	10.577	-0.3773	0.0488	-0.0059	2.4979	2.4119	3.2641	3.1547	53.5	55.5
4	fol3_ndl14	VIII	27	cVIII:4428223	cVIII:5165780	3.6291	52.676	0.0576	0.0818	0.5592	2.5544	1.2725	1.321	2.2756	26.5	28.5
4	fol3_ndl14	VIII	57	cVIII:15407383	cVIII:17130426	4.5571	39.64	-0.1917	0.2305	-0.4428	1.4024	1.8271	2.6714	1.3248	56.5	57.5
3	fol9_chz14	X	8	cX:1657028	cX:1669095	4.4062	6.172	-0.2019	0.1944	-0.2139	2.7087	2.7479	3.5404	2.7238	6.5	8.5
2	fol6_chz14	XI	117	cXI:18593707	cXI:18841841	3.8974	16.413	0.1653	0.196	0.1915	2.3138	1.5388	1.6002	1.5911	116.5	117.5
1	fol3_chz14	XII	55	cXII:10022137	cXII:11747091	6.1731	45.044	0.1377	0.1531	0.1712	1.7673	1.1188	1.1496	1.1858	54.5	55.5
1	fol3_chz14	XII	102	cXII:19527211	cXII:21273311	4.4809	35.469	-0.1349	-0.1478	0.1436	1.1563	1.1648	1.139	1.7216	101.5	103.5
2	fol6_chz14	XII	40	cXII:9335575	cXII:10102374	4.4059	8.271	-0.1313	-0.0051	0.024	1.5052	1.4675	1.7199	1.7781	33.5	48.5
4	fol3_ndl14	XII	32	cXII:5111424	cXII:5900335	3.9333	8.938	-0.0806	-0.2005	-0.0667	1.334	1.8685	1.6285	1.8963	26.5	35.5
6	fol9_ndl14	XII	76	cXII:14504575	cXII:16941272	4.101	54.019	-0.1327	-0.149	0.8611	3.0046	1.5805	1.5479	3.5679	75.5	76.5
3	fol9_chz14	XIII	70	cXIII:18750957	cXIII:19386360	3.6958	5.379	-0.241	0.0046	0.0744	2.661	2.5031	2.9942	3.1338	69.5	70.5
2	fol6_chz14	XIV	9	cXIV:4317525	cXIV:5101569	3.0347	15.277	0.1053	0.0322	0.154	1.943	1.5706	1.4245	1.6681	8.5	10.5
2	fol6_chz14	XIV	34	cXIV:8305501	cXIV:7870761	4.773	26.887	-0.2119	-0.1341	0.1603	1.5134	1.4611	1.6167	2.2055	33.5	34.5
3	fol9_chz14	XIV	45	cXIV:11367787	cXIV:10942887	3.0538	9.378	-0.0461	-0.234	-0.2053	2.2968	3.1754	2.7997	2.8569	44.5	46.5
2	fol6_chz14	XV	29	cXV:4498366	cXV:4947972	5.389	15.471	-0.1145	0.1719	-0.1052	1.6177	1.4842	2.057	1.5028	27.5	30.5
3	fol9_chz14	XV	32	cXV:4947987	cXV:5042985	3.0637	4.414	-0.1443	0.2057	-0.1378	2.7996	2.6638	3.3638	2.6768	31.5	32.5
3	fol9_chz14	XV	37	cXV:5533867	cXV:5567929	3.0642	4.414	-0.1184	0.2215	-0.1327	2.8528	2.6752	3.3551	2.6467	36.5	38.5
3	fol9_chz14	XV	54	cXV:9270412	cXV:9294557	3.0039	4.114	0.1148	-0.1287	0.1333	2.9484	2.9392	2.4521	2.9762	51.5	56.5
1	fol3_chz14	XVI	85	cXVI:12933269	cXVI:13936301	3.5312	43.18	-0.1411	-0.1636	0.1347	1.1136	1.1715	1.1264	1.7229	84.5	85.5
3	fol9_chz14	XVI	73	cXVI:10328933	cXVI:11617567	3.5492	5.029	0.1748	0.1009	0.1334	3.2265	2.7579	2.6101	2.6751	71.5	75.5
3	fol9_chz14	XVI	89	cXVI:13936301	cXVI:13936019	4.3307	5.817	-0.15	-0.1631	0.1706	2.7087	2.6937	2.6674	3.335	86.5	89.5
6	fol9_ndl14	XVI	0	cXVI:1878833	cXVI:1868045	4.4901	10.962	-0.0023	0.2722	-0.2909	2.1425	2.18	2.729	1.6029	0	0.5
6	fol9_ndl14	XVI	18	cXVI:4046127	cXVI:4272935	3.6377	10.291	-0.0043	-0.2851	0.2531	2.1257	2.1897	1.6281	2.7044	16.5	26.5
1	fol3_chz14	XVII	50	cXVII:15341988	cXVII:15982729	4.1326	52.426	-0.1332	-0.1396	0.1811	1.1943	1.1112	1.0985	1.7399	49.5	50.5
2	fol6_chz14	XVII	76	cXVII:19433988	cXVII:19437682	3.8558	6.798	0.0408	-0.1066	0.0373	1.59	1.7287	1.4339	1.7217	75.5	76
5	fol6_ndl14	XVII	50	cXVII:15341988	cXVII:15982729	3.9402	47.052	-0.3105	-0.337	0.4543	1.496	1.2615	1.2084	2.791	49.5	51.5
1	fol3_chz14	XVIII	81	cXVIII:12122499	cXVIII:12404113	4.2305	27.813	-0.1449	-0.1538	0.1481	1.1665	1.1778	1.1601	1.7638	80.5	81.5
3	fol9_chz14	XVIII	84	cXVIII:12181431	cXVIII:17529776	3.0098	13.776	0.4595	0.2956	0.0796	3.7	2.9496	2.6217	2.1898	83.5	85
4	fol3_ndl14	XVIII	30	cXVIII:4565306	cXVIII:5346920	3.0088	7.284	-0.0788	0.0386	0.1694	1.8386	1.4225	1.6574	1.9191	27.5	30.5

## Sheet: Manuscript details
Supplementary Note 7
Article title: QTL associated with resistance to cassava brown streak and cassava mosaic diseases in a bi-parental cross of two Tanzanian farmer-varieties, Namikonga and Albert
Journal Name: Theoretical and Applied Genetics
Author names: E. A. Masumba, F. Kapinga, G. Mkamilo, S. Kasele, H. Kulembeka, S. Rounsley, J. V. Bredeson, J. B. Lyons, D. S. Rokhsar, E. Kanju, M. S. Katari, A. A. Myburg, N. A. van der Merwe and M. E. Ferguson
Affiliation and email of corresponding author: Morag Ferguson, International Institute of Tropical Agriculture (IITA), P.O. Box 30709, Nairobi 00100, Kenya; m.ferguson@cgiar.org
