# Supplementary material for: QTL associated with resistance to cassava brown streak and cassava mosaic diseases in a bi-parental cross of two Tanzanian farmer varieties, Namikonga and Albert
Source: Theor Appl Genet. 2017 Jul 13;130(10):2069–90. doi: 10.1007/s00122-017-2943-z (PMC5606945; doi:10.1007/s00122-017-2943-z)
Supplement: Supplementary file 11 — Note 11: List of SNPs identified in qCBSDRNc11Nm QTL region (XLSX 61 kb) [file 122_2017_2943_MOESM11_ESM.xlsx]

## Sheet: Sheet1
SUPPLEMENTARY NOE 11:
List of SNPs identified in qCBSDRNc11Nm QTL region
SN	#CHROM	POS	ID	REF	ALT	QUAL	FILTER	INFO	FORMAT	Albert_2015	Namikonga_2015	Alb-Nam	Genic
1	Chromosome11	5507874	.	G	T	2281.09	PASS	AC=5;AF=0.417;AN=12;BaseQRankSum=-0.654;DP=165;Dels=0.00;FS=2.775;HaplotypeScore=2.5864;MLEAC=5;MLEAF=0.417;MQ=40.13;MQ0=2;MQRankSum=-0.350;QD=20.37;ReadPosRankSum=2.311;SOR=0.508;ANN=Manes.11G056100.v6.1.five_prime_UTR,Manes.11G056100.v6.1.mRNA	GT:AD:DP:GQ:PL	0/1:12,8:20:99:256,0,345	1/1:0,39:39:99:1347,102,0	Polymorphic	1		Linked to R genes
2	Chromosome11	5507875	.	A	C	2877.09	PASS	AC=5;AF=0.417;AN=12;BaseQRankSum=1.150;DP=165;Dels=0.00;FS=5.871;HaplotypeScore=2.7309;MLEAC=5;MLEAF=0.417;MQ=40.13;MQ0=2;MQRankSum=4.387;QD=25.24;ReadPosRankSum=-3.779;SOR=1.352;ANN=Manes.11G056100.v6.1.five_prime_UTR,Manes.11G056100.v6.1.mRNA	GT:AD:DP:GQ:PL	0/1:9,12:21:99:357,0,283	0/0:39,0:39:99:0,102,1328	Polymorphic	2
3	Chromosome11	5507940	.	A	C	2555.03	PASS	AC=7;AF=0.583;AN=12;BaseQRankSum=-1.321;DP=144;Dels=0.00;FS=0.617;HaplotypeScore=0.6572;MLEAC=7;MLEAF=0.583;MQ=41.39;MQ0=1;MQRankSum=-0.856;QD=22.41;ReadPosRankSum=1.280;SOR=0.719;ANN=Manes.11G056100.v6.1.five_prime_UTR,Manes.11G056100.v6.1.mRNA	GT:AD:DP:GQ:PL	0/1:8,11:19:99:353,0,259	1/1:0,36:36:96:1260,96,0	Polymorphic	3
4	Chromosome11	5508190	.	T	G	2983.32	PASS	AC=6;AF=0.500;AN=12;BaseQRankSum=0.303;DP=175;Dels=0.00;FS=0.000;HaplotypeScore=0.6083;MLEAC=6;MLEAF=0.500;MQ=41.41;MQ0=0;MQRankSum=0.554;QD=21.46;ReadPosRankSum=0.936;SOR=0.683;ANN=Manes.11G056100.v6.1.mRNA,Manes.11G056100.v6.1.CDS	GT:AD:DP:GQ:PL	0/1:7,8:15:99:272,0,242	1/1:0,39:39:99:1472,111,0	Polymorphic	4
5	Chromosome11	5508345	.	C	T	273.64	PASS	AC=4;AF=0.400;AN=10;BaseQRankSum=1.414;DP=28;Dels=0.00;FS=0.000;HaplotypeScore=0.7454;MLEAC=4;MLEAF=0.400;MQ=40.99;MQ0=0;MQRankSum=-1.031;QD=13.03;ReadPosRankSum=-1.271;SOR=0.551;ANN=Manes.11G056100.v6.1.mRNA,Manes.11G056100.v6.1.CDS	GT:AD:DP:GQ:PL	0/1:1,1:2:23:23,0,28	0/0:7,0:7:18:0,18,221	Polymorphic	5
6	Chromosome11	5508563	.	A	G	3353.32	PASS	AC=6;AF=0.500;AN=12;BaseQRankSum=2.013;DP=194;Dels=0.00;FS=0.540;HaplotypeScore=0.1444;MLEAC=6;MLEAF=0.500;MQ=40.89;MQ0=0;MQRankSum=-0.916;QD=22.06;ReadPosRankSum=-2.913;SOR=0.612;ANN=Manes.11G056100.v6.1.mRNA,Manes.11G056100.v6.1.CDS	GT:AD:DP:GQ:PL	0/1:11,4:15:76:76,0,396	0/0:42,0:42:99:0,117,1534	Polymorphic	6
7	Chromosome11	5509467	.	G	A	1079.33	PASS	AC=4;AF=0.333;AN=12;BaseQRankSum=-0.456;DP=80;Dels=0.00;FS=15.150;HaplotypeScore=0.2629;MLEAC=4;MLEAF=0.333;MQ=41.72;MQ0=0;MQRankSum=-2.105;QD=14.79;ReadPosRankSum=-1.212;SOR=0.151	GT:AD:DP:GQ:PL	0/1:6,7:13:99:232,0,204	0/0:5,0:5:15:0,15,207	Polymorphic
8	Chromosome11	5509598	.	G	A	915.01	PASS	AC=5;AF=0.417;AN=12;BaseQRankSum=-0.744;DP=113;Dels=0.00;FS=2.804;HaplotypeScore=1.1309;MLEAC=5;MLEAF=0.417;MQ=41.31;MQ0=1;MQRankSum=1.541;QD=10.17;ReadPosRankSum=-1.547;SOR=0.453	GT:AD:DP:GQ:PL	0/1:5,7:12:99:233,0,164	0/0:23,0:23:60:0,60,802	Polymorphic
9	Chromosome11	5510808	.	C	G	2525.47	PASS	AC=6;AF=0.500;AN=12;BaseQRankSum=-0.366;DP=127;Dels=0.00;FS=1.437;HaplotypeScore=0.7949;MLEAC=6;MLEAF=0.500;MQ=41.01;MQ0=0;MQRankSum=-1.011;QD=20.87;ReadPosRankSum=0.853;SOR=0.645	GT:AD:DP:GQ:PL	0/1:8,10:18:99:340,0,264	1/1:0,30:30:81:1042,81,0	Polymorphic
10	Chromosome11	5522720	.	A	G	1858.05	PASS	AC=4;AF=0.333;AN=12;BaseQRankSum=1.378;DP=140;Dels=0.00;FS=6.391;HaplotypeScore=4.7464;MLEAC=4;MLEAF=0.333;MQ=40.87;MQ0=0;MQRankSum=1.132;QD=16.16;ReadPosRankSum=-2.341;SOR=1.205;ANN=Manes.11G056200.v6.1.mRNA,Manes.11G056200.v6.1.mRNA	GT:AD:DP:GQ:PL	0/1:11,14:25:99:497,0,344	0/0:17,0:17:42:0,42,560	Polymorphic	7
11	Chromosome11	5522728	.	T	C	1665.01	PASS	AC=5;AF=0.417;AN=12;BaseQRankSum=-0.770;DP=139;Dels=0.00;FS=5.234;HaplotypeScore=4.5853;MLEAC=5;MLEAF=0.417;MQ=40.54;MQ0=1;MQRankSum=1.196;QD=17.53;ReadPosRankSum=1.287;SOR=1.126;ANN=Manes.11G056200.v6.1.mRNA,Manes.11G056200.v6.1.mRNA	GT:AD:DP:GQ:PL	0/1:11,7:18:99:198,0,367	1/1:0,18:18:45:603,45,0	Polymorphic	8
12	Chromosome11	5522875	.	G	C	1582.98	PASS	AC=5;AF=0.417;AN=12;BaseQRankSum=-1.094;DP=122;Dels=0.00;FS=0.684;HaplotypeScore=3.9538;MLEAC=5;MLEAF=0.417;MQ=40.14;MQ0=0;MQRankSum=-4.981;QD=20.83;ReadPosRankSum=1.390;SOR=0.600;ANN=Manes.11G056200.v6.1.mRNA,Manes.11G056200.v6.1.mRNA	GT:AD:DP:GQ:PL	0/1:10,10:20:99:279,0,339	1/1:0,19:19:48:648,48,0	Polymorphic	9
13	Chromosome11	5526986	.	C	T	3895.98	PASS	AC=5;AF=0.417;AN=12;BaseQRankSum=-1.585;DP=260;Dels=0.00;FS=5.026;HaplotypeScore=1.3645;MLEAC=5;MLEAF=0.417;MQ=41.33;MQ0=0;MQRankSum=-0.628;QD=23.90;ReadPosRankSum=-0.038;SOR=0.881;ANN=Manes.11G056200.v6.1.mRNA,Manes.11G056200.v6.1.mRNA,Manes.11G056200.v6.1.CDS,Manes.11G056200.v6.1.CDS	GT:AD:DP:GQ:PL	0/1:10,7:17:99:218,0,339	0/0:72,0:72:99:0,199,2631	Polymorphic	10
14	Chromosome11	5527047	.	T	C	6117.98	PASS	AC=7;AF=0.583;AN=12;BaseQRankSum=1.329;DP=306;Dels=0.00;FS=20.857;HaplotypeScore=5.4504;MLEAC=7;MLEAF=0.583;MQ=40.96;MQ0=1;MQRankSum=-0.931;QD=26.60;ReadPosRankSum=0.254;SOR=0.853;ANN=Manes.11G056200.v6.1.mRNA,Manes.11G056200.v6.1.mRNA,Manes.11G056200.v6.1.CDS,Manes.11G056200.v6.1.CDS	GT:AD:DP:GQ:PL	0/1:3,9:12:84:271,0,84	0/0:75,1:76:99:0,211,2768	Polymorphic	11
15	Chromosome11	5527196	.	G	A	6570.98	PASS	AC=7;AF=0.583;AN=12;BaseQRankSum=-2.093;DP=307;Dels=0.00;FS=1.931;HaplotypeScore=1.7826;MLEAC=7;MLEAF=0.583;MQ=40.50;MQ0=0;MQRankSum=-2.361;QD=28.08;ReadPosRankSum=1.201;SOR=0.582;ANN=Manes.11G056200.v6.1.mRNA,Manes.11G056200.v6.1.mRNA,Manes.11G056200.v6.1.CDS,Manes.11G056200.v6.1.CDS	GT:AD:DP:GQ:PL	0/1:5,6:11:99:194,0,158	0/0:72,0:73:99:0,214,2822	Polymorphic	12
16	Chromosome11	5527326	.	G	C	5177.98	PASS	AC=5;AF=0.417;AN=12;BaseQRankSum=0.435;DP=300;Dels=0.00;FS=2.036;HaplotypeScore=0.4709;MLEAC=5;MLEAF=0.417;MQ=41.04;MQ0=1;MQRankSum=-4.520;QD=25.26;ReadPosRankSum=-0.148;SOR=0.561;ANN=Manes.11G056200.v6.1.mRNA,Manes.11G056200.v6.1.mRNA,Manes.11G056200.v6.1.CDS,Manes.11G056200.v6.1.CDS	GT:AD:DP:GQ:PL	0/1:8,7:15:99:208,0,235	0/0:68,0:68:99:0,193,2533	Polymorphic	13
17	Chromosome11	5527334	.	G	A	5282.98	PASS	AC=5;AF=0.417;AN=12;BaseQRankSum=0.172;DP=300;Dels=0.00;FS=2.030;HaplotypeScore=0.9015;MLEAC=5;MLEAF=0.417;MQ=41.17;MQ0=1;MQRankSum=-4.102;QD=25.65;ReadPosRankSum=0.175;SOR=0.565;ANN=Manes.11G056200.v6.1.mRNA,Manes.11G056200.v6.1.mRNA,Manes.11G056200.v6.1.CDS,Manes.11G056200.v6.1.CDS	GT:AD:DP:GQ:PL	0/1:8,5:13:99:142,0,233	0/0:67,0:67:99:0,193,2507	Polymorphic	14
18	Chromosome11	5527480	.	C	T	4796.98	PASS	AC=5;AF=0.417;AN=12;BaseQRankSum=0.341;DP=292;Dels=0.00;FS=1.396;HaplotypeScore=1.8995;MLEAC=5;MLEAF=0.417;MQ=40.39;MQ0=0;MQRankSum=-3.512;QD=24.98;ReadPosRankSum=-0.400;SOR=0.598;ANN=Manes.11G056200.v6.1.mRNA,Manes.11G056200.v6.1.mRNA,Manes.11G056200.v6.1.CDS,Manes.11G056200.v6.1.CDS	GT:AD:DP:GQ:PL	0/1:5,8:13:99:212,0,157	0/0:78,0:78:99:0,223,2855	Polymorphic	15
19	Chromosome11	5527508	.	T	C	5187.98	PASS	AC=7;AF=0.583;AN=12;BaseQRankSum=0.826;DP=263;Dels=0.00;FS=4.136;HaplotypeScore=0.3325;MLEAC=7;MLEAF=0.583;MQ=40.36;MQ0=0;MQRankSum=-3.007;QD=26.33;ReadPosRankSum=-1.060;SOR=0.762;ANN=Manes.11G056200.v6.1.mRNA,Manes.11G056200.v6.1.mRNA,Manes.11G056200.v6.1.CDS,Manes.11G056200.v6.1.CDS	GT:AD:DP:GQ:PL	0/1:2,5:7:58:157,0,58	0/0:66,0:66:99:0,193,2485	Polymorphic	16
20	Chromosome11	5527554	.	G	T	4496.98	PASS	AC=5;AF=0.417;AN=12;BaseQRankSum=-0.479;DP=276;Dels=0.00;FS=0.000;HaplotypeScore=2.0747;MLEAC=5;MLEAF=0.417;MQ=40.63;MQ0=0;MQRankSum=3.227;QD=24.31;ReadPosRankSum=-0.852;SOR=0.644;ANN=Manes.11G056200.v6.1.mRNA,Manes.11G056200.v6.1.mRNA,Manes.11G056200.v6.1.CDS,Manes.11G056200.v6.1.CDS	GT:AD:DP:GQ:PL	0/1:6,7:13:99:243,0,166	1/1:0,66:66:99:2529,193,0	Polymorphic	17
21	Chromosome11	5528628	.	T	A	1191.2	PASS	AC=4;AF=0.333;AN=12;BaseQRankSum=-0.157;DP=104;Dels=0.00;FS=0.000;HaplotypeScore=0.7338;MLEAC=4;MLEAF=0.333;MQ=41.23;MQ0=0;MQRankSum=1.119;QD=15.27;ReadPosRankSum=-0.671;SOR=0.676	GT:AD:DP:GQ:PL	0/1:12,11:23:99:317,0,406	0/0:20,0:20:51:0,51,680	Polymorphic
22	Chromosome11	5528679	.	A	G	1240.03	PASS	AC=4;AF=0.333;AN=12;BaseQRankSum=-1.257;DP=125;Dels=0.00;FS=13.314;HaplotypeScore=0.4665;MLEAC=4;MLEAF=0.333;MQ=41.53;MQ0=0;MQRankSum=-0.595;QD=14.42;ReadPosRankSum=-0.262;SOR=1.809	GT:AD:DP:GQ:PL	0/1:7,11:18:99:363,0,219	0/0:26,0:26:69:0,69,931	Polymorphic
23	Chromosome11	5529711	.	C	G	2528	PASS	AC=7;AF=0.583;AN=12;BaseQRankSum=0.878;DP=138;Dels=0.00;FS=3.077;HaplotypeScore=0.3925;MLEAC=7;MLEAF=0.583;MQ=40.12;MQ0=0;MQRankSum=3.550;QD=18.32;ReadPosRankSum=-0.573;SOR=0.753;ANN=Manes.11G056300.v6.1.mRNA,Manes.11G056300.v6.1.CDS	GT:AD:DP:GQ:PL	0/1:11,11:22:99:367,0,278	1/1:0,22:22:57:760,57,0	Polymorphic	18
24	Chromosome11	5530446	.	A	G	2306.32	PASS	AC=6;AF=0.500;AN=12;BaseQRankSum=-0.561;DP=134;Dels=0.00;FS=0.671;HaplotypeScore=0.3925;MLEAC=6;MLEAF=0.500;MQ=41.30;MQ0=0;MQRankSum=0.174;QD=21.76;ReadPosRankSum=3.245;SOR=0.598;ANN=Manes.11G056300.v6.1.mRNA	GT:AD:DP:GQ:PL	0/1:7,11:18:99:379,0,189	1/1:0,31:31:81:1096,81,0	Polymorphic	19
25	Chromosome11	5531443	.	T	A	809.17	PASS	AC=5;AF=0.500;AN=10;BaseQRankSum=1.060;DP=54;Dels=0.00;FS=3.887;HaplotypeScore=0.0000;MLEAC=5;MLEAF=0.500;MQ=40.93;MQ0=1;MQRankSum=-0.472;QD=17.59;ReadPosRankSum=0.062;SOR=0.330	GT:AD:DP:GQ:PL	0/1:5,7:12:99:225,0,152	0/0:7,0:7:18:0,18,246	Polymorphic
26	Chromosome11	5531570	.	T	G	848.49	PASS	AC=4;AF=0.333;AN=12;BaseQRankSum=2.468;DP=80;Dels=0.00;FS=3.479;HaplotypeScore=0.1314;MLEAC=4;MLEAF=0.333;MQ=40.65;MQ0=2;MQRankSum=-0.557;QD=21.21;ReadPosRankSum=-0.189;SOR=1.148	GT:AD:DP:GQ:PL	0/1:9,10:19:99:352,0,269	1/1:0,9:9:18:251,18,0	Polymorphic
27	Chromosome11	5532468	.	T	C	1919.98	PASS	AC=5;AF=0.417;AN=12;BaseQRankSum=0.188;DP=174;Dels=0.00;FS=3.695;HaplotypeScore=0.3917;MLEAC=5;MLEAF=0.417;MQ=40.66;MQ0=0;MQRankSum=-1.484;QD=20.64;ReadPosRankSum=0.551;SOR=1.020;ANN=Manes.11G056400.v6.1.five_prime_UTR,Manes.11G056400.v6.1.mRNA	GT:AD:DP:GQ:PL	0/1:7,8:15:99:167,0,211	1/1:0,33:33:87:1075,87,0	Polymorphic	20
28	Chromosome11	5532501	.	T	C	2041.01	PASS	AC=4;AF=0.333;AN=12;BaseQRankSum=1.997;DP=199;Dels=0.00;FS=0.000;HaplotypeScore=0.2974;MLEAC=4;MLEAF=0.333;MQ=40.42;MQ0=0;MQRankSum=-2.434;QD=24.89;ReadPosRankSum=0.557;SOR=0.706;ANN=Manes.11G056400.v6.1.five_prime_UTR,Manes.11G056400.v6.1.mRNA	GT:AD:DP:GQ:PL	0/1:4,9:13:99:306,0,102	1/1:0,33:33:96:1144,96,0	Polymorphic	21
29	Chromosome11	5532714	.	A	G	1912.01	PASS	AC=4;AF=0.333;AN=12;BaseQRankSum=0.800;DP=207;Dels=0.00;FS=9.862;HaplotypeScore=0.7900;MLEAC=4;MLEAF=0.333;MQ=40.20;MQ0=0;MQRankSum=-4.118;QD=21.24;ReadPosRankSum=-0.671;SOR=1.079;ANN=Manes.11G056400.v6.1.mRNA,Manes.11G056400.v6.1.CDS	GT:AD:DP:GQ:PL	0/1:7,6:13:99:176,0,229	1/1:0,45:45:99:1284,108,0	Polymorphic	22
30	Chromosome11	5532952	.	G	A	3266	PASS	AC=5;AF=0.417;AN=12;BaseQRankSum=-0.052;DP=206;Dels=0.00;FS=2.405;HaplotypeScore=0.3852;MLEAC=5;MLEAF=0.417;MQ=40.35;MQ0=2;MQRankSum=-1.894;QD=19.33;ReadPosRankSum=-0.629;SOR=0.524;ANN=Manes.11G056400.v6.1.mRNA	GT:AD:DP:GQ:PL	0/1:7,9:16:99:266,0,226	0/0:37,0:37:99:0,111,1447	Polymorphic	23
31	Chromosome11	5532970	.	G	T	3084	PASS	AC=5;AF=0.417;AN=12;BaseQRankSum=1.403;DP=217;Dels=0.00;FS=1.065;HaplotypeScore=2.7819;MLEAC=5;MLEAF=0.417;MQ=40.33;MQ0=0;MQRankSum=-4.668;QD=17.13;ReadPosRankSum=-0.798;SOR=0.599;ANN=Manes.11G056400.v6.1.mRNA	GT:AD:DP:GQ:PL	0/1:5,9:14:99:231,0,162	0/0:37,0:37:99:0,108,1423	Polymorphic	24
32	Chromosome11	5532976	.	T	C	2629.03	PASS	AC=4;AF=0.333;AN=12;BaseQRankSum=1.297;DP=215;Dels=0.00;FS=1.750;HaplotypeScore=2.4873;MLEAC=4;MLEAF=0.333;MQ=40.38;MQ0=0;MQRankSum=-2.804;QD=16.33;ReadPosRankSum=-1.166;SOR=0.555;ANN=Manes.11G056400.v6.1.mRNA	GT:AD:DP:GQ:PL	0/1:5,9:14:99:237,0,157	0/0:37,0:37:99:0,108,1433	Polymorphic	25
33	Chromosome11	5533123	.	A	T	3797.98	PASS	AC=7;AF=0.583;AN=12;BaseQRankSum=-0.328;DP=197;Dels=0.00;FS=13.583;HaplotypeScore=1.0079;MLEAC=7;MLEAF=0.583;MQ=40.83;MQ0=0;MQRankSum=0.348;QD=27.13;ReadPosRankSum=1.298;SOR=0.504;ANN=Manes.11G056400.v6.1.mRNA,Manes.11G056400.v6.1.CDS	GT:AD:DP:GQ:PL	0/1:6,8:14:99:212,0,195	0/0:57,0:57:99:0,160,2106	Polymorphic	26
34	Chromosome11	5533124	.	T	C	3886.98	PASS	AC=7;AF=0.583;AN=12;BaseQRankSum=-0.249;DP=196;Dels=0.00;FS=13.762;HaplotypeScore=1.1302;MLEAC=7;MLEAF=0.583;MQ=40.83;MQ0=0;MQRankSum=-0.558;QD=27.96;ReadPosRankSum=1.139;SOR=0.499;ANN=Manes.11G056400.v6.1.mRNA,Manes.11G056400.v6.1.CDS	GT:AD:DP:GQ:PL	0/1:5,8:13:99:256,0,167	0/0:57,0:57:99:0,159,2108	Polymorphic	27
35	Chromosome11	5533797	.	T	C	610.1	PASS	AC=4;AF=0.333;AN=12;BaseQRankSum=-0.106;DP=58;Dels=0.00;FS=0.000;HaplotypeScore=0.1314;MLEAC=4;MLEAF=0.333;MQ=41.57;MQ0=1;MQRankSum=1.407;QD=16.95;ReadPosRankSum=-0.122;SOR=0.602	GT:AD:DP:GQ:PL	0/1:5,6:11:99:149,0,116	1/1:0,6:6:9:134,9,0	Polymorphic
36	Chromosome11	5537745	.	T	A	3505.98	PASS	AC=5;AF=0.417;AN=12;BaseQRankSum=2.723;DP=226;Dels=0.00;FS=19.522;HaplotypeScore=0.7815;MLEAC=5;MLEAF=0.417;MQ=41.10;MQ0=0;MQRankSum=0.895;QD=23.85;ReadPosRankSum=-0.616;SOR=0.564;ANN=Manes.11G056500.v6.1.mRNA,Manes.11G056500.v6.1.CDS	GT:AD:DP:GQ:PL	0/1:7,4:11:99:112,0,230	1/1:0,55:55:99:1847,138,0	Polymorphic	28
37	Chromosome11	5537880	.	C	G	3015.98	PASS	AC=5;AF=0.417;AN=12;BaseQRankSum=0.727;DP=215;Dels=0.00;FS=11.388;HaplotypeScore=0.4685;MLEAC=5;MLEAF=0.417;MQ=40.69;MQ0=0;MQRankSum=0.148;QD=21.54;ReadPosRankSum=-0.407;SOR=0.955;ANN=Manes.11G056500.v6.1.mRNA,Manes.11G056500.v6.1.CDS	GT:AD:DP:GQ:PL	0/1:5,7:12:99:232,0,144	1/1:0,50:50:99:1789,138,0	Polymorphic	29
38	Chromosome11	5538530	.	G	A	1750.32	PASS	AC=6;AF=0.500;AN=12;BaseQRankSum=0.828;DP=134;Dels=0.00;FS=12.705;HaplotypeScore=1.6335;MLEAC=6;MLEAF=0.500;MQ=40.78;MQ0=0;MQRankSum=-0.837;QD=16.99;ReadPosRankSum=1.560;SOR=1.455;ANN=Manes.11G056500.v6.1.mRNA,Manes.11G056500.v6.1.five_prime_UTR	GT:AD:DP:GQ:PL	0/1:8,7:15:99:243,0,252	1/1:0,28:28:78:979,78,0	Polymorphic	30
39	Chromosome11	5540745	.	G	T	92.28	PASS	AC=2;AF=1.00;AN=2;DP=3;Dels=0.00;FS=0.000;HaplotypeScore=0.0000;MLEAC=2;MLEAF=1.00;MQ=41.34;MQ0=0;QD=30.76;SOR=1.179	GT:AD:DP:GQ:PL	1/1:0,3:3:9:120,9,0	./.	Monomorphic
40	Chromosome11	5541044	.	T	C	1550.09	PASS	AC=4;AF=0.333;AN=12;BaseQRankSum=-0.205;DP=107;Dels=0.00;FS=2.542;HaplotypeScore=4.2285;MLEAC=4;MLEAF=0.333;MQ=41.22;MQ0=0;MQRankSum=4.018;QD=23.85;ReadPosRankSum=1.922;SOR=0.446	GT:AD:DP:GQ:PL	0/1:8,7:15:99:211,0,225	1/1:0,28:28:84:1063,84,0	Polymorphic
41	Chromosome11	5541050	.	A	T	1310.07	PASS	AC=4;AF=0.333;AN=12;BaseQRankSum=3.893;DP=118;Dels=0.00;FS=12.816;HaplotypeScore=4.6931;MLEAC=4;MLEAF=0.333;MQ=41.19;MQ0=0;MQRankSum=-3.858;QD=16.17;ReadPosRankSum=-2.853;SOR=1.570	GT:AD:DP:GQ:PL	0/1:5,11:18:64:365,0,64	0/0:30,0:30:87:0,87,1017	Polymorphic
42	Chromosome11	5541053	.	T	C	1361.07	PASS	AC=4;AF=0.333;AN=12;BaseQRankSum=1.363;DP=120;Dels=0.00;FS=10.762;HaplotypeScore=4.6932;MLEAC=4;MLEAF=0.333;MQ=41.20;MQ0=0;MQRankSum=-3.962;QD=16.80;ReadPosRankSum=-2.326;SOR=1.600	GT:AD:DP:GQ:PL	0/1:6,11:17:99:387,0,154	0/0:32,0:32:93:0,93,1207	Polymorphic
43	Chromosome11	5541160	.	G	C	1311.05	PASS	AC=4;AF=0.333;AN=12;BaseQRankSum=1.264;DP=120;Dels=0.00;FS=1.593;HaplotypeScore=0.1314;MLEAC=4;MLEAF=0.333;MQ=41.27;MQ0=0;MQRankSum=0.438;QD=15.42;ReadPosRankSum=-0.345;SOR=0.916	GT:AD:DP:GQ:PL	0/1:6,5:11:99:164,0,207	0/0:27,0:27:78:0,78,989	Polymorphic
44	Chromosome11	5541202	.	C	T	1061.18	PASS	AC=4;AF=0.333;AN=12;BaseQRankSum=0.276;DP=79;Dels=0.00;FS=0.000;HaplotypeScore=0.1108;MLEAC=4;MLEAF=0.333;MQ=40.17;MQ0=0;MQRankSum=0.517;QD=27.21;ReadPosRankSum=1.310;SOR=0.679	GT:AD:DP:GQ:PL	0/1:2,7:9:40:206,0,40	1/1:0,15:15:42:576,42,0	Polymorphic
45	Chromosome11	5541895	.	G	T	448.79	PASS	AC=4;AF=0.400;AN=10;BaseQRankSum=-1.074;DP=47;Dels=0.00;FS=4.544;HaplotypeScore=0.5527;MLEAC=4;MLEAF=0.400;MQ=40.13;MQ0=0;MQRankSum=-2.978;QD=19.51;ReadPosRankSum=-1.229;SOR=1.345	GT:AD:DP:GQ:PL	0/1:6,8:14:99:243,0,194	1/1:0,6:6:12:174,12,0	Polymorphic
46	Chromosome11	5541915	.	G	A	1078.42	PASS	AC=5;AF=0.500;AN=10;BaseQRankSum=1.761;DP=62;Dels=0.00;FS=6.995;HaplotypeScore=0.1577;MLEAC=5;MLEAF=0.500;MQ=40.22;MQ0=0;MQRankSum=1.054;QD=19.26;ReadPosRankSum=-0.106;SOR=0.223	GT:AD:DP:GQ:PL	0/1:9,8:17:99:257,0,282	0/0:6,0:6:12:0,12,174	Polymorphic
47	Chromosome11	5541941	.	C	T	779.03	PASS	AC=4;AF=0.400;AN=10;BaseQRankSum=0.724;DP=88;Dels=0.00;FS=3.190;HaplotypeScore=0.5231;MLEAC=4;MLEAF=0.400;MQ=40.35;MQ0=0;MQRankSum=-3.981;QD=17.71;ReadPosRankSum=0.100;SOR=1.197	GT:AD:DP:GQ:PL	0/1:11,12:23:99:381,0,353	1/1:0,11:11:21:301,21,0	Polymorphic
48	Chromosome11	5541956	.	C	T	1411.56	PASS	AC=4;AF=0.400;AN=10;BaseQRankSum=-0.505;DP=91;Dels=0.00;FS=12.368;HaplotypeScore=0.8949;MLEAC=4;MLEAF=0.400;MQ=40.75;MQ0=0;MQRankSum=1.260;QD=17.64;ReadPosRankSum=-2.087;SOR=0.655	GT:AD:DP:GQ:PL	0/1:10,10:20:99:314,0,330	0/0:11,0:11:21:0,21,299	Polymorphic
49	Chromosome11	5541980	.	C	T	893.78	PASS	AC=5;AF=0.500;AN=10;BaseQRankSum=0.129;DP=88;Dels=0.00;FS=1.928;HaplotypeScore=0.0000;MLEAC=5;MLEAF=0.500;MQ=40.91;MQ0=1;MQRankSum=-3.148;QD=14.90;ReadPosRankSum=0.451;SOR=1.089	GT:AD:DP:GQ:PL	0/1:9,12:21:99:424,0,295	1/1:0,11:11:21:299,21,0	Polymorphic
50	Chromosome11	5542449	.	C	G	1404.03	PASS	AC=4;AF=0.333;AN=12;BaseQRankSum=1.034;DP=148;Dels=0.00;FS=3.285;HaplotypeScore=0.5822;MLEAC=4;MLEAF=0.333;MQ=41.76;MQ0=0;MQRankSum=-0.446;QD=14.04;ReadPosRankSum=-2.477;SOR=0.458;ANN=Manes.11G056600.v6.1.mRNA,Manes.11G056600.v6.1.CDS	GT:AD:DP:GQ:PL	0/1:9,5:14:99:153,0,304	0/0:29,0:30:75:0,75,1011	Polymorphic	31
51	Chromosome11	5543041	.	G	C	3649.98	PASS	AC=5;AF=0.417;AN=12;BaseQRankSum=0.244;DP=223;Dels=0.00;FS=0.491;HaplotypeScore=2.5625;MLEAC=5;MLEAF=0.417;MQ=41.51;MQ0=0;MQRankSum=-1.597;QD=24.50;ReadPosRankSum=-0.129;SOR=0.637;ANN=Manes.11G056600.v6.1.mRNA,Manes.11G056600.v6.1.CDS	GT:AD:DP:GQ:PL	0/1:8,9:17:99:226,0,267	0/0:55,0:55:99:0,157,2054	Polymorphic	32
52	Chromosome11	5543044	.	C	T	3590.98	PASS	AC=5;AF=0.417;AN=12;BaseQRankSum=0.660;DP=221;Dels=0.00;FS=0.490;HaplotypeScore=3.9832;MLEAC=5;MLEAF=0.417;MQ=41.50;MQ0=0;MQRankSum=-2.314;QD=24.60;ReadPosRankSum=0.366;SOR=0.732;ANN=Manes.11G056600.v6.1.mRNA,Manes.11G056600.v6.1.CDS	GT:AD:DP:GQ:PL	0/1:9,8:17:99:232,0,262	0/0:55,0:55:99:0,156,2047	Polymorphic	33
53	Chromosome11	5543086	.	G	A	3479.32	PASS	AC=6;AF=0.500;AN=12;BaseQRankSum=0.225;DP=207;Dels=0.00;FS=3.136;HaplotypeScore=1.1573;MLEAC=6;MLEAF=0.500;MQ=41.57;MQ0=1;MQRankSum=0.461;QD=22.74;ReadPosRankSum=0.042;SOR=0.689;ANN=Manes.11G056600.v6.1.mRNA,Manes.11G056600.v6.1.CDS	GT:AD:DP:GQ:PL	0/1:7,7:14:99:218,0,215	1/1:0,46:46:99:1679,126,0	Polymorphic	34
54	Chromosome11	5543188	.	G	C	2669.01	PASS	AC=4;AF=0.333;AN=12;BaseQRankSum=2.289;DP=187;Dels=0.00;FS=0.000;HaplotypeScore=0.4989;MLEAC=4;MLEAF=0.333;MQ=41.94;MQ0=0;MQRankSum=-0.007;QD=26.43;ReadPosRankSum=1.021;SOR=0.695;ANN=Manes.11G056600.v6.1.mRNA,Manes.11G056600.v6.1.CDS	GT:AD:DP:GQ:PL	0/1:10,7:17:99:210,0,303	1/1:0,49:49:99:1887,144,0	Polymorphic	35
55	Chromosome11	5543196	.	T	G	4375.01	PASS	AC=8;AF=0.667;AN=12;BaseQRankSum=-1.675;DP=190;Dels=0.00;FS=0.000;HaplotypeScore=1.4149;MLEAC=8;MLEAF=0.667;MQ=41.81;MQ0=0;MQRankSum=-1.292;QD=30.38;ReadPosRankSum=-1.924;SOR=0.701;ANN=Manes.11G056600.v6.1.mRNA,Manes.11G056600.v6.1.CDS	GT:AD:DP:GQ:PL	0/1:6,10:16:99:336,0,186	0/0:46,0:46:99:0,135,1797	Polymorphic	36
56	Chromosome11	5543251	.	A	G	5608.01	PASS	AC=8;AF=0.667;AN=12;BaseQRankSum=-0.719;DP=223;Dels=0.00;FS=1.115;HaplotypeScore=1.7624;MLEAC=8;MLEAF=0.667;MQ=41.34;MQ0=0;MQRankSum=-0.703;QD=31.86;ReadPosRankSum=-0.164;SOR=0.764;ANN=Manes.11G056600.v6.1.mRNA,Manes.11G056600.v6.1.CDS	GT:AD:DP:GQ:PL	0/1:10,7:17:99:203,0,277	0/0:47,0:47:99:0,141,1866	Polymorphic	37
57	Chromosome11	5543296	.	A	C	2927.03	PASS	AC=4;AF=0.333;AN=12;BaseQRankSum=0.304;DP=228;Dels=0.00;FS=2.289;HaplotypeScore=0.4333;MLEAC=4;MLEAF=0.333;MQ=41.03;MQ0=0;MQRankSum=-2.913;QD=17.42;ReadPosRankSum=-2.696;SOR=0.632;ANN=Manes.11G056600.v6.1.mRNA,Manes.11G056600.v6.1.CDS	GT:AD:DP:GQ:PL	0/1:8,11:19:99:293,0,265	0/0:41,0:41:99:0,123,1636	Polymorphic	38
58	Chromosome11	5543359	.	A	G	2763.01	PASS	AC=4;AF=0.333;AN=12;BaseQRankSum=1.706;DP=254;Dels=0.00;FS=1.613;HaplotypeScore=1.2692;MLEAC=4;MLEAF=0.333;MQ=41.36;MQ0=0;MQRankSum=1.215;QD=23.22;ReadPosRankSum=0.716;SOR=0.807;ANN=Manes.11G056600.v6.1.mRNA,Manes.11G056600.v6.1.CDS	GT:AD:DP:GQ:PL	0/1:10,7:17:99:199,0,329	1/1:0,55:55:99:1925,150,0	Polymorphic	39
59	Chromosome11	5543515	.	T	C	5480.01	PASS	AC=8;AF=0.667;AN=12;BaseQRankSum=1.077;DP=214;Dels=0.00;FS=4.264;HaplotypeScore=1.3465;MLEAC=8;MLEAF=0.667;MQ=41.49;MQ0=0;MQRankSum=1.065;QD=33.01;ReadPosRankSum=-0.919;SOR=0.454;ANN=Manes.11G056600.v6.1.mRNA,Manes.11G056600.v6.1.CDS	GT:AD:DP:GQ:PL	0/1:6,9:15:99:308,0,204	0/0:47,1:48:99:0,135,1744	Polymorphic	40
60	Chromosome11	5543584	.	G	A	2451.02	PASS	AC=4;AF=0.333;AN=12;BaseQRankSum=-1.472;DP=209;Dels=0.00;FS=0.539;HaplotypeScore=5.9618;MLEAC=4;MLEAF=0.333;MQ=41.48;MQ0=0;MQRankSum=0.659;QD=24.03;ReadPosRankSum=1.867;SOR=0.596;ANN=Manes.11G056600.v6.1.mRNA,Manes.11G056600.v6.1.CDS	GT:AD:DP:GQ:PL	0/1:8,7:15:99:227,0,221	1/1:0,51:51:99:1791,141,0	Polymorphic	41
61	Chromosome11	5545057	.	A	G	3092.98	PASS	AC=5;AF=0.417;AN=12;BaseQRankSum=-2.341;DP=198;Dels=0.00;FS=8.185;HaplotypeScore=1.4720;MLEAC=5;MLEAF=0.417;MQ=41.56;MQ0=1;MQRankSum=0.853;QD=22.58;ReadPosRankSum=-1.310;SOR=0.736;ANN=Manes.11G056700.v6.1.mRNA	GT:AD:DP:GQ:PL	0/1:11,6:17:99:176,0,369	1/1:0,44:44:99:1557,117,0	Polymorphic	42
62	Chromosome11	5545072	.	T	A	2560.03	PASS	AC=4;AF=0.333;AN=12;BaseQRankSum=1.400;DP=210;Dels=0.00;FS=1.742;HaplotypeScore=0.6916;MLEAC=4;MLEAF=0.333;MQ=41.50;MQ0=1;MQRankSum=-0.862;QD=17.78;ReadPosRankSum=-2.654;SOR=0.577;ANN=Manes.11G056700.v6.1.mRNA	GT:AD:DP:GQ:PL	0/1:4,12:16:99:414,0,109	0/0:45,0:45:99:0,120,1558	Polymorphic	43
63	Chromosome11	5545165	.	A	G	2447.03	PASS	AC=4;AF=0.333;AN=12;BaseQRankSum=1.242;DP=175;Dels=0.00;FS=0.000;HaplotypeScore=0.0000;MLEAC=4;MLEAF=0.333;MQ=41.07;MQ0=0;MQRankSum=0.582;QD=18.82;ReadPosRankSum=0.194;SOR=0.737;ANN=Manes.11G056700.v6.1.mRNA	GT:AD:DP:GQ:PL	0/1:13,6:19:99:176,0,395	0/0:29,0:29:75:0,75,1012	Polymorphic	44
64	Chromosome11	5545191	.	G	A	3021	PASS	AC=5;AF=0.417;AN=12;BaseQRankSum=2.401;DP=189;Dels=0.00;FS=0.532;HaplotypeScore=0.6026;MLEAC=5;MLEAF=0.417;MQ=40.77;MQ0=0;MQRankSum=3.598;QD=18.53;ReadPosRankSum=0.501;SOR=0.634;ANN=Manes.11G056700.v6.1.mRNA,Manes.11G056700.v6.1.CDS	GT:AD:DP:GQ:PL	0/1:14,4:18:96:96,0,458	0/0:26,0:26:69:0,69,908	Polymorphic	45
65	Chromosome11	5545422	.	A	G,T	2150.32	PASS	AC=1,5;AF=0.083,0.417;AN=12;BaseQRankSum=0.522;DP=125;Dels=0.00;FS=1.464;HaplotypeScore=0.4544;MLEAC=1,5;MLEAF=0.083,0.417;MQ=41.20;MQ0=0;MQRankSum=-1.597;QD=19.55;ReadPosRankSum=-1.453;SOR=0.869;ANN=Manes.11G056700.v6.1.mRNA	GT:AD:DP:GQ:PL	0/2:6,0,14:20:99:427,445,657,0,213,174	0/0:15,0,0:15:45:0,45,574,45,574,574	Monomorphic
66	Chromosome11	5545463	.	A	G	2174.32	PASS	AC=6;AF=0.500;AN=12;BaseQRankSum=1.371;DP=130;Dels=0.00;FS=4.252;HaplotypeScore=0.3192;MLEAC=6;MLEAF=0.500;MQ=40.86;MQ0=0;MQRankSum=-2.131;QD=18.91;ReadPosRankSum=-0.841;SOR=0.421;ANN=Manes.11G056700.v6.1.mRNA,Manes.11G056700.v6.1.CDS	GT:AD:DP:GQ:PL	0/1:10,10:20:99:285,0,244	0/0:15,0:15:45:0,45,588	Polymorphic	46
67	Chromosome11	5548301	.	C	A	583.63	PASS	AC=6;AF=0.500;AN=12;BaseQRankSum=-0.545;DP=61;Dels=0.00;FS=7.610;HaplotypeScore=0.0000;MLEAC=6;MLEAF=0.500;MQ=42.00;MQ0=0;MQRankSum=-0.238;QD=16.21;ReadPosRankSum=2.497;SOR=1.697	GT:AD:DP:GQ:PL	0/1:12,3:15:75:75,0,440	1/1:0,9:9:18:260,18,0	Polymorphic
68	Chromosome11	5549800	.	G	A	1644.03	PASS	AC=4;AF=0.333;AN=12;BaseQRankSum=1.175;DP=182;Dels=0.00;FS=1.266;HaplotypeScore=2.1234;MLEAC=4;MLEAF=0.333;MQ=40.05;MQ0=0;MQRankSum=0.396;QD=13.82;ReadPosRankSum=-1.212;SOR=0.586;ANN=Manes.11G056800.v6.1.five_prime_UTR,Manes.11G056800.v6.1.mRNA	GT:AD:DP:GQ:PL	0/1:10,6:16:99:178,0,309	0/0:35,0:35:96:0,96,1279	Polymorphic	47
69	Chromosome11	5549840	.	G	T	1529.03	PASS	AC=4;AF=0.333;AN=12;BaseQRankSum=-0.350;DP=157;Dels=0.00;FS=2.146;HaplotypeScore=2.4606;MLEAC=4;MLEAF=0.333;MQ=40.10;MQ0=0;MQRankSum=0.028;QD=15.29;ReadPosRankSum=-2.738;SOR=0.525;ANN=Manes.11G056800.v6.1.five_prime_UTR,Manes.11G056800.v6.1.mRNA	GT:AD:DP:GQ:PL	0/1:7,13:20:99:415,0,218	0/0:30,0:30:87:0,87,1175	Polymorphic	48
70	Chromosome11	5549851	.	T	A,G	3577.03	PASS	AC=7,1;AF=0.583,0.083;AN=12;BaseQRankSum=1.458;DP=156;Dels=0.00;FS=0.000;HaplotypeScore=1.5204;MLEAC=7,1;MLEAF=0.583,0.083;MQ=40.39;MQ0=0;MQRankSum=-0.196;QD=22.93;ReadPosRankSum=1.443;SOR=0.619;ANN=Manes.11G056800.v6.1.five_prime_UTR,Manes.11G056800.v6.1.mRNA	GT:AD:DP:GQ:PL	0/1:17,8,0:25:99:242,0,541,290,565,855	1/1:0,29,0:29:84:1120,84,0,1120,84,1120	Polymorphic	49
71	Chromosome11	5550416	.	A	G	1725.21	PASS	AC=5;AF=0.417;AN=12;BaseQRankSum=-2.071;DP=154;Dels=0.00;FS=2.984;HaplotypeScore=1.6195;MLEAC=5;MLEAF=0.417;MQ=40.63;MQ0=3;MQRankSum=-0.310;QD=18.35;ReadPosRankSum=0.326;SOR=0.983;ANN=Manes.11G056800.v6.1.mRNA	GT:AD:DP:GQ:PL	0/1:9,10:19:99:331,0,281	1/1:0,12:12:33:418,33,0	Polymorphic	50
72	Chromosome11	5551284	.	A	G	1246.03	PASS	AC=4;AF=0.333;AN=12;BaseQRankSum=0.999;DP=158;Dels=0.00;FS=1.443;HaplotypeScore=0.1444;MLEAC=4;MLEAF=0.333;MQ=40.14;MQ0=0;MQRankSum=-1.464;QD=12.59;ReadPosRankSum=-2.446;SOR=0.518;ANN=Manes.11G056800.v6.1.mRNA	GT:AD:DP:GQ:PL	0/1:5,4:9:94:94,0,157	0/0:43,0:43:99:0,126,1605	Polymorphic	51
73	Chromosome11	5551320	.	C	T	1688.03	PASS	AC=4;AF=0.333;AN=12;BaseQRankSum=-0.761;DP=161;Dels=0.00;FS=1.362;HaplotypeScore=0.1666;MLEAC=4;MLEAF=0.333;MQ=40.03;MQ0=0;MQRankSum=-2.841;QD=15.49;ReadPosRankSum=-0.850;SOR=0.559;ANN=Manes.11G056800.v6.1.mRNA	GT:AD:DP:GQ:PL	0/1:3,3:6:40:40,0,81	0/0:36,0:36:99:0,108,1382	Polymorphic	52
74	Chromosome11	5551338	.	G	C,T	5349.15	PASS	AC=7,4;AF=0.583,0.333;AN=12;BaseQRankSum=-1.458;DP=156;Dels=0.00;FS=0.000;HaplotypeScore=2.4572;MLEAC=7,4;MLEAF=0.583,0.333;MQ=40.22;MQ0=0;MQRankSum=-0.318;QD=34.29;ReadPosRankSum=-1.044;SOR=0.640;ANN=Manes.11G056800.v6.1.mRNA	GT:AD:DP:GQ:PL	1/2:0,5,4:9:99:251,128,116,123,0,111	2/2:0,1,38:39:90:1483,1459,1456,114,90,0	Polymorphic	53
75	Chromosome11	5551940	.	G	T	1255.2	PASS	AC=4;AF=0.333;AN=12;BaseQRankSum=0.282;DP=116;Dels=0.00;FS=2.460;HaplotypeScore=0.7299;MLEAC=4;MLEAF=0.333;MQ=40.33;MQ0=0;MQRankSum=-0.663;QD=13.50;ReadPosRankSum=-0.248;SOR=0.648;ANN=Manes.11G056800.v6.1.mRNA,Manes.11G056800.v6.1.CDS	GT:AD:DP:GQ:PL	0/1:9,7:16:99:228,0,305	0/0:18,0:18:54:0,54,709	Polymorphic	54
76	Chromosome11	5566539	.	C	T	516.03	PASS	AC=5;AF=0.500;AN=10;BaseQRankSum=-0.515;DP=57;Dels=0.00;FS=4.611;HaplotypeScore=0.9442;MLEAC=5;MLEAF=0.500;MQ=40.57;MQ0=0;MQRankSum=2.451;QD=16.13;ReadPosRankSum=1.404;SOR=0.264	GT:AD:DP:GQ:PL	0/1:10,8:18:99:270,0,306	1/1:0,6:6:15:200,15,0	Polymorphic
77	Chromosome11	5567755	.	G	A	3401.32	PASS	AC=6;AF=0.500;AN=12;BaseQRankSum=2.258;DP=190;Dels=0.00;FS=1.128;HaplotypeScore=0.6757;MLEAC=6;MLEAF=0.500;MQ=40.76;MQ0=0;MQRankSum=-1.171;QD=21.66;ReadPosRankSum=0.105;SOR=0.802;ANN=Manes.11G056900.v6.1.mRNA,Manes.11G056900.v6.1.CDS	GT:AD:DP:GQ:PL	0/1:6,10:16:99:287,0,187	0/0:33,0:33:87:0,87,1089	Polymorphic	55
78	Chromosome11	5567842	.	T	C	1864.03	PASS	AC=4;AF=0.333;AN=12;BaseQRankSum=0.047;DP=189;Dels=0.00;FS=1.983;HaplotypeScore=0.2831;MLEAC=4;MLEAF=0.333;MQ=41.10;MQ0=0;MQRankSum=1.220;QD=14.34;ReadPosRankSum=-1.121;SOR=0.535;ANN=Manes.11G056900.v6.1.mRNA,Manes.11G056900.v6.1.CDS	GT:AD:DP:GQ:PL	0/1:8,6:14:99:131,0,267	0/0:42,0:42:99:0,111,1448	Polymorphic	56
79	Chromosome11	5567846	.	G	A	1916.03	PASS	AC=4;AF=0.333;AN=12;BaseQRankSum=0.327;DP=183;Dels=0.00;FS=0.583;HaplotypeScore=0.2831;MLEAC=4;MLEAF=0.333;MQ=41.07;MQ0=0;MQRankSum=0.756;QD=15.33;ReadPosRankSum=-2.113;SOR=0.633;ANN=Manes.11G056900.v6.1.mRNA,Manes.11G056900.v6.1.CDS	GT:AD:DP:GQ:PL	0/1:8,6:14:99:164,0,268	0/0:42,0:42:99:0,111,1455	Polymorphic	57
80	Chromosome11	5567862	.	A	G	1998.01	PASS	AC=4;AF=0.333;AN=12;BaseQRankSum=-0.487;DP=163;Dels=0.00;FS=2.059;HaplotypeScore=0.1666;MLEAC=4;MLEAF=0.333;MQ=41.01;MQ0=0;MQRankSum=-0.301;QD=26.64;ReadPosRankSum=1.922;SOR=0.521;ANN=Manes.11G056900.v6.1.mRNA,Manes.11G056900.v6.1.CDS	GT:AD:DP:GQ:PL	0/1:6,8:14:99:222,0,161	1/1:0,38:38:99:1299,102,0	Polymorphic	58
81	Chromosome11	5567879	.	G	A	1580.01	PASS	AC=4;AF=0.333;AN=12;BaseQRankSum=-2.210;DP=149;Dels=0.00;FS=1.411;HaplotypeScore=4.4782;MLEAC=4;MLEAF=0.333;MQ=40.75;MQ0=0;MQRankSum=-1.698;QD=21.07;ReadPosRankSum=1.500;SOR=0.859;ANN=Manes.11G056900.v6.1.mRNA,Manes.11G056900.v6.1.CDS	GT:AD:DP:GQ:PL	0/1:7,5:12:79:79,0,181	1/1:0,37:37:90:1154,90,0	Polymorphic	59
82	Chromosome11	5567955	.	G	A	1986.32	PASS	AC=6;AF=0.500;AN=12;BaseQRankSum=1.120;DP=118;Dels=0.00;FS=0.000;HaplotypeScore=0.3854;MLEAC=6;MLEAF=0.500;MQ=41.29;MQ0=1;MQRankSum=0.722;QD=19.10;ReadPosRankSum=0.324;SOR=0.713;ANN=Manes.11G056900.v6.1.mRNA,Manes.11G056900.v6.1.five_prime_UTR	GT:AD:DP:GQ:PL	0/1:9,3:12:48:48,0,317	1/1:0,30:30:84:1108,84,0	Polymorphic	60
83	Chromosome11	5572418	.	T	A	5184.03	PASS	AC=8;AF=0.667;AN=12;BaseQRankSum=1.335;DP=233;Dels=0.00;FS=1.659;HaplotypeScore=0.1223;MLEAC=8;MLEAF=0.667;MQ=41.40;MQ0=0;MQRankSum=1.133;QD=22.25;ReadPosRankSum=-0.831;SOR=0.749;ANN=Manes.11G057000.v6.1.CDS,Manes.11G057000.v6.1.mRNA	GT:AD:DP:GQ:PL	1/1:0,12:12:36:454,36,0	0/1:28,30:58:99:886,0,899	Polymorphic	61
84	Chromosome11	5572436	.	A	G	4391	PASS	AC=7;AF=0.583;AN=12;BaseQRankSum=4.659;DP=219;Dels=0.00;FS=6.649;HaplotypeScore=0.2946;MLEAC=7;MLEAF=0.583;MQ=41.44;MQ0=0;MQRankSum=0.294;QD=20.05;ReadPosRankSum=2.463;SOR=0.856;ANN=Manes.11G057000.v6.1.CDS,Manes.11G057000.v6.1.mRNA	GT:AD:DP:GQ:PL	0/1:7,7:14:99:228,0,176	1/1:0,49:49:99:1794,135,0	Polymorphic	62
85	Chromosome11	5572484	.	G	A	2659	PASS	AC=5;AF=0.417;AN=12;BaseQRankSum=0.669;DP=207;Dels=0.00;FS=3.183;HaplotypeScore=7.9449;MLEAC=5;MLEAF=0.417;MQ=41.76;MQ0=0;MQRankSum=0.893;QD=16.31;ReadPosRankSum=0.101;SOR=0.851;ANN=Manes.11G057000.v6.1.mRNA	GT:AD:DP:GQ:PL	0/1:5,9:14:99:323,0,151	0/0:44,0:44:99:0,120,1591	Polymorphic	63
86	Chromosome11	5572584	.	G	A	3155.05	PASS	AC=4;AF=0.333;AN=12;BaseQRankSum=-0.295;DP=223;Dels=0.00;FS=6.485;HaplotypeScore=1.0944;MLEAC=4;MLEAF=0.333;MQ=41.58;MQ0=0;MQRankSum=-0.560;QD=16.87;ReadPosRankSum=0.541;SOR=0.791;ANN=Manes.11G057000.v6.1.mRNA,Manes.11G057000.v6.1.CDS	GT:AD:DP:GQ:PL	0/0:9,0:9:24:0,24,329	0/1:27,41:68:99:1289,0,752	Polymorphic	64
87	Chromosome11	5574099	.	T	C	7666.76	PASS	AC=10;AF=0.833;AN=12;BaseQRankSum=1.041;DP=242;Dels=0.00;FS=0.000;HaplotypeScore=2.3513;MLEAC=10;MLEAF=0.833;MQ=41.02;MQ0=0;MQRankSum=1.466;QD=31.68;ReadPosRankSum=0.277;SOR=0.634;ANN=Manes.11G057100.v6.1.CDS,Manes.11G057100.v6.1.mRNA	GT:AD:DP:GQ:PL	1/1:0,13:13:39:526,39,0	0/1:30,27:57:99:798,0,861	Polymorphic	65
88	Chromosome11	5574320	.	C	T	5519.54	PASS	AC=9;AF=0.750;AN=12;BaseQRankSum=-0.877;DP=252;Dels=0.00;FS=3.775;HaplotypeScore=0.6153;MLEAC=9;MLEAF=0.750;MQ=40.67;MQ0=0;MQRankSum=-0.510;QD=21.90;ReadPosRankSum=-0.872;SOR=0.466;ANN=Manes.11G057100.v6.1.CDS,Manes.11G057100.v6.1.mRNA	GT:AD:DP:GQ:PL	1/1:0,13:13:36:413,36,0	0/1:38,37:75:99:1204,0,1190	Polymorphic	66
89	Chromosome11	5574671	.	A	G	4640.76	PASS	AC=10;AF=0.833;AN=12;BaseQRankSum=1.768;DP=165;Dels=0.00;FS=10.259;HaplotypeScore=0.2889;MLEAC=10;MLEAF=0.833;MQ=41.54;MQ0=0;MQRankSum=0.944;QD=28.13;ReadPosRankSum=-2.448;SOR=0.249;ANN=Manes.11G057100.v6.1.CDS,Manes.11G057100.v6.1.mRNA	GT:AD:DP:GQ:PL	1/1:0,14:14:42:549,42,0	0/1:10,27:37:99:819,0,268	Polymorphic	67
90	Chromosome11	5578896	.	C	T	2578.84	PASS	AC=10;AF=0.833;AN=12;BaseQRankSum=0.290;DP=93;Dels=0.00;FS=3.858;HaplotypeScore=0.2889;MLEAC=10;MLEAF=0.833;MQ=41.32;MQ0=0;MQRankSum=-0.282;QD=27.73;ReadPosRankSum=-3.913;SOR=0.316	GT:AD:DP:GQ:PL	1/1:0,13:13:39:511,39,0	0/1:16,4:20:99:108,0,581	Polymorphic
91	Chromosome11	5579072	.	T	C	4744.16	PASS	AC=11;AF=0.917;AN=12;BaseQRankSum=0.819;DP=153;Dels=0.00;FS=20.588;HaplotypeScore=0.1314;MLEAC=11;MLEAF=0.917;MQ=41.80;MQ0=0;MQRankSum=0.508;QD=31.01;ReadPosRankSum=-0.421;SOR=1.128;ANN=Manes.11G057200.v6.1.five_prime_UTR,Manes.11G057200.v6.1.mRNA	GT:AD:DP:GQ:PL	1/1:0,13:13:39:531,39,0	0/1:22,15:37:99:401,0,650	Polymorphic	68
92	Chromosome11	5579208	.	T	A	4496.53	PASS	AC=11;AF=0.917;AN=12;BaseQRankSum=-1.367;DP=143;Dels=0.00;FS=2.857;HaplotypeScore=0.1611;MLEAC=11;MLEAF=0.917;MQ=40.96;MQ0=0;MQRankSum=1.936;QD=31.44;ReadPosRankSum=0.655;SOR=1.258;ANN=Manes.11G057200.v6.1.five_prime_UTR,Manes.11G057200.v6.1.mRNA	GT:AD:DP:GQ:PL	1/1:0,12:12:36:464,36,0	0/1:11,24:35:99:621,0,337	Polymorphic	69
93	Chromosome11	5579409	.	T	C	1641.12	PASS	AC=10;AF=0.833;AN=12;BaseQRankSum=2.187;DP=61;Dels=0.00;FS=0.000;HaplotypeScore=0.3669;MLEAC=10;MLEAF=0.833;MQ=40.25;MQ0=0;MQRankSum=-1.381;QD=26.90;ReadPosRankSum=-0.111;SOR=0.631;ANN=Manes.11G057200.v6.1.mRNA	GT:AD:DP:GQ:PL	1/1:0,14:14:39:484,39,0	0/1:4,5:9:99:168,0,101	Polymorphic	70
94	Chromosome11	5579541	.	T	G	2267.8	PASS	AC=10;AF=0.833;AN=12;BaseQRankSum=-0.726;DP=79;Dels=0.00;FS=8.954;HaplotypeScore=0.6115;MLEAC=10;MLEAF=0.833;MQ=41.41;MQ0=0;MQRankSum=-0.701;QD=28.71;ReadPosRankSum=-1.311;SOR=0.125;ANN=Manes.11G057200.v6.1.mRNA	GT:AD:DP:GQ:PL	1/1:0,23:23:69:887,69,0	0/1:8,7:15:99:179,0,207	Polymorphic	71
95	Chromosome11	5579630	.	T	A	1279.68	PASS	AC=9;AF=0.750;AN=12;BaseQRankSum=0.553;DP=39;Dels=0.00;FS=7.533;HaplotypeScore=0.1555;MLEAC=10;MLEAF=0.833;MQ=41.43;MQ0=0;MQRankSum=1.344;QD=33.68;ReadPosRankSum=-0.132;SOR=0.669;ANN=Manes.11G057200.v6.1.mRNA	GT:AD:DP:GQ:PL	1/1:0,18:18:51:663,51,0	0/0:1,0:1:3:0,3,38	Polymorphic	72
96	Chromosome11	5583187	.	G	A	3987.03	PASS	AC=8;AF=0.667;AN=12;BaseQRankSum=-0.107;DP=174;Dels=0.00;FS=2.833;HaplotypeScore=2.6431;MLEAC=8;MLEAF=0.667;MQ=41.51;MQ0=0;MQRankSum=-0.193;QD=22.91;ReadPosRankSum=-3.909;SOR=0.689;ANN=Manes.11G057200.v6.1.mRNA,Manes.11G057200.v6.1.CDS	GT:AD:DP:GQ:PL	1/1:0,17:17:51:668,51,0	0/1:16,28:44:99:899,0,525	Polymorphic	73
97	Chromosome11	5607507	.	G	T	2089.03	PASS	AC=8;AF=0.667;AN=12;BaseQRankSum=-1.307;DP=94;Dels=0.00;FS=1.744;HaplotypeScore=1.3243;MLEAC=8;MLEAF=0.667;MQ=40.42;MQ0=0;MQRankSum=1.275;QD=22.22;ReadPosRankSum=-0.087;SOR=0.527;ANN=Manes.11G057400.v6.1.mRNA	GT:AD:DP:GQ:PL	1/1:0,13:13:36:481,36,0	0/1:10,5:15:99:160,0,241	Polymorphic	74
98	Chromosome11	5617386	.	A	G	1723.01	PASS	AC=4;AF=0.333;AN=12;BaseQRankSum=-1.479;DP=237;Dels=0.00;FS=0.569;HaplotypeScore=0.9492;MLEAC=4;MLEAF=0.333;MQ=41.51;MQ0=0;MQRankSum=1.678;QD=15.38;ReadPosRankSum=0.067;SOR=0.620	GT:AD:DP:GQ:PL	0/0:23,0:24:66:0,66,896	0/1:24,20:44:99:618,0,785	Polymorphic
99	Chromosome11	5617495	.	C	G	4269.98	PASS	AC=7;AF=0.583;AN=12;BaseQRankSum=1.054;DP=232;Dels=0.00;FS=2.246;HaplotypeScore=0.6069;MLEAC=7;MLEAF=0.583;MQ=40.54;MQ0=1;MQRankSum=-4.783;QD=20.43;ReadPosRankSum=-4.500;SOR=0.858	GT:AD:DP:GQ:PL	1/1:0,15:15:42:505,42,0	0/1:21,30:51:99:912,0,650	Polymorphic
100	Chromosome11	5617514	.	T	C	6107.54	PASS	AC=9;AF=0.750;AN=12;BaseQRankSum=1.386;DP=234;Dels=0.00;FS=0.000;HaplotypeScore=0.9223;MLEAC=9;MLEAF=0.750;MQ=40.41;MQ0=1;MQRankSum=-1.623;QD=26.10;ReadPosRankSum=0.785;SOR=0.675	GT:AD:DP:GQ:PL	1/1:0,14:14:42:498,42,0	0/1:26,28:54:99:811,0,848	Polymorphic
101	Chromosome11	5617926	.	T	C	2973.39	PASS	AC=7;AF=0.583;AN=12;BaseQRankSum=1.513;DP=140;Dels=0.00;FS=6.139;HaplotypeScore=0.8656;MLEAC=7;MLEAF=0.583;MQ=40.11;MQ0=0;MQRankSum=4.078;QD=22.53;ReadPosRankSum=-0.554;SOR=1.469	GT:AD:DP:GQ:PL	1/1:0,21:21:63:853,63,0	0/1:13,12:25:99:336,0,354	Polymorphic
102	Chromosome11	5619782	.	A	G	1458.03	PASS	AC=4;AF=0.333;AN=12;BaseQRankSum=0.474;DP=150;Dels=0.00;FS=0.657;HaplotypeScore=0.5932;MLEAC=4;MLEAF=0.333;MQ=41.05;MQ0=0;MQRankSum=-1.933;QD=19.18;ReadPosRankSum=0.028;SOR=0.816	GT:AD:DP:GQ:PL	0/0:16,0:16:48:0,48,573	0/1:17,13:30:99:338,0,463	Polymorphic
103	Chromosome11	5622459	.	C	T	1321.24	PASS	AC=7;AF=0.583;AN=12;BaseQRankSum=0.621;DP=60;Dels=0.00;FS=5.797;HaplotypeScore=0.9250;MLEAC=8;MLEAF=0.667;MQ=41.29;MQ0=0;MQRankSum=-0.376;QD=22.39;ReadPosRankSum=-2.738;SOR=0.223	GT:AD:DP:GQ:PL	1/1:0,15:15:45:590,45,0	0/1:7,8:15:99:239,0,176	Polymorphic
104	Chromosome11	5622512	.	A	G	1504.31	PASS	AC=7;AF=0.583;AN=12;BaseQRankSum=0.389;DP=86;Dels=0.00;FS=0.000;HaplotypeScore=0.0000;MLEAC=7;MLEAF=0.583;MQ=41.49;MQ0=0;MQRankSum=-0.683;QD=18.80;ReadPosRankSum=-0.104;SOR=0.657	GT:AD:DP:GQ:PL	1/1:0,15:15:45:578,45,0	0/1:7,12:19:99:364,0,194	Polymorphic
105	Chromosome11	5622568	.	G	T	2532.54	PASS	AC=9;AF=0.750;AN=12;BaseQRankSum=-0.875;DP=98;Dels=0.00;FS=0.000;HaplotypeScore=0.4295;MLEAC=9;MLEAF=0.750;MQ=41.61;MQ0=0;MQRankSum=0.565;QD=25.84;ReadPosRankSum=-0.469;SOR=0.734;ANN=Manes.11G057500.v6.1.five_prime_UTR,Manes.11G057500.v6.1.five_prime_UTR,Manes.11G057500.v6.1.mRNA,Manes.11G057500.v6.1.mRNA	GT:AD:DP:GQ:PL	1/1:0,15:15:45:596,45,0	0/1:7,10:17:99:284,0,200	Polymorphic	75
106	Chromosome11	5623549	.	T	A	3643.76	PASS	AC=10;AF=0.833;AN=12;BaseQRankSum=-2.175;DP=134;Dels=0.00;FS=4.086;HaplotypeScore=0.0000;MLEAC=10;MLEAF=0.833;MQ=40.30;MQ0=0;MQRankSum=-0.670;QD=27.19;ReadPosRankSum=-1.152;SOR=1.189;ANN=Manes.11G057500.v6.1.mRNA,Manes.11G057500.v6.1.mRNA,Manes.11G057500.v6.1.CDS,Manes.11G057500.v6.1.CDS	GT:AD:DP:GQ:PL	1/1:0,18:18:54:651,54,0	0/1:17,12:29:99:337,0,483	Polymorphic	76
107	Chromosome11	5623639	.	A	C	3361.31	PASS	AC=8;AF=0.667;AN=12;BaseQRankSum=0.294;DP=138;Dels=0.00;FS=1.507;HaplotypeScore=0.4684;MLEAC=8;MLEAF=0.667;MQ=41.57;MQ0=0;MQRankSum=0.964;QD=25.46;ReadPosRankSum=0.326;SOR=0.922;ANN=Manes.11G057500.v6.1.mRNA,Manes.11G057500.v6.1.mRNA	GT:AD:DP:GQ:PL	1/1:0,17:17:48:628,48,0	0/1:22,18:40:99:597,0,526	Polymorphic	77
108	Chromosome11	5623973	.	C	A	4075.98	PASS	AC=7;AF=0.583;AN=12;BaseQRankSum=1.499;DP=218;Dels=0.00;FS=7.663;HaplotypeScore=6.6062;MLEAC=7;MLEAF=0.583;MQ=40.79;MQ0=0;MQRankSum=-0.496;QD=21.23;ReadPosRankSum=-0.442;SOR=1.151;ANN=Manes.11G057500.v6.1.mRNA,Manes.11G057500.v6.1.mRNA	GT:AD:DP:GQ:PL	1/1:0,17:17:51:552,51,0	0/1:23,22:45:99:708,0,725	Polymorphic	78
109	Chromosome11	5624176	.	A	G	3842.98	PASS	AC=7;AF=0.583;AN=12;BaseQRankSum=-1.003;DP=209;Dels=0.00;FS=1.678;HaplotypeScore=7.6098;MLEAC=7;MLEAF=0.583;MQ=41.09;MQ0=0;MQRankSum=1.400;QD=20.66;ReadPosRankSum=-1.130;SOR=0.815;ANN=Manes.11G057500.v6.1.mRNA,Manes.11G057500.v6.1.mRNA	GT:AD:DP:GQ:PL	1/1:0,13:13:39:501,39,0	0/1:27,35:62:99:1120,0,833	Polymorphic	79
110	Chromosome11	5624582	.	G	A,T	903.76	PASS	AC=1,1;AF=0.083,0.083;AN=12;BaseQRankSum=0.856;DP=155;Dels=0.00;FS=2.563;HaplotypeScore=1.4968;MLEAC=1,1;MLEAF=0.083,0.083;MQ=41.58;MQ0=0;MQRankSum=0.562;QD=17.05;ReadPosRankSum=1.700;SOR=0.958;ANN=Manes.11G057500.v6.1.mRNA,Manes.11G057500.v6.1.three_prime_UTR	GT:AD:DP:GQ:PL	0/0:17,0,0:17:51:0,51,665,51,665,665	0/1:15,17,0:32:99:593,0,500,638,552,1189	Polymorphic	80
111	Chromosome11	5625389	.	A	G	2979.98	PASS	AC=7;AF=0.583;AN=12;BaseQRankSum=1.551;DP=136;Dels=0.00;FS=0.000;HaplotypeScore=0.1658;MLEAC=7;MLEAF=0.583;MQ=40.30;MQ0=1;MQRankSum=2.363;QD=23.84;ReadPosRankSum=-2.308;SOR=0.732	GT:AD:DP:GQ:PL	1/1:0,16:16:48:618,48,0	0/1:15,18:33:99:576,0,299	Polymorphic
112	Chromosome11	5625549	.	T	C	2708	PASS	AC=7;AF=0.583;AN=12;BaseQRankSum=0.509;DP=119;Dels=0.00;FS=0.000;HaplotypeScore=1.4599;MLEAC=7;MLEAF=0.583;MQ=40.62;MQ0=0;MQRankSum=-0.706;QD=24.62;ReadPosRankSum=-0.102;SOR=0.680	GT:AD:DP:GQ:PL	1/1:0,13:13:39:496,39,0	0/1:8,12:20:99:355,0,182	Polymorphic
113	Chromosome11	5628550	.	C	T	3468.37	PASS	AC=10;AF=0.833;AN=12;BaseQRankSum=-0.232;DP=127;Dels=0.00;FS=0.000;HaplotypeScore=0.7123;MLEAC=10;MLEAF=0.833;MQ=40.58;MQ0=0;MQRankSum=-0.650;QD=27.31;ReadPosRankSum=0.484;SOR=0.821;ANN=Manes.11G057700.v6.1.mRNA,Manes.11G057700.v6.1.CDS	GT:AD:DP:GQ:PL	1/1:0,20:20:60:743,60,0	0/1:16,16:32:99:477,0,472	Polymorphic	81
114	Chromosome11	5628842	.	G	A,C	4811.2	PASS	AC=1,10;AF=0.083,0.833;AN=12;BaseQRankSum=-0.900;DP=151;Dels=0.00;FS=8.444;HaplotypeScore=0.3152;MLEAC=1,10;MLEAF=0.083,0.833;MQ=40.86;MQ0=0;MQRankSum=-1.972;QD=31.86;ReadPosRankSum=0.687;SOR=0.675	GT:AD:DP:GQ:PL	2/2:0,0,17:17:51:670,670,670,51,51,0	1/2:0,12,15:27:99:903,460,424,443,0,404	Polymorphic
115	Chromosome11	5635861	.	A	G	3088.2	PASS	AC=8;AF=0.667;AN=12;BaseQRankSum=0.780;DP=121;Dels=0.00;FS=3.882;HaplotypeScore=1.9103;MLEAC=8;MLEAF=0.667;MQ=41.19;MQ0=0;MQRankSum=1.991;QD=27.09;ReadPosRankSum=-0.727;SOR=0.459;ANN=Manes.11G057900.v6.1.mRNA	GT:AD:DP:GQ:PL	1/1:0,7:7:21:270,21,0	0/1:14,14:28:99:389,0,439	Polymorphic	82
116	Chromosome11	5635997	.	T	C	3860	PASS	AC=7;AF=0.583;AN=12;BaseQRankSum=-0.555;DP=153;Dels=0.00;FS=0.000;HaplotypeScore=0.8330;MLEAC=7;MLEAF=0.583;MQ=41.75;MQ0=1;MQRankSum=0.100;QD=26.99;ReadPosRankSum=-1.306;SOR=0.695;ANN=Manes.11G057900.v6.1.mRNA	GT:AD:DP:GQ:PL	1/1:0,13:13:36:495,36,0	0/1:10,19:29:99:556,0,263	Polymorphic	83
117	Chromosome11	5636085	.	A	G	3765.99	PASS	AC=7;AF=0.583;AN=12;BaseQRankSum=0.602;DP=161;Dels=0.00;FS=17.719;HaplotypeScore=0.2981;MLEAC=7;MLEAF=0.583;MQ=40.13;MQ0=0;MQRankSum=-1.654;QD=25.28;ReadPosRankSum=-0.916;SOR=0.140;ANN=Manes.11G057900.v6.1.mRNA	GT:AD:DP:GQ:PL	1/1:0,20:20:60:691,60,0	0/1:4,23:27:85:806,0,85	Polymorphic	84
118	Chromosome11	5636368	.	A	T	3736.08	PASS	AC=7;AF=0.583;AN=12;BaseQRankSum=0.534;DP=162;Dels=0.00;FS=0.636;HaplotypeScore=0.2553;MLEAC=7;MLEAF=0.583;MQ=41.04;MQ0=0;MQRankSum=2.051;QD=24.10;ReadPosRankSum=-2.699;SOR=0.626;ANN=Manes.11G057900.v6.1.mRNA	GT:AD:DP:GQ:PL	1/1:0,18:18:54:666,54,0	0/1:18,23:41:99:749,0,467	Polymorphic	85
119	Chromosome11	5637513	.	G	A	3091.98	PASS	AC=7;AF=0.583;AN=12;BaseQRankSum=2.293;DP=191;Dels=0.00;FS=1.783;HaplotypeScore=0.2629;MLEAC=7;MLEAF=0.583;MQ=40.17;MQ0=0;MQRankSum=0.852;QD=17.57;ReadPosRankSum=-0.855;SOR=0.831;ANN=Manes.11G057900.v6.1.mRNA	GT:AD:DP:GQ:PL	1/1:0,10:11:30:355,30,0	0/1:23,22:45:99:647,0,685	Polymorphic	86
120	Chromosome11	5638815	.	T	A	2729.98	PASS	AC=7;AF=0.583;AN=12;BaseQRankSum=0.923;DP=132;Dels=0.00;FS=1.405;HaplotypeScore=0.3719;MLEAC=7;MLEAF=0.583;MQ=41.85;MQ0=0;MQRankSum=-0.548;QD=23.95;ReadPosRankSum=-3.399;SOR=0.736;ANN=Manes.11G057900.v6.1.mRNA,Manes.11G057900.v6.1.three_prime_UTR	GT:AD:DP:GQ:PL	1/1:0,19:19:57:761,57,0	0/1:9,14:23:99:380,0,294	Polymorphic	87
121	Chromosome11	5641989	.	G	A	2476.19	PASS	AC=7;AF=0.583;AN=12;BaseQRankSum=-0.312;DP=109;Dels=0.00;FS=3.776;HaplotypeScore=0.8262;MLEAC=7;MLEAF=0.583;MQ=41.68;MQ0=0;MQRankSum=0.293;QD=24.04;ReadPosRankSum=0.466;SOR=0.585;ANN=Manes.11G058000.v6.1.mRNA	GT:AD:DP:GQ:PL	1/1:0,16:16:48:635,48,0	0/1:7,10:18:99:359,0,202	Polymorphic	88
122	Chromosome11	5642092	.	A	T	2503	PASS	AC=7;AF=0.583;AN=12;BaseQRankSum=4.045;DP=131;Dels=0.00;FS=0.000;HaplotypeScore=1.0771;MLEAC=7;MLEAF=0.583;MQ=41.75;MQ0=0;MQRankSum=-2.385;QD=20.52;ReadPosRankSum=-3.498;SOR=0.677;ANN=Manes.11G058000.v6.1.mRNA	GT:AD:DP:GQ:PL	1/1:0,14:14:42:548,42,0	0/1:20,13:33:99:393,0,625	Polymorphic	89
123	Chromosome11	5644755	.	T	C	4967.98	PASS	AC=7;AF=0.583;AN=12;BaseQRankSum=2.209;DP=229;Dels=0.00;FS=3.905;HaplotypeScore=7.3161;MLEAC=7;MLEAF=0.583;MQ=40.70;MQ0=0;MQRankSum=-3.501;QD=23.00;ReadPosRankSum=-2.033;SOR=0.469;ANN=Manes.11G058000.v6.1.mRNA	GT:AD:DP:GQ:PL	1/1:0,22:22:66:809,66,0	0/1:22,23:45:99:735,0,639	Polymorphic	90
124	Chromosome11	5644765	.	T	C	4969.03	PASS	AC=7;AF=0.583;AN=12;BaseQRankSum=0.725;DP=230;Dels=0.00;FS=5.699;HaplotypeScore=1.5656;MLEAC=7;MLEAF=0.583;MQ=40.65;MQ0=0;MQRankSum=-3.920;QD=22.79;ReadPosRankSum=-2.282;SOR=0.587;ANN=Manes.11G058000.v6.1.mRNA	GT:AD:DP:GQ:PL	1/1:0,22:22:66:802,66,0	0/1:23,22:45:99:698,0,692	Polymorphic	91
125	Chromosome11	5648266	.	G	A	1943.19	PASS	AC=7;AF=0.583;AN=12;BaseQRankSum=-0.968;DP=94;Dels=0.00;FS=1.744;HaplotypeScore=1.1357;MLEAC=7;MLEAF=0.583;MQ=41.10;MQ0=0;MQRankSum=2.065;QD=22.08;ReadPosRankSum=-1.217;SOR=0.492	GT:AD:DP:GQ:PL	1/1:0,17:17:48:616,48,0	0/1:8,9:17:99:251,0,200	Polymorphic
126	Chromosome11	5648748	.	T	G	2214.01	PASS	AC=7;AF=0.583;AN=12;BaseQRankSum=-0.823;DP=98;Dels=0.00;FS=12.626;HaplotypeScore=0.4088;MLEAC=7;MLEAF=0.583;MQ=41.52;MQ0=0;MQRankSum=0.059;QD=24.88;ReadPosRankSum=0.126;SOR=1.514;ANN=Manes.11G058100.v6.1.mRNA	GT:AD:DP:GQ:PL	1/1:0,10:10:30:382,30,0	0/1:4,11:15:90:318,0,90	Polymorphic	92
127	Chromosome11	5663225	.	A	G	1138.63	PASS	AC=7;AF=0.583;AN=12;BaseQRankSum=0.372;DP=55;Dels=0.00;FS=1.036;HaplotypeScore=0.0000;MLEAC=7;MLEAF=0.583;MQ=40.67;MQ0=0;MQRankSum=-0.979;QD=23.24;ReadPosRankSum=0.303;SOR=0.553;ANN=Manes.11G058200.v6.1.mRNA	GT:AD:DP:GQ:PL	1/1:0,12:12:36:448,36,0	0/1:5,2:7:60:60,0,180	Polymorphic	93
128	Chromosome11	5679025	.	G	T	1207.27	PASS	AC=6;AF=0.600;AN=10;BaseQRankSum=1.958;DP=40;Dels=0.00;FS=4.688;HaplotypeScore=0.0000;MLEAC=6;MLEAF=0.600;MQ=40.77;MQ0=0;MQRankSum=1.744;QD=31.77;ReadPosRankSum=-0.142;SOR=0.400	GT:AD:DP:GQ:PL	1/1:0,18:18:54:718,54,0	0/1:2,2:4:39:39,0,39	Polymorphic
129	Chromosome11	5688926	.	A	G	4990.03	PASS	AC=8;AF=0.667;AN=12;BaseQRankSum=-1.345;DP=211;Dels=0.00;FS=5.530;HaplotypeScore=1.5368;MLEAC=8;MLEAF=0.667;MQ=40.46;MQ0=2;MQRankSum=-0.248;QD=23.65;ReadPosRankSum=-1.303;SOR=1.098;ANN=Manes.11G058300.v6.1.mRNA,Manes.11G058300.v6.1.mRNA,Manes.11G058300.v6.1.mRNA,Manes.11G058300.v6.1.mRNA	GT:AD:DP:GQ:PL	1/1:0,20:20:60:798,60,0	0/1:21,19:40:99:617,0,669	Polymorphic	94
130	Chromosome11	5689006	.	G	T	5002.98	PASS	AC=7;AF=0.583;AN=12;BaseQRankSum=0.853;DP=243;Dels=0.00;FS=0.534;HaplotypeScore=4.1364;MLEAC=7;MLEAF=0.583;MQ=41.04;MQ0=1;MQRankSum=1.596;QD=21.85;ReadPosRankSum=-2.844;SOR=0.764;ANN=Manes.11G058300.v6.1.mRNA,Manes.11G058300.v6.1.mRNA,Manes.11G058300.v6.1.mRNA,Manes.11G058300.v6.1.mRNA	GT:AD:DP:GQ:PL	1/1:0,15:15:42:544,42,0	0/1:31,28:59:99:888,0,1019	Polymorphic	95
131	Chromosome11	5689170	.	C	A	6742.76	PASS	AC=10;AF=0.833;AN=12;BaseQRankSum=1.284;DP=233;Dels=0.00;FS=8.104;HaplotypeScore=1.9374;MLEAC=10;MLEAF=0.833;MQ=41.56;MQ0=1;MQRankSum=-0.047;QD=28.94;ReadPosRankSum=-1.561;SOR=1.372;ANN=Manes.11G058300.v6.1.mRNA,Manes.11G058300.v6.1.mRNA,Manes.11G058300.v6.1.mRNA,Manes.11G058300.v6.1.mRNA,Manes.11G058300.v6.1.five_prime_UTR,Manes.11G058300.v6.1.five_prime_UTR,Manes.11G058300.v6.1.five_prime_UTR,M…	GT:AD:DP:GQ:PL	1/1:0,9:9:27:338,27,0	0/1:34,25:59:99:798,0,1045	Polymorphic	96
132	Chromosome11	5693164	.	T	A	3526.92	PASS	AC=7;AF=0.700;AN=10;BaseQRankSum=1.454;DP=154;Dels=0.00;FS=1.430;HaplotypeScore=0.6483;MLEAC=7;MLEAF=0.700;MQ=40.58;MQ0=0;MQRankSum=-2.535;QD=22.90;ReadPosRankSum=-0.384;SOR=0.561	GT:AD:DP:GQ:PL	1/1:0,19:19:54:697,54,0	0/1:20,23:43:99:687,0,636	Polymorphic
133	Chromosome11	5694059	.	C	T	1694.19	PASS	AC=7;AF=0.583;AN=12;BaseQRankSum=-0.882;DP=69;Dels=0.00;FS=11.512;HaplotypeScore=0.2980;MLEAC=8;MLEAF=0.667;MQ=41.27;MQ0=0;MQRankSum=1.487;QD=24.91;ReadPosRankSum=-2.530;SOR=0.370	GT:AD:DP:GQ:PL	1/1:0,21:21:63:837,63,0	0/1:1,3:4:30:108,0,30	Polymorphic
134	Chromosome11	5712268	.	G	A	2055.98	PASS	AC=7;AF=0.583;AN=12;BaseQRankSum=0.812;DP=105;Dels=0.00;FS=1.643;HaplotypeScore=1.7895;MLEAC=7;MLEAF=0.583;MQ=40.68;MQ0=0;MQRankSum=-1.108;QD=22.11;ReadPosRankSum=-0.698;SOR=0.484;ANN=Manes.11G058500.v6.1.mRNA	GT:AD:DP:GQ:PL	1/1:0,11:11:33:429,33,0	0/1:8,16:24:99:419,0,175	Polymorphic	97
135	Chromosome11	5712687	.	T	C	2210.13	PASS	AC=7;AF=0.583;AN=12;BaseQRankSum=-0.754;DP=112;Dels=0.00;FS=0.723;HaplotypeScore=0.7961;MLEAC=7;MLEAF=0.583;MQ=40.83;MQ0=0;MQRankSum=0.879;QD=22.10;ReadPosRankSum=-0.575;SOR=0.674;ANN=Manes.11G058500.v6.1.mRNA	GT:AD:DP:GQ:PL	1/1:1,14:15:17:462,17,0	0/1:4,12:16:99:351,0,118	Polymorphic	98
136	Chromosome11	5713233	.	G	A	3004.08	PASS	AC=7;AF=0.583;AN=12;BaseQRankSum=-0.717;DP=122;Dels=0.00;FS=13.127;HaplotypeScore=0.7975;MLEAC=7;MLEAF=0.583;MQ=40.49;MQ0=0;MQRankSum=1.088;QD=26.12;ReadPosRankSum=-2.844;SOR=0.185;ANN=Manes.11G058500.v6.1.mRNA	GT:AD:DP:GQ:PL	1/1:0,18:18:54:712,54,0	0/1:15,9:24:99:291,0,451	Polymorphic	99
137	Chromosome11	5713504	.	C	G	3564.07	PASS	AC=8;AF=0.667;AN=12;BaseQRankSum=-0.211;DP=168;Dels=0.00;FS=0.594;HaplotypeScore=1.8972;MLEAC=8;MLEAF=0.667;MQ=40.93;MQ0=0;MQRankSum=-0.581;QD=21.21;ReadPosRankSum=-0.722;SOR=0.603;ANN=Manes.11G058500.v6.1.mRNA	GT:AD:DP:GQ:PL	1/1:0,7:7:21:265,21,0	0/1:16,22:38:99:636,0,474	Polymorphic	100
138	Chromosome11	5714648	.	G	C	1702.03	PASS	AC=7;AF=0.583;AN=12;BaseQRankSum=2.829;DP=87;Dels=0.00;FS=16.186;HaplotypeScore=0.0000;MLEAC=7;MLEAF=0.583;MQ=40.12;MQ0=0;MQRankSum=-2.279;QD=21.54;ReadPosRankSum=-0.983;SOR=0.116;ANN=Manes.11G058500.v6.1.mRNA	GT:AD:DP:GQ:PL	1/1:0,18:18:54:705,54,0	0/1:7,5:12:59:59,0,255	Polymorphic	101
139	Chromosome11	5716072	.	G	T	2921.45	PASS	AC=7;AF=0.583;AN=12;BaseQRankSum=0.742;DP=143;Dels=0.00;FS=2.281;HaplotypeScore=0.4710;MLEAC=7;MLEAF=0.583;MQ=40.46;MQ0=1;MQRankSum=-2.918;QD=21.32;ReadPosRankSum=-2.641;SOR=0.466;ANN=Manes.11G058500.v6.1.mRNA	GT:AD:DP:GQ:PL	1/1:0,17:17:45:594,45,0	0/1:16,12:28:99:338,0,507	Polymorphic	102
140	Chromosome11	5716109	.	G	T	2857.08	PASS	AC=7;AF=0.583;AN=12;BaseQRankSum=-1.317;DP=161;Dels=0.00;FS=0.000;HaplotypeScore=0.2553;MLEAC=7;MLEAF=0.583;MQ=41.05;MQ0=0;MQRankSum=-1.791;QD=18.80;ReadPosRankSum=0.469;SOR=0.631;ANN=Manes.11G058500.v6.1.mRNA	GT:AD:DP:GQ:PL	1/1:0,19:19:57:750,57,0	0/1:14,18:32:99:526,0,433	Polymorphic	103
141	Chromosome11	5727679	.	G	A	2104.04	PASS	AC=8;AF=0.667;AN=12;BaseQRankSum=-0.198;DP=95;Dels=0.00;FS=0.000;HaplotypeScore=0.0000;MLEAC=8;MLEAF=0.667;MQ=40.69;MQ0=2;MQRankSum=0.287;QD=22.15;ReadPosRankSum=-0.902;SOR=0.793;ANN=Manes.11G058700.v6.1.mRNA	GT:AD:DP:GQ:PL	1/1:0,11:11:30:372,30,0	0/1:11,12:23:99:327,0,336	Polymorphic	104
142	Chromosome11	5730206	.	T	A	2716	PASS	AC=7;AF=0.583;AN=12;BaseQRankSum=2.113;DP=129;Dels=0.00;FS=0.000;HaplotypeScore=0.7960;MLEAC=7;MLEAF=0.583;MQ=40.78;MQ0=1;MQRankSum=0.843;QD=22.82;ReadPosRankSum=-1.770;SOR=0.613;ANN=Manes.11G058700.v6.1.mRNA,Manes.11G058700.v6.1.CDS	GT:AD:DP:GQ:PL	1/1:0,20:20:57:708,57,0	0/1:13,13:26:99:381,0,431	Polymorphic	105
143	Chromosome11	5730268	.	T	C	2189.05	PASS	AC=7;AF=0.583;AN=12;BaseQRankSum=1.813;DP=117;Dels=0.00;FS=2.389;HaplotypeScore=0.6418;MLEAC=7;MLEAF=0.583;MQ=41.09;MQ0=0;MQRankSum=0.376;QD=20.08;ReadPosRankSum=-1.182;SOR=0.493;ANN=Manes.11G058700.v6.1.mRNA	GT:AD:DP:GQ:PL	1/1:0,9:9:27:324,27,0	0/1:15,12:27:99:328,0,518	Polymorphic	106
144	Chromosome11	5740531	.	A	T	608.46	PASS	AC=5;AF=0.625;AN=8;BaseQRankSum=1.508;DP=36;Dels=0.00;FS=1.377;HaplotypeScore=0.0000;MLEAC=5;MLEAF=0.625;MQ=41.26;MQ0=0;MQRankSum=-0.610;QD=16.90;ReadPosRankSum=-0.064;SOR=0.407	GT:AD:DP:GQ:PL	0/1:6,4:10:99:134,0,217	1/1:0,2:2:3:45,3,0	Polymorphic
145	Chromosome11	5742640	.	T	C	658.28	PASS	AC=6;AF=0.750;AN=8;BaseQRankSum=0.365;DP=38;Dels=0.00;FS=2.873;HaplotypeScore=0.0000;MLEAC=6;MLEAF=0.750;MQ=41.57;MQ0=0;MQRankSum=0.336;QD=17.32;ReadPosRankSum=-0.541;SOR=0.349	GT:AD:DP:GQ:PL	0/1:5,10:15:99:356,0,117	1/1:0,1:1:3:29,3,0	Polymorphic
146	Chromosome11	5749928	.	C	A	3700.54	PASS	AC=9;AF=0.750;AN=12;BaseQRankSum=3.360;DP=123;Dels=0.00;FS=8.119;HaplotypeScore=0.1314;MLEAC=9;MLEAF=0.750;MQ=41.68;MQ0=0;MQRankSum=1.458;QD=30.09;ReadPosRankSum=-2.243;SOR=1.657;ANN=Manes.11G058800.v6.1.five_prime_UTR,Manes.11G058800.v6.1.mRNA	GT:AD:DP:GQ:PL	1/1:0,14:14:42:556,42,0	0/1:12,15:27:99:482,0,332	Polymorphic	107
147	Chromosome11	5750139	.	T	C	1052.11	PASS	AC=5;AF=0.417;AN=12;BaseQRankSum=-1.140;DP=79;Dels=0.00;FS=0.000;HaplotypeScore=0.0000;MLEAC=5;MLEAF=0.417;MQ=40.04;MQ0=0;MQRankSum=-4.604;QD=14.61;ReadPosRankSum=2.008;SOR=0.617;ANN=Manes.11G058800.v6.1.mRNA	GT:AD:DP:GQ:PL	0/1:12,10:22:99:281,0,433	0/0:7,0:7:18:0,18,238	Polymorphic	108
148	Chromosome11	5750170	.	A	G	1380.34	PASS	AC=7;AF=0.583;AN=12;BaseQRankSum=-0.846;DP=91;Dels=0.00;FS=1.832;HaplotypeScore=0.0000;MLEAC=7;MLEAF=0.583;MQ=40.62;MQ0=0;MQRankSum=-1.156;QD=16.83;ReadPosRankSum=-0.766;SOR=0.449;ANN=Manes.11G058800.v6.1.mRNA	GT:AD:DP:GQ:PL	0/1:15,8:23:99:196,0,501	0/0:9,0:9:21:0,21,289	Polymorphic	109
149	Chromosome11	5750770	.	A	C	142.84	PASS	AC=4;AF=0.333;AN=12;BaseQRankSum=-0.025;DP=28;Dels=0.00;FS=0.000;HaplotypeScore=0.8329;MLEAC=4;MLEAF=0.333;MQ=40.40;MQ0=0;MQRankSum=-3.331;QD=14.28;ReadPosRankSum=0.534;SOR=0.551;ANN=Manes.11G058800.v6.1.mRNA	GT:AD:DP:GQ:PL	0/0:4,0:4:12:0,12,168	0/1:2,1:3:30:30,0,71	Polymorphic	110
150	Chromosome11	5753549	.	T	C	2209	PASS	AC=5;AF=0.417;AN=12;BaseQRankSum=1.444;DP=158;Dels=0.00;FS=16.269;HaplotypeScore=4.1901;MLEAC=5;MLEAF=0.417;MQ=41.01;MQ0=0;MQRankSum=1.765;QD=18.88;ReadPosRankSum=-0.203;SOR=1.284;ANN=Manes.11G058800.v6.1.mRNA	GT:AD:DP:GQ:PL	0/1:12,7:19:99:217,0,390	0/0:41,0:41:99:0,117,1536	Polymorphic	111
151	Chromosome11	5754146	.	T	C	2455	PASS	AC=5;AF=0.417;AN=12;BaseQRankSum=0.279;DP=181;Dels=0.00;FS=1.171;HaplotypeScore=6.7964;MLEAC=5;MLEAF=0.417;MQ=41.62;MQ0=0;MQRankSum=3.128;QD=17.92;ReadPosRankSum=-1.233;SOR=0.795;ANN=Manes.11G058800.v6.1.mRNA	GT:AD:DP:GQ:PL	0/1:6,7:13:99:224,0,162	0/0:44,0:44:99:0,120,1613	Polymorphic	112
152	Chromosome11	5754349	.	C	T	1813	PASS	AC=5;AF=0.417;AN=12;BaseQRankSum=1.127;DP=153;Dels=0.00;FS=7.329;HaplotypeScore=1.9188;MLEAC=5;MLEAF=0.417;MQ=41.49;MQ0=0;MQRankSum=1.052;QD=14.62;ReadPosRankSum=-1.265;SOR=0.718;ANN=Manes.11G058800.v6.1.mRNA	GT:AD:DP:GQ:PL	0/1:9,12:21:99:336,0,231	0/0:29,0:29:78:0,78,1009	Polymorphic	113
153	Chromosome11	5754418	.	C	A	2098	PASS	AC=5;AF=0.417;AN=12;BaseQRankSum=-0.475;DP=168;Dels=0.00;FS=14.352;HaplotypeScore=3.9964;MLEAC=5;MLEAF=0.417;MQ=41.06;MQ0=0;MQRankSum=1.133;QD=15.09;ReadPosRankSum=-3.384;SOR=0.884;ANN=Manes.11G058800.v6.1.mRNA	GT:AD:DP:GQ:PL	0/1:11,12:23:99:372,0,342	0/0:29,0:29:75:0,75,1017	Polymorphic	114
154	Chromosome11	5755688	.	T	C	2018	PASS	AC=5;AF=0.417;AN=12;BaseQRankSum=2.253;DP=139;Dels=0.00;FS=3.071;HaplotypeScore=1.8796;MLEAC=5;MLEAF=0.417;MQ=41.33;MQ0=0;MQRankSum=1.252;QD=18.35;ReadPosRankSum=-0.505;SOR=0.986;ANN=Manes.11G058800.v6.1.mRNA	GT:AD:DP:GQ:PL	0/1:9,7:16:99:231,0,261	0/0:29,0:29:81:0,81,1079	Polymorphic	115
155	Chromosome11	5755820	.	C	G	1884	PASS	AC=5;AF=0.417;AN=12;BaseQRankSum=-0.006;DP=138;Dels=0.00;FS=0.659;HaplotypeScore=1.1649;MLEAC=5;MLEAF=0.417;MQ=41.29;MQ0=0;MQRankSum=0.679;QD=18.84;ReadPosRankSum=-1.382;SOR=0.798;ANN=Manes.11G058800.v6.1.mRNA,Manes.11G058800.v6.1.CDS	GT:AD:DP:GQ:PL	0/1:6,7:13:99:230,0,194	0/0:37,1:38:90:0,90,1207	Polymorphic	116
156	Chromosome11	5758095	.	C	T	983	PASS	AC=5;AF=0.417;AN=12;BaseQRankSum=0.125;DP=100;Dels=0.00;FS=14.639;HaplotypeScore=2.5066;MLEAC=5;MLEAF=0.417;MQ=40.70;MQ0=0;MQRankSum=0.718;QD=12.77;ReadPosRankSum=-0.374;SOR=1.451;ANN=Manes.11G058800.v6.1.mRNA	GT:AD:DP:GQ:PL	0/1:11,4:15:99:104,0,330	0/0:23,0:23:69:0,69,908	Polymorphic	117
157	Chromosome11	5758152	.	G	T	962	PASS	AC=5;AF=0.417;AN=12;BaseQRankSum=0.209;DP=112;Dels=0.00;FS=2.751;HaplotypeScore=3.1020;MLEAC=5;MLEAF=0.417;MQ=41.70;MQ0=0;MQRankSum=-0.100;QD=11.32;ReadPosRankSum=-0.531;SOR=0.887;ANN=Manes.11G058800.v6.1.mRNA	GT:AD:DP:GQ:PL	0/1:3,4:7:97:145,0,97	0/0:27,0:27:72:0,72,985	Polymorphic	118
158	Chromosome11	5758287	.	G	C	1597	PASS	AC=5;AF=0.417;AN=12;BaseQRankSum=1.743;DP=106;Dels=0.00;FS=0.732;HaplotypeScore=0.4999;MLEAC=5;MLEAF=0.417;MQ=41.05;MQ0=0;MQRankSum=3.605;QD=20.74;ReadPosRankSum=-2.604;SOR=0.572;ANN=Manes.11G058800.v6.1.mRNA	GT:AD:DP:GQ:PL	0/1:4,6:10:99:215,0,130	0/0:29,0:29:66:0,66,902	Polymorphic	119
159	Chromosome11	5761087	.	G	T	2311	PASS	AC=5;AF=0.417;AN=12;BaseQRankSum=0.174;DP=208;Dels=0.00;FS=4.186;HaplotypeScore=0.6980;MLEAC=5;MLEAF=0.417;MQ=41.31;MQ0=1;MQRankSum=3.348;QD=14.72;ReadPosRankSum=-1.872;SOR=0.971;ANN=Manes.11G058800.v6.1.mRNA,Manes.11G058800.v6.1.CDS	GT:AD:DP:GQ:PL	0/1:9,7:16:99:202,0,290	0/0:50,0:51:99:0,144,1898	Polymorphic	120
160	Chromosome11	5509382	.	T	C	1056.95	PASS	AC=4;AF=0.500;AN=8;BaseQRankSum=-0.501;DP=71;Dels=0.00;FS=6.411;HaplotypeScore=0.2458;MLEAC=4;MLEAF=0.500;MQ=40.35;MQ0=0;MQRankSum=-0.328;QD=14.89;ReadPosRankSum=-0.823;SOR=0.269	GT:AD:DP:GQ:PL	0/1:13,11:24:99:316,0,465	./.	Polymorphic
161	Chromosome11	5529186	.	T	G	228.43	PASS	AC=4;AF=0.500;AN=8;BaseQRankSum=0.101;DP=13;Dels=0.00;FS=2.632;HaplotypeScore=0.2500;MLEAC=3;MLEAF=0.375;MQ=41.70;MQ0=0;MQRankSum=0.377;QD=22.84;ReadPosRankSum=0.935;SOR=2.584;ANN=Manes.11G056300.v6.1.mRNA	GT:AD:DP:GQ:PL	0/0:3,0:3:9:0,9,125	./.	Polymorphic	121
162	Chromosome11	5531771	.	C	T	384.46	PASS	AC=5;AF=0.500;AN=10;BaseQRankSum=1.116;DP=46;Dels=0.00;FS=5.146;HaplotypeScore=0.2000;MLEAC=4;MLEAF=0.400;MQ=40.14;MQ0=0;MQRankSum=-2.317;QD=8.74;ReadPosRankSum=-0.870;SOR=1.711	GT:AD:DP:GQ:PL	0/1:6,5:11:99:131,0,216	./.	Polymorphic
163	Chromosome11	5531772	.	C	G	395.16	PASS	AC=5;AF=0.500;AN=10;BaseQRankSum=1.289;DP=46;Dels=0.00;FS=9.532;HaplotypeScore=0.2000;MLEAC=5;MLEAF=0.500;MQ=40.14;MQ0=0;MQRankSum=-2.578;QD=8.98;ReadPosRankSum=-0.937;SOR=1.865	GT:AD:DP:GQ:PL	0/1:6,5:11:99:133,0,211	./.	Polymorphic
164	Chromosome11	5531806	.	C	G	1502.57	PASS	AC=10;AF=1.00;AN=10;DP=40;Dels=0.00;FS=0.000;HaplotypeScore=0.0000;MLEAC=10;MLEAF=1.00;MQ=40.38;MQ0=0;QD=27.40;SOR=1.022	GT:AD:DP:GQ:PL	1/1:0,12:12:36:465,36,0	./.	Polymorphic
165	Chromosome11	5537130	.	C	A	888.2	PASS	AC=4;AF=1.00;AN=4;DP=23;Dels=0.00;FS=0.000;HaplotypeScore=0.0000;MLEAC=4;MLEAF=1.00;MQ=42.00;MQ0=0;QD=30.86;SOR=1.179	GT:AD:DP:GQ:PL	1/1:0,10:10:30:392,30,0	./.	Polymorphic
166	Chromosome11	5537173	.	G	C	165.13	PASS	AC=2;AF=0.333;AN=6;BaseQRankSum=0.000;DP=14;Dels=0.00;FS=2.276;HaplotypeScore=0.2889;MLEAC=2;MLEAF=0.333;MQ=40.79;MQ0=0;MQRankSum=0.667;QD=33.03;ReadPosRankSum=-0.933;SOR=0.905	GT:AD:DP:GQ:PL	0/0:8,0:8:24:0,24,322	./.	Polymorphic
167	Chromosome11	5547654	.	T	C	584.14	PASS	AC=4;AF=0.400;AN=10;BaseQRankSum=-0.110;DP=43;Dels=0.00;FS=10.819;HaplotypeScore=0.1664;MLEAC=4;MLEAF=0.400;MQ=40.79;MQ0=0;MQRankSum=0.477;QD=13.91;ReadPosRankSum=0.257;SOR=2.712	GT:AD:DP:GQ:PL	0/1:6,3:9:56:56,0,224	./.	Polymorphic
168	Chromosome11	5622275	.	A	G	1048.16	PASS	AC=5;AF=0.833;AN=6;BaseQRankSum=1.118;DP=34;Dels=0.00;FS=8.827;HaplotypeScore=0.0000;MLEAC=5;MLEAF=0.833;MQ=40.41;MQ0=0;MQRankSum=-0.243;QD=30.83;ReadPosRankSum=-0.049;SOR=0.031	GT:AD:DP:GQ:PL	1/1:0,14:14:39:498,39,0	./.	Polymorphic
169	Chromosome11	5679961	.	A	G	1166.15	PASS	AC=5;AF=0.833;AN=6;BaseQRankSum=0.676;DP=43;Dels=0.00;FS=3.460;HaplotypeScore=0.2774;MLEAC=5;MLEAF=0.833;MQ=40.75;MQ0=0;MQRankSum=-0.733;QD=27.12;ReadPosRankSum=-1.136;SOR=0.223	GT:AD:DP:GQ:PL	1/1:0,14:14:42:552,42,0	./.	Polymorphic
170	Chromosome11	5684865	.	T	C	1347.49	PASS	AC=4;AF=0.667;AN=6;BaseQRankSum=0.163;DP=45;Dels=0.00;FS=9.013;HaplotypeScore=2.1218;MLEAC=4;MLEAF=0.667;MQ=41.91;MQ0=0;MQRankSum=0.134;QD=29.94;ReadPosRankSum=-0.223;SOR=0.811	GT:AD:DP:GQ:PL	1/1:0,18:18:51:694,51,0	./.	Polymorphic
171	Chromosome11	5687617	.	T	A,G	863.88	PASS	AC=2,1;AF=0.250,0.125;AN=8;BaseQRankSum=-0.328;DP=73;Dels=0.00;FS=2.137;HaplotypeScore=0.4451;MLEAC=2,1;MLEAF=0.250,0.125;MQ=40.53;MQ0=0;MQRankSum=-0.812;QD=24.68;ReadPosRankSum=0.006;SOR=0.779;ANN=Manes.11G058300.v6.1.mRNA,Manes.11G058300.v6.1.mRNA,Manes.11G058300.v6.1.mRNA,Manes.11G058300.v6.1.mRNA	GT:AD:DP:GQ:PL	./.	0/0:15,0,0:15:39:0,39,501,39,501,501	Polymorphic	122
172	Chromosome11	5693943	.	G	T	791.55	PASS	AC=5;AF=0.833;AN=6;BaseQRankSum=-0.388;DP=38;Dels=0.00;FS=0.000;HaplotypeScore=0.5258;MLEAC=5;MLEAF=0.833;MQ=40.62;MQ0=0;MQRankSum=-2.120;QD=20.83;ReadPosRankSum=-1.822;SOR=0.663	GT:AD:DP:GQ:PL	1/1:0,12:12:36:445,36,0	./.	Polymorphic
173	Chromosome11	5717481	.	C	T	1471.14	PASS	AC=4;AF=0.667;AN=6;BaseQRankSum=-0.987;DP=57;Dels=0.00;FS=10.364;HaplotypeScore=0.0000;MLEAC=4;MLEAF=0.667;MQ=41.97;MQ0=0;MQRankSum=-0.627;QD=27.79;ReadPosRankSum=2.258;SOR=0.825	GT:AD:DP:GQ:PL	./.	1/1:0,17:17:45:618,45,0	Polymorphic
174	Chromosome11	5717515	.	T	G	1625.41	PASS	AC=6;AF=0.750;AN=8;BaseQRankSum=-1.926;DP=67;Dels=0.00;FS=2.239;HaplotypeScore=0.0000;MLEAC=6;MLEAF=0.750;MQ=41.94;MQ0=0;MQRankSum=0.047;QD=34.58;ReadPosRankSum=2.102;SOR=1.084	GT:AD:DP:GQ:PL	./.	1/1:0,21:21:51:698,51,0	Polymorphic
175	Chromosome11	5717684	.	G	A	2147.36	PASS	AC=8;AF=1.00;AN=8;DP=61;Dels=0.00;FS=0.000;HaplotypeScore=0.2489;MLEAC=8;MLEAF=1.00;MQ=41.74;MQ0=0;QD=29.00;SOR=1.460	GT:AD:DP:GQ:PL	./.	1/1:0,17:17:42:569,42,0	Polymorphic
176	Chromosome11	5719502	.	G	A	505.16	PASS	AC=2;AF=0.333;AN=6;BaseQRankSum=0.840;DP=42;Dels=0.00;FS=1.315;HaplotypeScore=1.6070;MLEAC=2;MLEAF=0.333;MQ=40.64;MQ0=0;MQRankSum=1.890;QD=18.04;ReadPosRankSum=0.394;SOR=0.954	GT:AD:DP:GQ:PL	0/1:10,11:21:99:390,0,345	./.	Polymorphic
177	Chromosome11	5733127	.	G	T	887.93	PASS	AC=5;AF=0.833;AN=6;BaseQRankSum=-1.444;DP=36;Dels=0.00;FS=3.526;HaplotypeScore=0.9101;MLEAC=5;MLEAF=0.833;MQ=40.44;MQ0=1;MQRankSum=1.483;QD=24.66;ReadPosRankSum=-1.054;SOR=0.396	GT:AD:DP:GQ:PL	1/1:0,12:14:36:463,36,0	./.	Polymorphic
178	Chromosome11	5739184	.	A	T	763.92	PASS	AC=3;AF=0.500;AN=6;BaseQRankSum=-1.670;DP=39;Dels=0.00;FS=10.316;HaplotypeScore=0.0000;MLEAC=3;MLEAF=0.500;MQ=40.62;MQ0=0;MQRankSum=1.927;QD=19.59;ReadPosRankSum=0.642;SOR=0.091	GT:AD:DP:GQ:PL	0/1:8,10:18:99:334,0,277	./.	Polymorphic
179	Chromosome11	5739309	.	C	T	398.36	PASS	AC=2;AF=0.333;AN=6;BaseQRankSum=1.236;DP=39;Dels=0.00;FS=5.301;HaplotypeScore=0.0000;MLEAC=2;MLEAF=0.333;MQ=40.49;MQ0=0;MQRankSum=1.236;QD=11.72;ReadPosRankSum=0.283;SOR=1.899	GT:AD:DP:GQ:PL	0/1:12,6:18:99:192,0,435	./.	Polymorphic
180	Chromosome11	5739402	.	C	A	1661.62	PASS	AC=8;AF=1.00;AN=8;DP=44;Dels=0.00;FS=0.000;HaplotypeScore=0.1835;MLEAC=8;MLEAF=1.00;MQ=41.36;MQ0=0;QD=34.05;SOR=1.364	GT:AD:DP:GQ:PL	1/1:0,11:11:33:427,33,0	./.	Polymorphic
181	Chromosome11	5740687	.	G	T	640.11	PASS	AC=3;AF=0.300;AN=10;BaseQRankSum=-0.535;DP=41;Dels=0.00;FS=2.780;HaplotypeScore=0.1664;MLEAC=4;MLEAF=0.400;MQ=41.32;MQ0=0;MQRankSum=-1.526;QD=16.41;ReadPosRankSum=-0.848;SOR=1.074	GT:AD:DP:GQ:PL	0/1:7,10:17:99:329,0,241	./.	Polymorphic
182	Chromosome11	5740706	.	C	G	692.11	PASS	AC=3;AF=0.300;AN=10;BaseQRankSum=0.034;DP=45;Dels=0.00;FS=0.000;HaplotypeScore=0.1966;MLEAC=4;MLEAF=0.400;MQ=41.38;MQ0=0;MQRankSum=-0.624;QD=16.10;ReadPosRankSum=-1.079;SOR=0.622	GT:AD:DP:GQ:PL	0/1:8,10:18:99:320,0,277	./.	Polymorphic
183	Chromosome11	5744114	.	A	C	350.6	PASS	AC=2;AF=0.333;AN=6;BaseQRankSum=-2.679;DP=29;Dels=0.00;FS=1.441;HaplotypeScore=0.5754;MLEAC=2;MLEAF=0.333;MQ=41.37;MQ0=0;MQRankSum=0.244;QD=12.52;ReadPosRankSum=-0.022;SOR=0.951	GT:AD:DP:GQ:PL	0/1:13,10:23:99:312,0,467	./.	Polymorphic
184	Chromosome11	5509125	.	G	A	1357.22	PASS	AC=4;AF=0.333;AN=12;BaseQRankSum=2.298;DP=94;Dels=0.00;FS=2.755;HaplotypeScore=0.1622;MLEAC=4;MLEAF=0.333;MQ=40.72;MQ0=0;MQRankSum=0.440;QD=16.55;ReadPosRankSum=-1.357;SOR=0.519;ANN=Manes.11G056100.v6.1.mRNA,Manes.11G056100.v6.1.three_prime_UTR	GT:AD:DP:GQ:PL	0/1:9,9:18:99:321,0,309	0/0:10,0:10:27:0,27,351	Polymorphic	123
185	Chromosome11	5509241	.	T	G	1428.14	PASS	AC=8;AF=0.667;AN=12;BaseQRankSum=-0.480;DP=95;Dels=0.00;FS=3.926;HaplotypeScore=0.1314;MLEAC=8;MLEAF=0.667;MQ=40.77;MQ0=0;MQRankSum=-2.171;QD=15.03;ReadPosRankSum=2.439;SOR=0.420;ANN=Manes.11G056100.v6.1.mRNA,Manes.11G056100.v6.1.three_prime_UTR	GT:AD:DP:GQ:PL	0/1:10,5:15:99:150,0,357	1/1:0,16:16:33:403,33,0	Polymorphic	124
1	Chromosome11	5508242	.	G	C	6867.94	PASS	AC=12;AF=1.00;AN=12;DP=181;Dels=0.00;FS=0.000;HaplotypeScore=1.0312;MLEAC=12;MLEAF=1.00;MQ=41.43;MQ0=0;QD=25.43;SOR=1.532;ANN=Manes.11G056100.v6.1.mRNA,Manes.11G056100.v6.1.CDS	GT:AD:DP:GQ:PL	1/1:0,12:12:33:426,33,0	1/1:0,38:38:99:1414,105,0	Monomorphic
2	Chromosome11	5508392	.	A	T	2547.21	PASS	AC=11;AF=0.917;AN=12;BaseQRankSum=-0.106;DP=79;Dels=0.00;FS=5.750;HaplotypeScore=0.3100;MLEAC=11;MLEAF=0.917;MQ=40.51;MQ0=0;MQRankSum=-0.983;QD=32.24;ReadPosRankSum=0.723;SOR=0.215;ANN=Manes.11G056100.v6.1.mRNA,Manes.11G056100.v6.1.CDS	GT:AD:DP:GQ:PL	1/1:0,5:5:15:167,15,0	1/1:0,17:17:51:644,51,0	Monomorphic
3	Chromosome11	5509715	.	A	G	5345.15	PASS	AC=11;AF=0.917;AN=12;BaseQRankSum=0.876;DP=155;Dels=0.00;FS=0.000;HaplotypeScore=2.6625;MLEAC=11;MLEAF=0.917;MQ=41.14;MQ0=0;MQRankSum=-1.220;QD=34.48;ReadPosRankSum=-1.481;SOR=0.622	GT:AD:DP:GQ:PL	1/1:0,10:10:27:354,27,0	1/1:0,30:30:84:1078,84,0	Monomorphic
4	Chromosome11	5523857	.	C	T	3361.34	PASS	AC=11;AF=0.917;AN=12;BaseQRankSum=1.375;DP=95;Dels=0.00;FS=0.000;HaplotypeScore=1.5675;MLEAC=11;MLEAF=0.917;MQ=41.25;MQ0=0;MQRankSum=0.325;QD=29.84;ReadPosRankSum=-1.925;SOR=0.963;ANN=Manes.11G056200.v6.1.mRNA,Manes.11G056200.v6.1.mRNA	GT:AD:DP:GQ:PL	1/1:0,19:19:54:748,54,0	1/1:0,21:21:54:732,54,0	Monomorphic
5	Chromosome11	5526825	.	A	G	7581.76	PASS	AC=10;AF=0.833;AN=12;BaseQRankSum=-0.185;DP=240;Dels=0.00;FS=13.771;HaplotypeScore=1.9214;MLEAC=10;MLEAF=0.833;MQ=40.03;MQ0=1;MQRankSum=-1.822;QD=31.59;ReadPosRankSum=2.135;SOR=0.247;ANN=Manes.11G056200.v6.1.mRNA,Manes.11G056200.v6.1.mRNA,Manes.11G056200.v6.1.CDS,Manes.11G056200.v6.1.CDS	GT:AD:DP:GQ:PL	1/1:0,16:16:39:465,39,0	1/1:0,48:48:99:1725,132,0	Monomorphic
6	Chromosome11	5526826	.	A	G	7142.52	PASS	AC=9;AF=0.750;AN=12;BaseQRankSum=-0.007;DP=239;Dels=0.00;FS=26.896;HaplotypeScore=1.9214;MLEAC=9;MLEAF=0.750;MQ=40.02;MQ0=1;MQRankSum=-3.057;QD=32.47;ReadPosRankSum=1.144;SOR=0.332;ANN=Manes.11G056200.v6.1.mRNA,Manes.11G056200.v6.1.mRNA,Manes.11G056200.v6.1.CDS,Manes.11G056200.v6.1.CDS	GT:AD:DP:GQ:PL	1/1:0,15:15:33:406,33,0	1/1:0,48:48:99:1720,132,0	Monomorphic
7	Chromosome11	5527133	.	T	A	11323.9	PASS	AC=12;AF=1.00;AN=12;DP=301;Dels=0.00;FS=0.000;HaplotypeScore=1.3962;MLEAC=12;MLEAF=1.00;MQ=40.35;MQ0=2;QD=33.77;SOR=1.049;ANN=Manes.11G056200.v6.1.mRNA,Manes.11G056200.v6.1.mRNA,Manes.11G056200.v6.1.CDS,Manes.11G056200.v6.1.CDS	GT:AD:DP:GQ:PL	1/1:0,17:17:51:658,51,0	1/1:0,72:72:99:2636,205,0	Monomorphic
8	Chromosome11	5527164	.	G	A	11898.9	PASS	AC=12;AF=1.00;AN=12;DP=313;Dels=0.00;FS=0.000;HaplotypeScore=0.4417;MLEAC=12;MLEAF=1.00;MQ=40.26;MQ0=2;QD=30.67;SOR=0.943;ANN=Manes.11G056200.v6.1.mRNA,Manes.11G056200.v6.1.mRNA,Manes.11G056200.v6.1.CDS,Manes.11G056200.v6.1.CDS	GT:AD:DP:GQ:PL	1/1:0,10:10:30:352,30,0	1/1:0,79:79:99:2998,226,0	Monomorphic
9	Chromosome11	5527281	.	A	G	11237.9	PASS	AC=12;AF=1.00;AN=12;DP=297;Dels=0.00;FS=0.000;HaplotypeScore=2.2439;MLEAC=12;MLEAF=1.00;MQ=40.87;MQ0=0;QD=30.41;SOR=1.171;ANN=Manes.11G056200.v6.1.mRNA,Manes.11G056200.v6.1.mRNA,Manes.11G056200.v6.1.CDS,Manes.11G056200.v6.1.CDS	GT:AD:DP:GQ:PL	1/1:0,16:16:45:600,45,0	1/1:0,72:72:99:2715,211,0	Monomorphic
10	Chromosome11	5527486	.	G	A	10747.9	PASS	AC=12;AF=1.00;AN=12;DP=284;Dels=0.00;FS=0.000;HaplotypeScore=1.5184;MLEAC=12;MLEAF=1.00;MQ=40.31;MQ0=0;QD=27.33;SOR=0.736;ANN=Manes.11G056200.v6.1.mRNA,Manes.11G056200.v6.1.mRNA,Manes.11G056200.v6.1.CDS,Manes.11G056200.v6.1.CDS	GT:AD:DP:GQ:PL	1/1:0,12:12:36:414,36,0	1/1:0,76:76:99:2822,217,0	Monomorphic
11	Chromosome11	5528743	.	C	A	6319.93	PASS	AC=12;AF=1.00;AN=12;DP=171;Dels=0.00;FS=0.000;HaplotypeScore=0.2538;MLEAC=12;MLEAF=1.00;MQ=40.99;MQ0=1;QD=25.81;SOR=1.799;ANN=Manes.11G056300.v6.1.CDS,Manes.11G056300.v6.1.mRNA	GT:AD:DP:GQ:PL	1/1:0,12:12:36:438,36,0	1/1:0,36:36:93:1260,93,0	Monomorphic
12	Chromosome11	5528946	.	A	T	5486.93	PASS	AC=12;AF=1.00;AN=12;DP=142;Dels=0.00;FS=0.000;HaplotypeScore=0.9331;MLEAC=12;MLEAF=1.00;MQ=41.49;MQ0=0;QD=35.31;SOR=1.464;ANN=Manes.11G056300.v6.1.mRNA	GT:AD:DP:GQ:PL	1/1:0,13:13:39:489,39,0	1/1:0,24:24:69:904,69,0	Monomorphic
13	Chromosome11	5529545	.	T	C	4258.76	PASS	AC=10;AF=0.833;AN=12;BaseQRankSum=1.687;DP=124;Dels=0.00;FS=20.938;HaplotypeScore=0.7582;MLEAC=10;MLEAF=0.833;MQ=41.26;MQ0=0;MQRankSum=1.520;QD=31.64;ReadPosRankSum=-0.088;SOR=0.991;ANN=Manes.11G056300.v6.1.mRNA,Manes.11G056300.v6.1.CDS	GT:AD:DP:GQ:PL	1/1:0,13:13:39:500,39,0	1/1:0,20:20:54:715,54,0	Monomorphic
14	Chromosome11	5529870	.	T	C	4190.15	PASS	AC=11;AF=0.917;AN=12;BaseQRankSum=-0.991;DP=124;Dels=0.00;FS=2.410;HaplotypeScore=0.1223;MLEAC=11;MLEAF=0.917;MQ=41.80;MQ0=1;MQRankSum=0.185;QD=33.79;ReadPosRankSum=1.230;SOR=0.787;ANN=Manes.11G056300.v6.1.mRNA,Manes.11G056300.v6.1.CDS	GT:AD:DP:GQ:PL	1/1:0,11:11:33:431,33,0	1/1:0,21:21:57:742,57,0	Monomorphic
15	Chromosome11	5530589	.	A	G,T	187.74	PASS	AC=1,1;AF=0.083,0.083;AN=12;BaseQRankSum=2.608;DP=169;Dels=0.00;FS=6.089;HaplotypeScore=0.4429;MLEAC=1,1;MLEAF=0.083,0.083;MQ=41.03;MQ0=3;MQRankSum=-0.991;QD=20.86;ReadPosRankSum=0.316;SOR=2.787;ANN=Manes.11G056300.v6.1.mRNA,Manes.11G056300.v6.1.three_prime_UTR	GT:AD:DP:GQ:PL	0/0:18,0,0:18:51:0,51,661,51,661,661	0/0:40,0,0:40:99:0,108,1424,108,1424,1424	Monomorphic
16	Chromosome11	5532266	.	T	C	4032.95	PASS	AC=9;AF=0.750;AN=12;BaseQRankSum=-1.805;DP=128;Dels=0.00;FS=13.874;HaplotypeScore=1.2182;MLEAC=9;MLEAF=0.750;MQ=41.00;MQ0=0;MQRankSum=-1.935;QD=34.47;ReadPosRankSum=-3.015;SOR=0.043	GT:AD:DP:GQ:PL	1/1:0,16:16:48:636,48,0	1/1:0,21:21:60:792,60,0	Monomorphic
17	Chromosome11	5533022	.	G	A	4725.01	PASS	AC=8;AF=0.667;AN=12;BaseQRankSum=0.103;DP=195;Dels=0.00;FS=4.730;HaplotypeScore=0.0000;MLEAC=8;MLEAF=0.667;MQ=41.42;MQ0=0;MQRankSum=-2.987;QD=25.96;ReadPosRankSum=-2.157;SOR=0.408;ANN=Manes.11G056400.v6.1.mRNA,Manes.11G056400.v6.1.CDS	GT:AD:DP:GQ:PL	1/1:0,18:18:54:650,54,0	1/1:0,42:42:99:1542,114,0	Monomorphic
18	Chromosome11	5533230	.	T	C	4805.54	PASS	AC=9;AF=0.750;AN=12;BaseQRankSum=2.950;DP=197;Dels=0.00;FS=0.000;HaplotypeScore=1.8246;MLEAC=9;MLEAF=0.750;MQ=41.16;MQ0=1;MQRankSum=1.235;QD=24.39;ReadPosRankSum=-3.475;SOR=0.693;ANN=Manes.11G056400.v6.1.mRNA,Manes.11G056400.v6.1.CDS	GT:AD:DP:GQ:PL	1/1:0,10:10:30:377,30,0	1/1:0,50:50:99:1764,138,0	Monomorphic
19	Chromosome11	5536972	.	C	A	470.46	PASS	AC=6;AF=0.750;AN=8;BaseQRankSum=-2.326;DP=22;Dels=0.00;FS=1.922;HaplotypeScore=1.6831;MLEAC=6;MLEAF=0.750;MQ=41.17;MQ0=0;MQRankSum=0.987;QD=31.36;ReadPosRankSum=-1.692;SOR=0.275	GT:AD:DP:GQ:PL	1/1:0,9:9:27:340,27,0	1/1:0,2:2:3:45,3,0	Monomorphic
20	Chromosome11	5540916	.	T	A	3671.53	PASS	AC=11;AF=0.917;AN=12;BaseQRankSum=0.261;DP=120;Dels=0.00;FS=7.452;HaplotypeScore=0.1314;MLEAC=11;MLEAF=0.917;MQ=41.47;MQ0=0;MQRankSum=-0.085;QD=30.60;ReadPosRankSum=1.422;SOR=1.728	GT:AD:DP:GQ:PL	1/1:0,17:17:48:649,48,0	1/1:1,21:22:32:739,32,0	Monomorphic
21	Chromosome11	5541588	.	T	G	1852.36	PASS	AC=9;AF=0.750;AN=12;BaseQRankSum=0.905;DP=53;Dels=0.00;FS=3.274;HaplotypeScore=0.1666;MLEAC=10;MLEAF=0.833;MQ=41.43;MQ0=0;MQRankSum=-0.520;QD=30.22;ReadPosRankSum=-2.637;SOR=0.353	GT:AD:DP:GQ:PL	1/1:0,21:21:63:848,63,0	1/1:0,5:5:9:128,9,0	Monomorphic
22	Chromosome11	5541648	.	C	T	1916.84	PASS	AC=10;AF=0.833;AN=12;BaseQRankSum=-1.397;DP=55;Dels=0.00;FS=0.000;HaplotypeScore=0.4417;MLEAC=11;MLEAF=0.917;MQ=40.85;MQ0=1;MQRankSum=-0.573;QD=33.20;ReadPosRankSum=-0.481;SOR=0.240	GT:AD:DP:GQ:PL	1/1:0,17:17:51:667,51,0	1/1:0,4:4:6:90,6,0	Monomorphic
23	Chromosome11	5542308	.	C	G	2963.8	PASS	AC=10;AF=0.833;AN=12;BaseQRankSum=-0.169;DP=103;Dels=0.00;FS=9.717;HaplotypeScore=2.3590;MLEAC=10;MLEAF=0.833;MQ=41.38;MQ0=0;MQRankSum=1.828;QD=28.77;ReadPosRankSum=0.803;SOR=1.541;ANN=Manes.11G056600.v6.1.three_prime_UTR,Manes.11G056600.v6.1.mRNA	GT:AD:DP:GQ:PL	1/1:0,9:9:24:321,24,0	1/1:1,21:22:19:686,19,0	Monomorphic
24	Chromosome11	5542624	.	G	T	9487.93	PASS	AC=12;AF=1.00;AN=12;DP=245;Dels=0.00;FS=0.000;HaplotypeScore=1.3636;MLEAC=12;MLEAF=1.00;MQ=41.73;MQ0=0;QD=24.91;SOR=1.739;ANN=Manes.11G056600.v6.1.mRNA,Manes.11G056600.v6.1.CDS	GT:AD:DP:GQ:PL	1/1:0,18:18:54:730,54,0	1/1:0,48:48:99:1885,141,0	Monomorphic
25	Chromosome11	5542783	.	T	A,C	1615.76	PASS	AC=1,1;AF=0.083,0.083;AN=12;BaseQRankSum=1.243;DP=263;Dels=0.00;FS=2.311;HaplotypeScore=0.3053;MLEAC=1,1;MLEAF=0.083,0.083;MQ=41.76;MQ0=2;MQRankSum=-0.364;QD=15.84;ReadPosRankSum=3.354;SOR=0.943;ANN=Manes.11G056600.v6.1.mRNA,Manes.11G056600.v6.1.CDS	GT:AD:DP:GQ:PL	0/0:19,0,0:19:57:0,57,743,57,743,743	0/0:55,0,0:55:99:0,156,2046,156,2046,2046	Monomorphic
26	Chromosome11	5543285	.	T	A	8261.15	PASS	AC=11;AF=0.917;AN=12;BaseQRankSum=0.693;DP=225;Dels=0.00;FS=1.417;HaplotypeScore=0.7247;MLEAC=11;MLEAF=0.917;MQ=40.98;MQ0=0;MQRankSum=-0.498;QD=31.53;ReadPosRankSum=-1.837;SOR=0.517;ANN=Manes.11G056600.v6.1.mRNA,Manes.11G056600.v6.1.CDS	GT:AD:DP:GQ:PL	1/1:0,20:20:54:615,54,0	1/1:0,40:40:99:1580,120,0	Monomorphic
27	Chromosome11	5543384	.	C	T	9173.93	PASS	AC=12;AF=1.00;AN=12;DP=242;Dels=0.00;FS=0.000;HaplotypeScore=0.8007;MLEAC=12;MLEAF=1.00;MQ=41.40;MQ0=0;QD=33.24;SOR=0.824;ANN=Manes.11G056600.v6.1.mRNA,Manes.11G056600.v6.1.CDS	GT:AD:DP:GQ:PL	1/1:0,14:14:42:527,42,0	1/1:0,48:49:99:1757,132,0	Monomorphic
28	Chromosome11	5543648	.	A	C	8624.15	PASS	AC=11;AF=0.917;AN=12;BaseQRankSum=0.367;DP=234;Dels=0.00;FS=4.341;HaplotypeScore=0.4436;MLEAC=11;MLEAF=0.917;MQ=41.53;MQ0=0;MQRankSum=0.658;QD=29.58;ReadPosRankSum=-2.690;SOR=0.208;ANN=Manes.11G056600.v6.1.mRNA,Manes.11G056600.v6.1.CDS	GT:AD:DP:GQ:PL	1/1:0,17:17:51:638,51,0	1/1:0,58:58:99:2206,166,0	Monomorphic
29	Chromosome11	5543731	.	T	G	8535.93	PASS	AC=12;AF=1.00;AN=12;DP=228;Dels=0.00;FS=0.000;HaplotypeScore=0.4368;MLEAC=12;MLEAF=1.00;MQ=41.07;MQ0=0;QD=28.16;SOR=0.894;ANN=Manes.11G056600.v6.1.mRNA,Manes.11G056600.v6.1.CDS	GT:AD:DP:GQ:PL	1/1:0,16:16:48:617,48,0	1/1:0,52:52:99:1862,141,0	Monomorphic
30	Chromosome11	5544708	.	G	A	1157.03	PASS	AC=4;AF=0.333;AN=12;BaseQRankSum=0.254;DP=119;Dels=0.00;FS=5.058;HaplotypeScore=1.1391;MLEAC=4;MLEAF=0.333;MQ=40.65;MQ0=0;MQRankSum=-2.452;QD=18.66;ReadPosRankSum=2.458;SOR=1.182	GT:AD:DP:GQ:PL	0/0:13,0:13:39:0,39,525	0/0:21,0:22:54:0,54,706	Monomorphic
31	Chromosome11	5544713	.	G	A	4524.93	PASS	AC=12;AF=1.00;AN=12;DP=119;Dels=0.00;FS=0.000;HaplotypeScore=0.8076;MLEAC=12;MLEAF=1.00;MQ=40.53;MQ0=0;QD=32.87;SOR=0.710	GT:AD:DP:GQ:PL	1/1:0,15:15:45:594,45,0	1/1:0,22:22:60:789,60,0	Monomorphic
32	Chromosome11	5544753	.	G	C	4086.63	PASS	AC=9;AF=0.750;AN=12;BaseQRankSum=-0.899;DP=131;Dels=0.00;FS=5.071;HaplotypeScore=0.1666;MLEAC=9;MLEAF=0.750;MQ=40.76;MQ0=0;MQRankSum=0.204;QD=33.22;ReadPosRankSum=-0.659;SOR=0.595	GT:AD:DP:GQ:PL	1/1:0,19:19:57:711,57,0	1/1:0,24:24:63:827,63,0	Monomorphic
33	Chromosome11	5545469	.	G	A	4673.93	PASS	AC=12;AF=1.00;AN=12;DP=125;Dels=0.00;FS=0.000;HaplotypeScore=0.3192;MLEAC=12;MLEAF=1.00;MQ=41.00;MQ0=0;QD=26.52;SOR=1.170;ANN=Manes.11G056700.v6.1.mRNA,Manes.11G056700.v6.1.CDS	GT:AD:DP:GQ:PL	1/1:0,17:17:48:577,48,0	1/1:0,16:16:45:573,45,0	Monomorphic
34	Chromosome11	5545615	.	C	T	4255.94	PASS	AC=12;AF=1.00;AN=12;DP=114;Dels=0.00;FS=0.000;HaplotypeScore=0.1666;MLEAC=12;MLEAF=1.00;MQ=41.30;MQ0=0;QD=29.58;SOR=0.728;ANN=Manes.11G056700.v6.1.mRNA	GT:AD:DP:GQ:PL	1/1:0,14:14:39:533,39,0	1/1:0,27:27:69:936,69,0	Monomorphic
35	Chromosome11	5545740	.	C	T	4185.93	PASS	AC=12;AF=1.00;AN=12;DP=110;Dels=0.00;FS=0.000;HaplotypeScore=1.4134;MLEAC=12;MLEAF=1.00;MQ=41.63;MQ0=0;QD=34.14;SOR=1.069;ANN=Manes.11G056700.v6.1.mRNA	GT:AD:DP:GQ:PL	1/1:0,20:20:60:766,60,0	1/1:0,19:19:51:680,51,0	Monomorphic
36	Chromosome11	5546927	.	T	C	5373.93	PASS	AC=12;AF=1.00;AN=12;DP=156;Dels=0.00;FS=0.000;HaplotypeScore=0.4615;MLEAC=12;MLEAF=1.00;MQ=40.06;MQ0=4;QD=34.45;SOR=1.127	GT:AD:DP:GQ:PL	1/1:0,13:13:33:413,33,0	1/1:0,38:38:99:1318,102,0	Monomorphic
37	Chromosome11	5552021	.	A	T	4577.93	PASS	AC=12;AF=1.00;AN=12;BaseQRankSum=1.704;DP=123;Dels=0.00;FS=0.000;HaplotypeScore=0.4601;MLEAC=12;MLEAF=1.00;MQ=40.08;MQ0=0;MQRankSum=-0.324;QD=25.59;ReadPosRankSum=0.972;SOR=0.892;ANN=Manes.11G056800.v6.1.mRNA	GT:AD:DP:GQ:PL	1/1:0,15:15:45:591,45,0	1/1:0,21:21:60:758,60,0	Monomorphic
38	Chromosome11	5567627	.	A	C	6107.93	PASS	AC=12;AF=1.00;AN=12;DP=163;Dels=0.00;FS=0.000;HaplotypeScore=0.3887;MLEAC=12;MLEAF=1.00;MQ=41.54;MQ0=0;QD=33.11;SOR=1.363;ANN=Manes.11G056900.v6.1.mRNA,Manes.11G056900.v6.1.CDS	GT:AD:DP:GQ:PL	1/1:0,18:18:54:679,54,0	1/1:0,29:29:78:1032,78,0	Monomorphic
39	Chromosome11	5568037	.	G	A	3580.93	PASS	AC=12;AF=1.00;AN=12;DP=94;Dels=0.00;FS=0.000;HaplotypeScore=0.0000;MLEAC=12;MLEAF=1.00;MQ=41.56;MQ0=1;QD=32.93;SOR=2.085;ANN=Manes.11G056900.v6.1.mRNA,Manes.11G056900.v6.1.five_prime_UTR	GT:AD:DP:GQ:PL	1/1:0,11:11:33:439,33,0	1/1:0,16:16:39:534,39,0	Monomorphic
40	Chromosome11	5573054	.	A	G	9701.93	PASS	AC=12;AF=1.00;AN=12;DP=263;Dels=0.00;FS=0.000;HaplotypeScore=0.6298;MLEAC=12;MLEAF=1.00;MQ=40.01;MQ0=2;QD=27.91;SOR=1.205;ANN=Manes.11G057000.v6.1.mRNA,Manes.11G057000.v6.1.CDS	GT:AD:DP:GQ:PL	1/1:0,13:13:39:382,39,0	1/1:0,71:71:99:2691,202,0	Monomorphic
41	Chromosome11	5573080	.	A	G	10365.1	PASS	AC=11;AF=0.917;AN=12;BaseQRankSum=1.232;DP=288;Dels=0.00;FS=0.000;HaplotypeScore=0.4676;MLEAC=11;MLEAF=0.917;MQ=40.37;MQ0=2;MQRankSum=4.957;QD=28.74;ReadPosRankSum=-1.341;SOR=0.518;ANN=Manes.11G057000.v6.1.mRNA,Manes.11G057000.v6.1.CDS	GT:AD:DP:GQ:PL	1/1:0,12:12:36:382,36,0	1/1:0,79:79:99:2959,220,0	Monomorphic
42	Chromosome11	5573603	.	G	A	4927.93	PASS	AC=12;AF=1.00;AN=12;DP=131;Dels=0.00;FS=0.000;HaplotypeScore=0.7002;MLEAC=12;MLEAF=1.00;MQ=41.53;MQ0=0;QD=30.02;SOR=2.249	GT:AD:DP:GQ:PL	1/1:0,26:26:75:930,75,0	1/1:0,25:25:63:884,63,0	Monomorphic
43	Chromosome11	5573669	.	A	T	2252.05	PASS	AC=12;AF=1.00;AN=12;DP=59;Dels=0.00;FS=0.000;HaplotypeScore=0.6202;MLEAC=12;MLEAF=1.00;MQ=40.68;MQ0=0;QD=26.22;SOR=1.532	GT:AD:DP:GQ:PL	1/1:0,12:12:36:450,36,0	1/1:0,5:5:12:167,12,0	Monomorphic
44	Chromosome11	5573941	.	T	C	4718.77	PASS	AC=10;AF=0.833;AN=12;BaseQRankSum=-0.213;DP=145;Dels=0.00;FS=1.237;HaplotypeScore=1.4246;MLEAC=10;MLEAF=0.833;MQ=40.92;MQ0=0;MQRankSum=1.106;QD=32.54;ReadPosRankSum=-0.453;SOR=1.073	GT:AD:DP:GQ:PL	1/1:0,8:8:24:328,24,0	1/1:0,37:37:96:1307,96,0	Monomorphic
45	Chromosome11	5574029	.	A	C	7176.93	PASS	AC=12;AF=1.00;AN=12;BaseQRankSum=1.166;DP=196;Dels=0.00;FS=0.000;HaplotypeScore=3.6730;MLEAC=12;MLEAF=1.00;MQ=40.27;MQ0=0;MQRankSum=1.697;QD=31.06;ReadPosRankSum=0.795;SOR=0.386	GT:AD:DP:GQ:PL	1/1:0,19:19:57:776,57,0	1/1:1,46:47:99:1635,123,0	Monomorphic
46	Chromosome11	5574248	.	A	C	6620.76	PASS	AC=10;AF=0.833;AN=12;BaseQRankSum=0.261;DP=231;Dels=0.00;FS=4.102;HaplotypeScore=0.4549;MLEAC=10;MLEAF=0.833;MQ=40.38;MQ0=0;MQRankSum=-2.041;QD=28.66;ReadPosRankSum=1.292;SOR=0.662;ANN=Manes.11G057100.v6.1.CDS,Manes.11G057100.v6.1.mRNA	GT:AD:DP:GQ:PL	1/1:0,16:16:42:434,42,0	1/1:0,63:63:99:2199,169,0	Monomorphic
47	Chromosome11	5574329	.	C	T	9845.93	PASS	AC=12;AF=1.00;AN=12;DP=265;Dels=0.00;FS=0.000;HaplotypeScore=6.4058;MLEAC=12;MLEAF=1.00;MQ=41.03;MQ0=0;QD=30.08;SOR=1.111;ANN=Manes.11G057100.v6.1.CDS,Manes.11G057100.v6.1.mRNA	GT:AD:DP:GQ:PL	1/1:0,11:11:30:349,30,0	1/1:0,76:76:99:2809,214,0	Monomorphic
48	Chromosome11	5575280	.	C	T	8194.93	PASS	AC=12;AF=1.00;AN=12;DP=222;Dels=0.00;FS=0.000;HaplotypeScore=0.4988;MLEAC=12;MLEAF=1.00;MQ=41.48;MQ0=0;QD=26.01;SOR=0.730;ANN=Manes.11G057100.v6.1.CDS,Manes.11G057100.v6.1.mRNA	GT:AD:DP:GQ:PL	1/1:0,12:12:36:475,36,0	1/1:0,64:64:99:2294,175,0	Monomorphic
49	Chromosome11	5575701	.	C	A	416.47	PASS	AC=3;AF=0.300;AN=10;BaseQRankSum=0.365;DP=54;Dels=0.00;FS=2.853;HaplotypeScore=1.5862;MLEAC=3;MLEAF=0.300;MQ=41.24;MQ0=0;MQRankSum=-1.530;QD=13.88;ReadPosRankSum=-0.523;SOR=1.314	GT:AD:DP:GQ:PL	0/0:18,0:18:45:0,45,578	1/1:0,4:4:12:137,12,0	Monomorphic
50	Chromosome11	5575709	.	C	G	141.44	PASS	AC=3;AF=0.300;AN=10;BaseQRankSum=0.366;DP=55;Dels=0.00;FS=0.000;HaplotypeScore=1.5887;MLEAC=3;MLEAF=0.300;MQ=41.22;MQ0=0;MQRankSum=-1.478;QD=23.57;ReadPosRankSum=0.161;SOR=1.353	GT:AD:DP:GQ:PL	0/0:19,0:19:54:0,54,697	1/1:0,4:4:12:147,12,0	Monomorphic
51	Chromosome11	5579253	.	G	A	5970.11	PASS	AC=12;AF=1.00;AN=12;DP=158;Dels=0.00;FS=0.000;HaplotypeScore=1.9893;MLEAC=12;MLEAF=1.00;MQ=41.14;MQ0=0;QD=28.81;SOR=1.329;ANN=Manes.11G057200.v6.1.five_prime_UTR,Manes.11G057200.v6.1.mRNA	GT:AD:DP:GQ:PL	1/1:0,20:20:57:733,57,0	1/1:0,30:30:81:1064,81,0	Monomorphic
52	Chromosome11	5579463	.	A	T	2377.98	PASS	AC=12;AF=1.00;AN=12;DP=67;Dels=0.00;FS=0.000;HaplotypeScore=0.0000;MLEAC=12;MLEAF=1.00;MQ=40.03;MQ0=0;QD=25.69;SOR=1.146;ANN=Manes.11G057200.v6.1.mRNA	GT:AD:DP:GQ:PL	1/1:0,12:12:36:422,36,0	1/1:0,18:18:39:530,39,0	Monomorphic
53	Chromosome11	5579878	.	A	G	831.63	PASS	AC=8;AF=1.00;AN=8;DP=23;Dels=0.00;FS=0.000;HaplotypeScore=0.0000;MLEAC=8;MLEAF=1.00;MQ=40.09;MQ0=1;QD=28.74;SOR=0.693;ANN=Manes.11G057200.v6.1.mRNA	GT:AD:DP:GQ:PL	1/1:0,11:11:33:416,33,0	1/1:0,3:3:9:115,9,0	Monomorphic
54	Chromosome11	5581722	.	A	G,T	864.84	PASS	AC=1,1;AF=0.083,0.083;AN=12;BaseQRankSum=1.174;DP=169;Dels=0.00;FS=22.431;HaplotypeScore=1.4870;MLEAC=1,1;MLEAF=0.083,0.083;MQ=41.80;MQ0=0;MQRankSum=-1.030;QD=16.96;ReadPosRankSum=-1.893;SOR=2.257;ANN=Manes.11G057200.v6.1.mRNA,Manes.11G057200.v6.1.CDS	GT:AD:DP:GQ:PL	0/0:6,0,0:6:18:0,18,233,18,233,233	0/0:42,0,0:42:99:0,117,1567,117,1567,1567	Monomorphic
55	Chromosome11	5586351	.	A	T	3225.28	PASS	AC=9;AF=0.750;AN=12;BaseQRankSum=-1.243;DP=130;Dels=0.00;FS=0.000;HaplotypeScore=0.1666;MLEAC=9;MLEAF=0.750;MQ=41.36;MQ0=0;MQRankSum=2.479;QD=24.81;ReadPosRankSum=-0.497;SOR=0.767;ANN=Manes.11G057200.v6.1.mRNA,Manes.11G057200.v6.1.three_prime_UTR	GT:AD:DP:GQ:PL	1/1:0,18:18:51:687,51,0	1/1:0,22:22:60:813,60,0	Monomorphic
56	Chromosome11	5600323	.	T	G	3486.15	PASS	AC=11;AF=0.917;AN=12;BaseQRankSum=1.116;DP=102;Dels=0.00;FS=1.631;HaplotypeScore=0.1444;MLEAC=11;MLEAF=0.917;MQ=41.60;MQ0=0;MQRankSum=-0.590;QD=34.18;ReadPosRankSum=-0.932;SOR=1.190;ANN=Manes.11G057300.v6.1.mRNA	GT:AD:DP:GQ:PL	1/1:0,12:12:36:452,36,0	1/1:0,21:21:51:679,51,0	Monomorphic
57	Chromosome11	5600442	.	T	G	4654.54	PASS	AC=9;AF=0.750;AN=12;BaseQRankSum=0.928;DP=172;Dels=0.00;FS=3.225;HaplotypeScore=0.8311;MLEAC=9;MLEAF=0.750;MQ=41.55;MQ0=0;MQRankSum=-0.020;QD=27.06;ReadPosRankSum=-1.203;SOR=0.471;ANN=Manes.11G057300.v6.1.mRNA	GT:AD:DP:GQ:PL	1/1:0,15:15:45:627,45,0	1/1:1,41:42:70:1391,70,0	Monomorphic
58	Chromosome11	5601508	.	G	T	2855.54	PASS	AC=9;AF=0.750;AN=12;BaseQRankSum=0.192;DP=116;Dels=0.00;FS=0.771;HaplotypeScore=0.4367;MLEAC=9;MLEAF=0.750;MQ=41.22;MQ0=0;MQRankSum=-0.253;QD=24.62;ReadPosRankSum=-1.413;SOR=0.847;ANN=Manes.11G057300.v6.1.mRNA	GT:AD:DP:GQ:PL	1/1:0,15:15:45:606,45,0	1/1:0,21:21:51:691,51,0	Monomorphic
59	Chromosome11	5613448	.	T	C	6298.94	PASS	AC=12;AF=1.00;AN=12;DP=163;Dels=0.00;FS=0.000;HaplotypeScore=0.1444;MLEAC=12;MLEAF=1.00;MQ=41.81;MQ0=0;QD=28.99;SOR=1.179;ANN=Manes.11G057400.v6.1.mRNA	GT:AD:DP:GQ:PL	1/1:0,23:23:69:864,69,0	1/1:0,31:31:87:1139,87,0	Monomorphic
60	Chromosome11	5617584	.	G	A	7607.15	PASS	AC=11;AF=0.917;AN=12;BaseQRankSum=-0.660;DP=214;Dels=0.00;FS=10.898;HaplotypeScore=0.4522;MLEAC=11;MLEAF=0.917;MQ=41.05;MQ0=1;MQRankSum=2.816;QD=29.70;ReadPosRankSum=-2.263;SOR=0.625	GT:AD:DP:GQ:PL	1/1:0,9:9:27:298,27,0	1/1:0,48:48:99:1846,141,0	Monomorphic
61	Chromosome11	5617622	.	T	G	8338.15	PASS	AC=11;AF=0.917;AN=12;BaseQRankSum=-2.975;DP=236;Dels=0.00;FS=13.146;HaplotypeScore=5.2507;MLEAC=11;MLEAF=0.917;MQ=41.21;MQ0=0;MQRankSum=2.568;QD=31.15;ReadPosRankSum=-1.962;SOR=0.460	GT:AD:DP:GQ:PL	1/1:0,14:14:42:521,42,0	1/1:0,41:41:99:1593,123,0	Monomorphic
62	Chromosome11	5617721	.	A	G	9250.93	PASS	AC=12;AF=1.00;AN=12;DP=248;Dels=0.00;FS=0.000;HaplotypeScore=0.4260;MLEAC=12;MLEAF=1.00;MQ=40.80;MQ0=0;QD=30.43;SOR=1.089	GT:AD:DP:GQ:PL	1/1:0,15:15:45:558,45,0	1/1:0,52:52:99:1755,132,0	Monomorphic
63	Chromosome11	5617739	.	T	G	7058.76	PASS	AC=10;AF=0.833;AN=12;BaseQRankSum=0.176;DP=239;Dels=0.00;FS=5.444;HaplotypeScore=4.1317;MLEAC=10;MLEAF=0.833;MQ=40.60;MQ0=0;MQRankSum=-1.581;QD=29.53;ReadPosRankSum=-1.077;SOR=0.380	GT:AD:DP:GQ:PL	1/1:0,14:14:42:485,42,0	1/1:0,49:49:99:1650,126,0	Monomorphic
64	Chromosome11	5617856	.	A	T	7202.93	PASS	AC=12;AF=1.00;AN=12;DP=187;Dels=0.00;FS=0.000;HaplotypeScore=2.9385;MLEAC=12;MLEAF=1.00;MQ=40.28;MQ0=0;QD=31.38;SOR=1.572	GT:AD:DP:GQ:PL	1/1:0,19:19:57:777,57,0	1/1:0,36:36:99:1332,105,0	Monomorphic
65	Chromosome11	5619714	.	G	C,T	914.54	PASS	AC=1,2;AF=0.083,0.167;AN=12;BaseQRankSum=-1.308;DP=135;Dels=0.00;FS=0.944;HaplotypeScore=2.2829;MLEAC=1,2;MLEAF=0.083,0.167;MQ=40.83;MQ0=0;MQRankSum=-3.433;QD=13.25;ReadPosRankSum=-1.139;SOR=0.507	GT:AD:DP:GQ:PL	0/0:18,0,0:18:54:0,54,730,54,730,730	0/0:28,0,0:28:75:0,75,1001,75,1001,1001	Monomorphic
66	Chromosome11	5620503	.	A	C	4565.93	PASS	AC=12;AF=1.00;AN=12;DP=127;Dels=0.00;FS=0.000;HaplotypeScore=0.1314;MLEAC=12;MLEAF=1.00;MQ=40.23;MQ0=0;QD=29.71;SOR=1.972	GT:AD:DP:GQ:PL	1/1:0,12:12:33:396,33,0	1/1:0,25:25:60:797,60,0	Monomorphic
67	Chromosome11	5622642	.	C	A	2064.81	PASS	AC=10;AF=0.833;AN=12;BaseQRankSum=1.883;DP=83;Dels=0.00;FS=11.653;HaplotypeScore=0.1444;MLEAC=10;MLEAF=0.833;MQ=40.64;MQ0=0;MQRankSum=-0.088;QD=24.88;ReadPosRankSum=0.150;SOR=0.116;ANN=Manes.11G057500.v6.1.five_prime_UTR,Manes.11G057500.v6.1.five_prime_UTR,Manes.11G057500.v6.1.mRNA,Manes.11G057500.v6.1.mRNA	GT:AD:DP:GQ:PL	1/1:0,10:10:30:404,30,0	1/1:0,22:22:54:701,54,0	Monomorphic
68	Chromosome11	5623774	.	G	A	5560.93	PASS	AC=12;AF=1.00;AN=12;DP=144;Dels=0.00;FS=0.000;HaplotypeScore=0.3018;MLEAC=12;MLEAF=1.00;MQ=41.63;MQ0=0;QD=31.74;SOR=1.406;ANN=Manes.11G057500.v6.1.mRNA,Manes.11G057500.v6.1.mRNA	GT:AD:DP:GQ:PL	1/1:0,23:23:69:896,69,0	1/1:0,29:29:75:1006,75,0	Monomorphic
69	Chromosome11	5623851	.	G	A	5529.76	PASS	AC=10;AF=0.833;AN=12;BaseQRankSum=-0.446;DP=183;Dels=0.00;FS=0.726;HaplotypeScore=1.1222;MLEAC=10;MLEAF=0.833;MQ=41.68;MQ0=0;MQRankSum=1.522;QD=30.22;ReadPosRankSum=-1.002;SOR=0.615;ANN=Manes.11G057500.v6.1.mRNA,Manes.11G057500.v6.1.mRNA,Manes.11G057500.v6.1.CDS,Manes.11G057500.v6.1.CDS	GT:AD:DP:GQ:PL	1/1:0,13:13:39:517,39,0	1/1:0,33:34:96:1249,96,0	Monomorphic
70	Chromosome11	5623983	.	G	A	8478.93	PASS	AC=12;AF=1.00;AN=12;DP=219;Dels=0.00;FS=0.000;HaplotypeScore=4.4988;MLEAC=12;MLEAF=1.00;MQ=40.76;MQ0=0;QD=35.04;SOR=0.969;ANN=Manes.11G057500.v6.1.mRNA,Manes.11G057500.v6.1.mRNA	GT:AD:DP:GQ:PL	1/1:0,17:17:51:560,51,0	1/1:0,44:44:99:1650,126,0	Monomorphic
71	Chromosome11	5624032	.	G	A	6132.01	PASS	AC=8;AF=0.667;AN=12;BaseQRankSum=1.350;DP=235;Dels=0.00;FS=8.122;HaplotypeScore=4.5038;MLEAC=8;MLEAF=0.667;MQ=41.46;MQ0=0;MQRankSum=-0.257;QD=29.06;ReadPosRankSum=-1.623;SOR=0.967;ANN=Manes.11G057500.v6.1.mRNA,Manes.11G057500.v6.1.mRNA,Manes.11G057500.v6.1.CDS,Manes.11G057500.v6.1.CDS	GT:AD:DP:GQ:PL	1/1:0,20:20:57:706,57,0	1/1:0,57:57:99:2206,166,0	Monomorphic
72	Chromosome11	5624282	.	A	T	7843.15	PASS	AC=11;AF=0.917;AN=12;BaseQRankSum=-0.252;DP=212;Dels=0.00;FS=1.450;HaplotypeScore=1.9540;MLEAC=11;MLEAF=0.917;MQ=41.03;MQ0=1;MQRankSum=-0.347;QD=25.91;ReadPosRankSum=-1.462;SOR=1.196;ANN=Manes.11G057500.v6.1.mRNA,Manes.11G057500.v6.1.mRNA,Manes.11G057500.v6.1.three_prime_UTR	GT:AD:DP:GQ:PL	1/1:0,18:18:54:715,54,0	1/1:0,39:39:99:1519,117,0	Monomorphic
73	Chromosome11	5625697	.	G	A	5406.93	PASS	AC=12;AF=1.00;AN=12;DP=144;Dels=0.00;FS=0.000;HaplotypeScore=0.2970;MLEAC=12;MLEAF=1.00;MQ=40.33;MQ0=0;QD=23.04;SOR=0.693	GT:AD:DP:GQ:PL	1/1:0,23:23:69:927,69,0	1/1:0,28:28:78:1031,78,0	Monomorphic
74	Chromosome11	5626612	.	G	A	705.16	PASS	AC=9;AF=0.900;AN=10;BaseQRankSum=0.284;DP=25;Dels=0.00;FS=0.000;HaplotypeScore=0.0000;MLEAC=9;MLEAF=0.900;MQ=40.59;MQ0=1;MQRankSum=-0.142;QD=29.38;ReadPosRankSum=0.142;SOR=0.495	GT:AD:DP:GQ:PL	1/1:0,2:2:6:75,6,0	1/1:0,1:1:3:42,3,0	Monomorphic
75	Chromosome11	5628563	.	T	C	4043.53	PASS	AC=11;AF=0.917;AN=12;BaseQRankSum=-0.697;DP=123;Dels=0.00;FS=6.481;HaplotypeScore=0.4203;MLEAC=11;MLEAF=0.917;MQ=40.52;MQ0=0;MQRankSum=-1.087;QD=32.87;ReadPosRankSum=0.398;SOR=1.494;ANN=Manes.11G057700.v6.1.mRNA,Manes.11G057700.v6.1.five_prime_UTR	GT:AD:DP:GQ:PL	1/1:0,18:18:54:651,54,0	1/1:0,33:33:93:1222,93,0	Monomorphic
76	Chromosome11	5628652	.	A	G	2962.12	PASS	AC=12;AF=1.00;AN=12;DP=77;Dels=0.00;FS=0.000;HaplotypeScore=0.0000;MLEAC=12;MLEAF=1.00;MQ=41.25;MQ0=0;QD=31.49;SOR=0.948;ANN=Manes.11G057700.v6.1.mRNA,Manes.11G057700.v6.1.five_prime_UTR	GT:AD:DP:GQ:PL	1/1:0,6:6:18:230,18,0	1/1:0,18:18:54:694,54,0	Monomorphic
77	Chromosome11	5628905	.	T	C	5216.15	PASS	AC=11;AF=0.917;AN=12;BaseQRankSum=0.830;DP=155;Dels=0.00;FS=3.037;HaplotypeScore=1.7684;MLEAC=11;MLEAF=0.917;MQ=40.98;MQ0=0;MQRankSum=-1.052;QD=33.65;ReadPosRankSum=0.914;SOR=0.963	GT:AD:DP:GQ:PL	1/1:0,15:15:42:530,42,0	1/1:0,39:39:99:1282,99,0	Monomorphic
78	Chromosome11	5629584	.	A	C	1961.27	PASS	AC=11;AF=0.917;AN=12;BaseQRankSum=-1.290;DP=66;Dels=0.00;FS=1.305;HaplotypeScore=0.2629;MLEAC=11;MLEAF=0.917;MQ=40.29;MQ0=0;MQRankSum=0.155;QD=29.72;ReadPosRankSum=-1.600;SOR=1.051;ANN=Manes.11G057800.v6.1.mRNA,Manes.11G057800.v6.1.mRNA	GT:AD:DP:GQ:PL	1/1:0,21:21:60:725,60,0	1/1:0,7:7:21:264,21,0	Monomorphic
79	Chromosome11	5635512	.	T	C	5543.93	PASS	AC=12;AF=1.00;AN=12;DP=148;Dels=0.00;FS=0.000;HaplotypeScore=1.8515;MLEAC=12;MLEAF=1.00;MQ=41.38;MQ0=0;QD=37.08;SOR=1.218;ANN=Manes.11G057900.v6.1.mRNA,Manes.11G057900.v6.1.CDS	GT:AD:DP:GQ:PL	1/1:0,9:9:27:337,27,0	1/1:0,33:33:93:1220,93,0	Monomorphic
80	Chromosome11	5635526	.	T	C	1903.01	PASS	AC=4;AF=0.333;AN=12;BaseQRankSum=1.345;DP=163;Dels=0.00;FS=2.028;HaplotypeScore=1.6199;MLEAC=4;MLEAF=0.333;MQ=41.06;MQ0=0;MQRankSum=0.326;QD=21.14;ReadPosRankSum=-0.575;SOR=0.731;ANN=Manes.11G057900.v6.1.mRNA,Manes.11G057900.v6.1.CDS	GT:AD:DP:GQ:PL	0/0:15,0:15:45:0,45,570	0/0:33,0:33:87:0,87,1105	Monomorphic
81	Chromosome11	5635722	.	C	A	5432.93	PASS	AC=12;AF=1.00;AN=12;DP=149;Dels=0.00;FS=0.000;HaplotypeScore=0.3041;MLEAC=12;MLEAF=1.00;MQ=41.09;MQ0=0;QD=29.27;SOR=0.734;ANN=Manes.11G057900.v6.1.mRNA	GT:AD:DP:GQ:PL	1/1:0,15:15:45:572,45,0	1/1:0,30:30:75:967,75,0	Monomorphic
82	Chromosome11	5636720	.	A	G	5129.9	PASS	AC=11;AF=0.917;AN=12;BaseQRankSum=-0.266;DP=143;Dels=0.00;FS=0.000;HaplotypeScore=0.3053;MLEAC=11;MLEAF=0.917;MQ=40.18;MQ0=0;MQRankSum=1.590;QD=28.39;ReadPosRankSum=1.814;SOR=1.228;ANN=Manes.11G057900.v6.1.mRNA	GT:AD:DP:GQ:PL	1/1:0,24:24:72:949,72,0	1/1:0,38:38:99:1386,108,0	Monomorphic
83	Chromosome11	5637750	.	A	T	4116.93	PASS	AC=12;AF=1.00;AN=12;DP=108;Dels=0.00;FS=0.000;HaplotypeScore=0.1665;MLEAC=12;MLEAF=1.00;MQ=40.37;MQ0=0;QD=26.63;SOR=2.437;ANN=Manes.11G057900.v6.1.mRNA	GT:AD:DP:GQ:PL	1/1:0,20:20:60:768,60,0	1/1:0,16:16:45:602,45,0	Monomorphic
84	Chromosome11	5641677	.	T	C	5854.93	PASS	AC=12;AF=1.00;AN=12;DP=155;Dels=0.00;FS=0.000;HaplotypeScore=0.2935;MLEAC=12;MLEAF=1.00;MQ=41.66;MQ0=0;QD=34.01;SOR=0.801;ANN=Manes.11G058000.v6.1.mRNA	GT:AD:DP:GQ:PL	1/1:0,11:11:33:443,33,0	1/1:0,32:32:84:1123,84,0	Monomorphic
85	Chromosome11	5641888	.	T	C	4087.15	PASS	AC=11;AF=0.917;AN=12;BaseQRankSum=1.140;DP=111;Dels=0.00;FS=2.838;HaplotypeScore=1.8815;MLEAC=11;MLEAF=0.917;MQ=41.63;MQ0=1;MQRankSum=2.314;QD=30.49;ReadPosRankSum=-1.366;SOR=0.217;ANN=Manes.11G058000.v6.1.mRNA	GT:AD:DP:GQ:PL	1/1:0,15:15:42:549,42,0	1/1:0,18:18:51:689,51,0	Monomorphic
86	Chromosome11	5642265	.	G	A,C	902.76	PASS	AC=1,1;AF=0.083,0.083;AN=12;BaseQRankSum=-1.666;DP=173;Dels=0.00;FS=0.000;HaplotypeScore=0.5826;MLEAC=1,1;MLEAF=0.083,0.083;MQ=41.48;MQ0=0;MQRankSum=0.936;QD=16.41;ReadPosRankSum=2.540;SOR=0.783;ANN=Manes.11G058000.v6.1.mRNA	GT:AD:DP:GQ:PL	0/0:15,0,0:15:45:0,45,585,45,585,585	0/0:39,0,0:39:99:0,105,1361,105,1361,1361	Monomorphic
87	Chromosome11	5642894	.	A	G	4378.16	PASS	AC=11;AF=0.917;AN=12;BaseQRankSum=-0.689;DP=116;Dels=0.00;FS=0.000;HaplotypeScore=0.2981;MLEAC=11;MLEAF=0.917;MQ=41.25;MQ0=0;MQRankSum=2.089;QD=25.06;ReadPosRankSum=-2.301;SOR=1.389;ANN=Manes.11G058000.v6.1.mRNA	GT:AD:DP:GQ:PL	1/1:0,18:18:54:720,54,0	1/1:0,25:25:66:896,66,0	Monomorphic
88	Chromosome11	5643843	.	A	C	5495.93	PASS	AC=12;AF=1.00;AN=12;DP=145;Dels=0.00;FS=0.000;HaplotypeScore=0.0000;MLEAC=12;MLEAF=1.00;MQ=41.31;MQ0=0;QD=25.58;SOR=1.022;ANN=Manes.11G058000.v6.1.mRNA	GT:AD:DP:GQ:PL	1/1:0,13:13:39:506,39,0	1/1:0,28:28:69:947,69,0	Monomorphic
89	Chromosome11	5644156	.	A	G	5834.15	PASS	AC=11;AF=0.917;AN=12;BaseQRankSum=-0.468;DP=173;Dels=0.00;FS=5.650;HaplotypeScore=2.7495;MLEAC=11;MLEAF=0.917;MQ=40.45;MQ0=1;MQRankSum=0.266;QD=33.72;ReadPosRankSum=0.059;SOR=0.458;ANN=Manes.11G058000.v6.1.mRNA	GT:AD:DP:GQ:PL	1/1:0,13:13:39:456,39,0	1/1:0,40:40:99:1470,111,0	Monomorphic
90	Chromosome11	5644182	.	A	G	6523.93	PASS	AC=12;AF=1.00;AN=12;DP=174;Dels=0.00;FS=0.000;HaplotypeScore=0.2980;MLEAC=12;MLEAF=1.00;MQ=40.50;MQ0=1;QD=38.04;SOR=0.841;ANN=Manes.11G058000.v6.1.mRNA,Manes.11G058000.v6.1.CDS	GT:AD:DP:GQ:PL	1/1:0,12:13:36:409,36,0	1/1:0,38:38:99:1391,105,0	Monomorphic
91	Chromosome11	5644209	.	A	G	6474.93	PASS	AC=12;AF=1.00;AN=12;DP=172;Dels=0.00;FS=0.000;HaplotypeScore=0.0000;MLEAC=12;MLEAF=1.00;MQ=41.14;MQ0=0;QD=30.50;SOR=0.716;ANN=Manes.11G058000.v6.1.mRNA,Manes.11G058000.v6.1.CDS	GT:AD:DP:GQ:PL	1/1:0,14:14:42:512,42,0	1/1:0,35:35:99:1271,99,0	Monomorphic
92	Chromosome11	5644412	.	T	C	6122.93	PASS	AC=12;AF=1.00;AN=12;DP=159;Dels=0.00;FS=0.000;HaplotypeScore=0.4463;MLEAC=12;MLEAF=1.00;MQ=41.28;MQ0=1;QD=31.14;SOR=0.744;ANN=Manes.11G058000.v6.1.mRNA	GT:AD:DP:GQ:PL	1/1:0,17:17:51:691,51,0	1/1:0,31:31:84:1120,84,0	Monomorphic
93	Chromosome11	5644509	.	G	A	6505.93	PASS	AC=12;AF=1.00;AN=12;DP=177;Dels=0.00;FS=0.000;HaplotypeScore=0.2870;MLEAC=12;MLEAF=1.00;MQ=40.92;MQ0=3;QD=26.55;SOR=1.005;ANN=Manes.11G058000.v6.1.mRNA	GT:AD:DP:GQ:PL	1/1:0,22:22:63:845,63,0	1/1:0,35:35:90:1219,90,0	Monomorphic
94	Chromosome11	5644817	.	A	C	7583.93	PASS	AC=12;AF=1.00;AN=12;BaseQRankSum=1.698;DP=206;Dels=0.00;FS=0.000;HaplotypeScore=0.8101;MLEAC=12;MLEAF=1.00;MQ=40.39;MQ0=1;MQRankSum=0.414;QD=28.44;ReadPosRankSum=1.056;SOR=0.254;ANN=Manes.11G058000.v6.1.mRNA	GT:AD:DP:GQ:PL	1/1:0,13:13:39:496,39,0	1/1:0,34:34:93:1233,93,0	Monomorphic
95	Chromosome11	5644837	.	G	A	7635.93	PASS	AC=12;AF=1.00;AN=12;BaseQRankSum=1.698;DP=207;Dels=0.00;FS=0.000;HaplotypeScore=0.4656;MLEAC=12;MLEAF=1.00;MQ=40.64;MQ0=1;MQRankSum=0.622;QD=28.41;ReadPosRankSum=0.168;SOR=0.279;ANN=Manes.11G058000.v6.1.mRNA	GT:AD:DP:GQ:PL	1/1:0,12:12:36:454,36,0	1/1:1,33:34:65:1154,65,0	Monomorphic
96	Chromosome11	5644974	.	A	G	5964.15	PASS	AC=11;AF=0.917;AN=12;BaseQRankSum=1.580;DP=158;Dels=0.00;FS=5.839;HaplotypeScore=0.4146;MLEAC=11;MLEAF=0.917;MQ=41.37;MQ0=0;MQRankSum=-1.784;QD=30.86;ReadPosRankSum=0.013;SOR=1.509;ANN=Manes.11G058000.v6.1.mRNA,Manes.11G058000.v6.1.CDS	GT:AD:DP:GQ:PL	1/1:0,18:18:54:718,54,0	1/1:0,34:34:93:1187,93,0	Monomorphic
97	Chromosome11	5645088	.	A	G	5518.93	PASS	AC=12;AF=1.00;AN=12;DP=145;Dels=0.00;FS=0.000;HaplotypeScore=0.2998;MLEAC=12;MLEAF=1.00;MQ=40.15;MQ0=1;QD=31.31;SOR=0.937;ANN=Manes.11G058000.v6.1.mRNA	GT:AD:DP:GQ:PL	1/1:0,16:16:48:591,48,0	1/1:0,20:20:57:748,57,0	Monomorphic
98	Chromosome11	5646406	.	C	G	5563.93	PASS	AC=12;AF=1.00;AN=12;DP=147;Dels=0.00;FS=0.000;HaplotypeScore=1.1593;MLEAC=12;MLEAF=1.00;MQ=40.20;MQ0=0;QD=32.41;SOR=1.742;ANN=Manes.11G058000.v6.1.mRNA	GT:AD:DP:GQ:PL	1/1:0,15:15:45:569,45,0	1/1:0,25:25:69:909,69,0	Monomorphic
99	Chromosome11	5646618	.	A	G	9084.15	PASS	AC=11;AF=0.917;AN=12;BaseQRankSum=-2.298;DP=248;Dels=0.00;FS=1.337;HaplotypeScore=0.5721;MLEAC=11;MLEAF=0.917;MQ=41.29;MQ0=0;MQRankSum=0.639;QD=28.04;ReadPosRankSum=-0.197;SOR=0.408;ANN=Manes.11G058000.v6.1.mRNA	GT:AD:DP:GQ:PL	1/1:0,13:13:39:470,39,0	1/1:0,57:57:99:1978,150,0	Monomorphic
100	Chromosome11	5646631	.	G	C	9622.15	PASS	AC=11;AF=0.917;AN=12;BaseQRankSum=-1.491;DP=262;Dels=0.00;FS=6.119;HaplotypeScore=1.2584;MLEAC=11;MLEAF=0.917;MQ=41.33;MQ0=0;MQRankSum=-0.940;QD=31.35;ReadPosRankSum=-1.658;SOR=0.136;ANN=Manes.11G058000.v6.1.mRNA	GT:AD:DP:GQ:PL	1/1:0,13:13:36:440,36,0	1/1:0,63:63:99:2211,169,0	Monomorphic
101	Chromosome11	5646737	.	C	A	7969.15	PASS	AC=11;AF=0.917;AN=12;BaseQRankSum=-0.983;DP=217;Dels=0.00;FS=12.199;HaplotypeScore=0.0000;MLEAC=11;MLEAF=0.917;MQ=41.13;MQ0=0;MQRankSum=4.054;QD=28.95;ReadPosRankSum=-1.974;SOR=0.086;ANN=Manes.11G058000.v6.1.mRNA	GT:AD:DP:GQ:PL	1/1:0,19:19:57:784,57,0	1/1:0,44:44:99:1591,117,0	Monomorphic
102	Chromosome11	5647007	.	T	C,G	6346.93	PASS	AC=11,1;AF=0.917,0.083;AN=12;DP=169;Dels=0.00;FS=0.000;HaplotypeScore=0.0000;MLEAC=11,1;MLEAF=0.917,0.083;MQ=40.91;MQ0=0;QD=33.38;SOR=0.866;ANN=Manes.11G058000.v6.1.mRNA,Manes.11G058000.v6.1.CDS	GT:AD:DP:GQ:PL	1/1:0,13,0:13:39:517,39,0,517,39,517	1/1:0,21,0:21:60:773,60,0,773,60,773	Monomorphic
103	Chromosome11	5647039	.	G	A	6032.93	PASS	AC=12;AF=1.00;AN=12;DP=164;Dels=0.00;FS=0.000;HaplotypeScore=0.8145;MLEAC=12;MLEAF=1.00;MQ=41.21;MQ0=0;QD=28.00;SOR=0.863;ANN=Manes.11G058000.v6.1.mRNA,Manes.11G058000.v6.1.CDS	GT:AD:DP:GQ:PL	1/1:0,15:15:39:488,39,0	1/1:0,25:25:69:894,69,0	Monomorphic
104	Chromosome11	5647158	.	A	G	6606.93	PASS	AC=12;AF=1.00;AN=12;DP=171;Dels=0.00;FS=0.000;HaplotypeScore=0.4149;MLEAC=12;MLEAF=1.00;MQ=41.55;MQ0=0;QD=28.13;SOR=1.026;ANN=Manes.11G058000.v6.1.mRNA	GT:AD:DP:GQ:PL	1/1:0,21:21:57:778,57,0	1/1:0,40:40:99:1480,108,0	Monomorphic
105	Chromosome11	5647293	.	C	T	5586.74	PASS	AC=10;AF=0.833;AN=12;BaseQRankSum=-1.241;DP=164;Dels=0.00;FS=0.000;HaplotypeScore=0.1314;MLEAC=10;MLEAF=0.833;MQ=41.58;MQ0=0;MQRankSum=1.047;QD=29.34;ReadPosRankSum=-3.253;SOR=0.954;ANN=Manes.11G058000.v6.1.mRNA,Manes.11G058000.v6.1.CDS	GT:AD:DP:GQ:PL	1/1:0,20:20:60:804,60,0	1/1:0,31:31:78:1046,78,0	Monomorphic
106	Chromosome11	5647435	.	G	C	5952.15	PASS	AC=11;AF=0.917;AN=12;BaseQRankSum=-0.023;DP=169;Dels=0.00;FS=2.831;HaplotypeScore=0.4295;MLEAC=11;MLEAF=0.917;MQ=40.34;MQ0=0;MQRankSum=5.159;QD=30.65;ReadPosRankSum=-2.370;SOR=0.585;ANN=Manes.11G058000.v6.1.mRNA	GT:AD:DP:GQ:PL	1/1:0,17:17:51:640,51,0	1/1:0,27:27:78:1025,78,0	Monomorphic
107	Chromosome11	5647440	.	G	A	6301.93	PASS	AC=12;AF=1.00;AN=12;DP=164;Dels=0.00;FS=0.000;HaplotypeScore=0.2890;MLEAC=12;MLEAF=1.00;MQ=40.39;MQ0=0;QD=22.00;SOR=0.905;ANN=Manes.11G058000.v6.1.mRNA	GT:AD:DP:GQ:PL	1/1:0,14:14:42:491,42,0	1/1:0,26:26:75:1011,75,0	Monomorphic
108	Chromosome11	5647602	.	A	G	6106.15	PASS	AC=11;AF=0.917;AN=12;BaseQRankSum=-0.662;DP=167;Dels=0.00;FS=7.487;HaplotypeScore=0.8204;MLEAC=11;MLEAF=0.917;MQ=41.66;MQ0=0;MQRankSum=-0.305;QD=26.47;ReadPosRankSum=1.225;SOR=0.539;ANN=Manes.11G058000.v6.1.mRNA	GT:AD:DP:GQ:PL	1/1:0,20:20:60:778,60,0	1/1:0,32:32:87:1158,87,0	Monomorphic
109	Chromosome11	5647692	.	A	G	5571.15	PASS	AC=11;AF=0.917;AN=12;BaseQRankSum=0.482;DP=151;Dels=0.00;FS=12.211;HaplotypeScore=0.8311;MLEAC=11;MLEAF=0.917;MQ=40.90;MQ0=0;MQRankSum=-0.691;QD=35.03;ReadPosRankSum=-1.487;SOR=0.030;ANN=Manes.11G058000.v6.1.mRNA	GT:AD:DP:GQ:PL	1/1:0,15:15:45:565,45,0	1/1:0,32:32:90:1202,90,0	Monomorphic
110	Chromosome11	5647714	.	G	A	5820.93	PASS	AC=12;AF=1.00;AN=12;DP=152;Dels=0.00;FS=0.000;HaplotypeScore=0.2889;MLEAC=12;MLEAF=1.00;MQ=40.93;MQ0=0;QD=31.07;SOR=1.022;ANN=Manes.11G058000.v6.1.mRNA	GT:AD:DP:GQ:PL	1/1:0,19:19:57:725,57,0	1/1:0,30:30:87:1138,87,0	Monomorphic
111	Chromosome11	5648103	.	C	A	4336.98	PASS	AC=12;AF=1.00;AN=12;DP=115;Dels=0.00;FS=0.000;HaplotypeScore=0.1555;MLEAC=12;MLEAF=1.00;MQ=40.58;MQ0=0;QD=26.38;SOR=0.710;ANN=Manes.11G058000.v6.1.mRNA,Manes.11G058000.v6.1.three_prime_UTR	GT:AD:DP:GQ:PL	1/1:0,14:14:42:563,42,0	1/1:0,19:19:45:617,45,0	Monomorphic
112	Chromosome11	5648125	.	G	T	5013.15	PASS	AC=11;AF=0.917;AN=12;BaseQRankSum=0.454;DP=133;Dels=0.00;FS=0.000;HaplotypeScore=1.9513;MLEAC=11;MLEAF=0.917;MQ=40.55;MQ0=0;MQRankSum=3.208;QD=32.87;ReadPosRankSum=-0.744;SOR=0.949;ANN=Manes.11G058000.v6.1.mRNA,Manes.11G058000.v6.1.three_prime_UTR	GT:AD:DP:GQ:PL	1/1:0,14:14:42:560,42,0	1/1:0,23:23:57:767,57,0	Monomorphic
113	Chromosome11	5648439	.	C	A	2619.16	PASS	AC=8;AF=0.667;AN=12;BaseQRankSum=-2.166;DP=119;Dels=0.00;FS=0.000;HaplotypeScore=1.1156;MLEAC=8;MLEAF=0.667;MQ=40.68;MQ0=0;MQRankSum=1.351;QD=23.39;ReadPosRankSum=-0.050;SOR=0.627;ANN=Manes.11G058100.v6.1.three_prime_UTR,Manes.11G058100.v6.1.mRNA	GT:AD:DP:GQ:PL	1/1:0,15:15:42:510,42,0	1/1:0,20:20:54:735,54,0	Monomorphic
114	Chromosome11	5648463	.	G	A	4249.06	PASS	AC=12;AF=1.00;AN=12;BaseQRankSum=1.069;DP=115;Dels=0.00;FS=0.000;HaplotypeScore=0.6622;MLEAC=12;MLEAF=1.00;MQ=41.00;MQ0=0;MQRankSum=1.642;QD=30.46;ReadPosRankSum=1.160;SOR=0.223;ANN=Manes.11G058100.v6.1.three_prime_UTR,Manes.11G058100.v6.1.mRNA	GT:AD:DP:GQ:PL	1/1:0,15:15:42:493,42,0	1/1:0,19:19:54:713,54,0	Monomorphic
115	Chromosome11	5649173	.	T	C	2541.25	PASS	AC=8;AF=0.667;AN=12;BaseQRankSum=-0.334;DP=94;Dels=0.00;FS=4.437;HaplotypeScore=0.8233;MLEAC=8;MLEAF=0.667;MQ=40.64;MQ0=0;MQRankSum=-0.422;QD=28.24;ReadPosRankSum=-1.228;SOR=1.480;ANN=Manes.11G058100.v6.1.mRNA,Manes.11G058100.v6.1.CDS	GT:AD:DP:GQ:PL	1/1:0,14:14:39:504,39,0	1/1:1,17:18:15:580,15,0	Monomorphic
116	Chromosome11	5649220	.	T	G	464.29	PASS	AC=4;AF=0.333;AN=12;BaseQRankSum=-0.881;DP=90;Dels=0.00;FS=1.550;HaplotypeScore=0.1578;MLEAC=3;MLEAF=0.250;MQ=41.13;MQ0=0;MQRankSum=0.850;QD=12.55;ReadPosRankSum=-1.134;SOR=0.253;ANN=Manes.11G058100.v6.1.mRNA,Manes.11G058100.v6.1.five_prime_UTR	GT:AD:DP:GQ:PL	0/0:17,0:17:51:0,51,681	0/0:15,0:15:42:0,42,567	Monomorphic
117	Chromosome11	5662640	.	C	T	5135.93	PASS	AC=12;AF=1.00;AN=12;DP=136;Dels=0.00;FS=0.000;HaplotypeScore=0.1314;MLEAC=12;MLEAF=1.00;MQ=41.82;MQ0=0;QD=31.55;SOR=0.708;ANN=Manes.11G058200.v6.1.mRNA	GT:AD:DP:GQ:PL	1/1:0,15:15:42:567,42,0	1/1:0,31:31:90:1188,90,0	Monomorphic
118	Chromosome11	5662708	.	T	G	5724.93	PASS	AC=12;AF=1.00;AN=12;DP=150;Dels=0.00;FS=0.000;HaplotypeScore=0.0000;MLEAC=12;MLEAF=1.00;MQ=41.32;MQ0=0;QD=33.26;SOR=0.790;ANN=Manes.11G058200.v6.1.mRNA	GT:AD:DP:GQ:PL	1/1:0,15:15:45:586,45,0	1/1:0,34:34:93:1230,93,0	Monomorphic
119	Chromosome11	5663488	.	T	C	4411.15	PASS	AC=11;AF=0.917;AN=12;BaseQRankSum=-1.078;DP=116;Dels=0.00;FS=2.564;HaplotypeScore=0.0000;MLEAC=11;MLEAF=0.917;MQ=41.93;MQ0=0;MQRankSum=1.009;QD=28.21;ReadPosRankSum=-0.609;SOR=1.243;ANN=Manes.11G058200.v6.1.mRNA	GT:AD:DP:GQ:PL	1/1:0,13:13:39:532,39,0	1/1:0,25:25:69:941,69,0	Monomorphic
120	Chromosome11	5664184	.	T	C	5230.93	PASS	AC=12;AF=1.00;AN=12;DP=137;Dels=0.00;FS=0.000;HaplotypeScore=0.0000;MLEAC=12;MLEAF=1.00;MQ=41.41;MQ0=0;QD=33.26;SOR=0.898;ANN=Manes.11G058200.v6.1.mRNA	GT:AD:DP:GQ:PL	1/1:0,15:15:45:598,45,0	1/1:0,32:32:84:1097,84,0	Monomorphic
121	Chromosome11	5665124	.	A	G	5242.15	PASS	AC=11;AF=0.917;AN=12;BaseQRankSum=1.202;DP=149;Dels=0.00;FS=16.103;HaplotypeScore=0.6031;MLEAC=11;MLEAF=0.917;MQ=40.31;MQ0=0;MQRankSum=0.256;QD=27.42;ReadPosRankSum=-0.072;SOR=1.314;ANN=Manes.11G058200.v6.1.mRNA,Manes.11G058200.v6.1.CDS	GT:AD:DP:GQ:PL	1/1:0,13:13:39:489,39,0	1/1:0,29:29:78:1020,78,0	Monomorphic
122	Chromosome11	5679824	.	A	G	1265.03	PASS	AC=7;AF=0.700;AN=10;BaseQRankSum=1.981;DP=49;Dels=0.00;FS=4.891;HaplotypeScore=0.5973;MLEAC=8;MLEAF=0.800;MQ=40.55;MQ0=0;MQRankSum=0.283;QD=26.35;ReadPosRankSum=-0.057;SOR=0.395	GT:AD:DP:GQ:PL	1/1:0,14:14:42:553,42,0	1/1:0,4:4:9:127,9,0	Monomorphic
123	Chromosome11	5689331	.	C	G	4829.68	PASS	AC=10;AF=1.00;AN=10;DP=129;Dels=0.00;FS=0.000;HaplotypeScore=0.3467;MLEAC=10;MLEAF=1.00;MQ=41.74;MQ0=0;QD=28.01;SOR=1.821;ANN=Manes.11G058300.v6.1.mRNA,Manes.11G058300.v6.1.mRNA,Manes.11G058300.v6.1.mRNA,Manes.11G058300.v6.1.mRNA,Manes.11G058300.v6.1.five_prime_UTR,Manes.11G058300.v6.1.five_prime_UTR,Manes.11G058300.v6.1.five_prime_UTR,Manes.11G058300.v6.1.five_prime_UTR,Manes.11G058400.v6.1.mRNA	GT:AD:DP:GQ:PL	1/1:0,13:13:39:463,39,0	1/1:0,25:25:69:901,69,0	Monomorphic
124	Chromosome11	5693980	.	C	T	1159.11	PASS	AC=9;AF=0.900;AN=10;BaseQRankSum=0.654;DP=43;Dels=0.00;FS=0.000;HaplotypeScore=0.1958;MLEAC=9;MLEAF=0.900;MQ=40.10;MQ0=0;MQRankSum=-2.157;QD=26.96;ReadPosRankSum=-0.097;SOR=0.839	GT:AD:DP:GQ:PL	1/1:0,16:16:48:609,48,0	1/1:0,1:1:3:41,3,0	Monomorphic
125	Chromosome11	5724378	.	G	A	5324.76	PASS	AC=10;AF=0.833;AN=12;BaseQRankSum=1.093;DP=168;Dels=0.00;FS=1.846;HaplotypeScore=1.0448;MLEAC=10;MLEAF=0.833;MQ=40.04;MQ0=0;MQRankSum=4.079;QD=31.69;ReadPosRankSum=-0.656;SOR=0.512;ANN=Manes.11G058600.v6.1.mRNA,Manes.11G058600.v6.1.three_prime_UTR	GT:AD:DP:GQ:PL	1/1:0,19:19:54:716,54,0	1/1:0,36:36:96:1292,96,0	Monomorphic
126	Chromosome11	5727405	.	C	A	5173.98	PASS	AC=12;AF=1.00;AN=12;BaseQRankSum=-0.470;DP=140;Dels=0.00;FS=3.201;HaplotypeScore=0.7371;MLEAC=12;MLEAF=1.00;MQ=40.31;MQ0=0;MQRankSum=0.049;QD=29.58;ReadPosRankSum=1.559;SOR=0.385;ANN=Manes.11G058700.v6.1.mRNA	GT:AD:DP:GQ:PL	1/1:0,20:20:60:716,60,0	1/1:0,25:25:66:887,66,0	Monomorphic
127	Chromosome11	5730960	.	T	C	3196.85	PASS	AC=12;AF=1.00;AN=12;DP=86;Dels=0.00;FS=0.000;HaplotypeScore=0.4970;MLEAC=12;MLEAF=1.00;MQ=41.07;MQ0=2;QD=30.44;SOR=0.987;ANN=Manes.11G058700.v6.1.mRNA	GT:AD:DP:GQ:PL	1/1:0,20:20:57:778,57,0	1/1:0,12:14:33:439,33,0	Monomorphic
128	Chromosome11	5731336	.	T	C	3391.93	PASS	AC=12;AF=1.00;AN=12;DP=92;Dels=0.00;FS=0.000;HaplotypeScore=0.2701;MLEAC=12;MLEAF=1.00;MQ=40.27;MQ0=0;QD=34.33;SOR=1.095;ANN=Manes.11G058700.v6.1.mRNA	GT:AD:DP:GQ:PL	1/1:0,9:9:27:326,27,0	1/1:0,17:17:45:615,45,0	Monomorphic
129	Chromosome11	5731348	.	T	C	3218.91	PASS	AC=12;AF=1.00;AN=12;BaseQRankSum=-0.808;DP=90;Dels=0.00;FS=0.000;HaplotypeScore=0.8289;MLEAC=12;MLEAF=1.00;MQ=40.57;MQ0=0;MQRankSum=1.501;QD=35.29;ReadPosRankSum=1.116;SOR=0.341;ANN=Manes.11G058700.v6.1.mRNA	GT:AD:DP:GQ:PL	1/1:0,7:7:21:249,21,0	1/1:0,16:16:42:552,42,0	Monomorphic
130	Chromosome11	5731564	.	A	G	5317.93	PASS	AC=12;AF=1.00;AN=12;DP=143;Dels=0.00;FS=0.000;HaplotypeScore=0.0000;MLEAC=12;MLEAF=1.00;MQ=40.20;MQ0=2;QD=34.82;SOR=1.069;ANN=Manes.11G058700.v6.1.mRNA,Manes.11G058700.v6.1.CDS	GT:AD:DP:GQ:PL	1/1:0,18:18:51:630,51,0	1/1:0,34:34:99:1329,99,0	Monomorphic
131	Chromosome11	5731652	.	G	C	1359.01	PASS	AC=4;AF=0.333;AN=12;BaseQRankSum=1.213;DP=126;Dels=0.00;FS=2.495;HaplotypeScore=0.2575;MLEAC=4;MLEAF=0.333;MQ=40.09;MQ0=2;MQRankSum=-0.346;QD=19.99;ReadPosRankSum=2.063;SOR=1.010;ANN=Manes.11G058700.v6.1.mRNA,Manes.11G058700.v6.1.CDS	GT:AD:DP:GQ:PL	0/0:18,0:18:54:0,54,656	0/0:23,0:23:69:0,69,882	Monomorphic
132	Chromosome11	5731656	.	G	A	2132.01	PASS	AC=8;AF=0.667;AN=12;BaseQRankSum=-3.722;DP=123;Dels=0.00;FS=1.618;HaplotypeScore=0.0964;MLEAC=8;MLEAF=0.667;MQ=40.20;MQ0=2;MQRankSum=2.325;QD=19.74;ReadPosRankSum=-2.044;SOR=0.365;ANN=Manes.11G058700.v6.1.mRNA,Manes.11G058700.v6.1.CDS	GT:AD:DP:GQ:PL	1/1:0,18:18:45:487,45,0	1/1:0,23:24:66:746,66,0	Monomorphic
133	Chromosome11	5742948	.	G	T	971.02	PASS	AC=8;AF=1.00;AN=8;DP=27;Dels=0.00;FS=0.000;HaplotypeScore=0.0000;MLEAC=8;MLEAF=1.00;MQ=40.10;MQ0=0;QD=32.97;SOR=1.302	GT:AD:DP:GQ:PL	1/1:0,12:12:36:472,36,0	1/1:0,4:4:9:115,9,0	Monomorphic
134	Chromosome11	5749842	.	A	C	5516.93	PASS	AC=12;AF=1.00;AN=12;DP=146;Dels=0.00;FS=0.000;HaplotypeScore=0.1665;MLEAC=12;MLEAF=1.00;MQ=41.44;MQ0=1;QD=32.46;SOR=1.171;ANN=Manes.11G058800.v6.1.five_prime_UTR,Manes.11G058800.v6.1.mRNA	GT:AD:DP:GQ:PL	1/1:0,11:11:33:430,33,0	1/1:0,39:39:99:1364,102,0	Monomorphic
135	Chromosome11	5750444	.	A	G	3327.03	PASS	AC=12;AF=1.00;AN=12;DP=92;Dels=0.00;FS=0.000;HaplotypeScore=0.2774;MLEAC=12;MLEAF=1.00;MQ=40.71;MQ0=2;QD=29.08;SOR=1.338;ANN=Manes.11G058800.v6.1.mRNA,Manes.11G058800.v6.1.CDS	GT:AD:DP:GQ:PL	1/1:0,14:15:42:550,42,0	1/1:0,10:10:21:282,21,0	Monomorphic
136	Chromosome11	5750754	.	C	G	277.87	PASS	AC=5;AF=0.417;AN=12;BaseQRankSum=-0.435;DP=44;Dels=0.00;FS=0.000;HaplotypeScore=0.3048;MLEAC=5;MLEAF=0.417;MQ=40.15;MQ0=0;MQRankSum=-2.174;QD=7.12;ReadPosRankSum=-1.331;SOR=0.951;ANN=Manes.11G058800.v6.1.mRNA	GT:AD:DP:GQ:PL	0/1:6,3:9:56:56,0,221	0/1:3,1:4:27:27,0,110	Monomorphic
137	Chromosome11	5753226	.	G	C	2084	PASS	AC=5;AF=0.417;AN=12;BaseQRankSum=-1.129;DP=149;Dels=0.00;FS=13.111;HaplotypeScore=0.2980;MLEAC=5;MLEAF=0.417;MQ=41.54;MQ0=1;MQRankSum=-2.918;QD=15.67;ReadPosRankSum=-0.875;SOR=0.689;ANN=Manes.11G058800.v6.1.mRNA,Manes.11G058800.v6.1.CDS	GT:AD:DP:GQ:PL	0/1:6,8:14:99:232,0,192	0/1:14,18:32:99:494,0,424	Monomorphic
138	Chromosome11	5753317	.	A	G,T	6397.93	PASS	AC=11,1;AF=0.917,0.083;AN=12;DP=176;Dels=0.00;FS=0.000;HaplotypeScore=0.4016;MLEAC=11,1;MLEAF=0.917,0.083;MQ=40.12;MQ0=1;QD=31.30;SOR=0.836;ANN=Manes.11G058800.v6.1.mRNA	GT:AD:DP:GQ:PL	1/1:0,20,0:20:57:700,57,0,700,57,700	1/1:0,36,0:36:99:1325,102,0,1325,102,1325	Monomorphic
139	Chromosome11	5753541	.	G	T	2371	PASS	AC=5;AF=0.417;AN=12;BaseQRankSum=-0.878;DP=149;Dels=0.00;FS=20.833;HaplotypeScore=4.9088;MLEAC=5;MLEAF=0.417;MQ=41.25;MQ0=0;MQRankSum=-1.366;QD=17.56;ReadPosRankSum=-1.575;SOR=0.856;ANN=Manes.11G058800.v6.1.mRNA	GT:AD:DP:GQ:PL	0/1:6,12:18:99:398,0,169	0/1:14,24:39:99:826,0,445	Monomorphic
140	Chromosome11	5753588	.	A	C	2383.34	PASS	AC=6;AF=0.500;AN=12;BaseQRankSum=1.672;DP=158;Dels=0.00;FS=7.130;HaplotypeScore=0.2759;MLEAC=6;MLEAF=0.500;MQ=40.18;MQ0=0;MQRankSum=-3.144;QD=15.08;ReadPosRankSum=-0.865;SOR=0.330;ANN=Manes.11G058800.v6.1.mRNA,Manes.11G058800.v6.1.CDS	GT:AD:DP:GQ:PL	0/1:11,10:21:99:251,0,361	0/1:16,30:46:99:838,0,426	Monomorphic
141	Chromosome11	5753638	.	C	T	2953	PASS	AC=5;AF=0.417;AN=12;BaseQRankSum=-0.199;DP=171;Dels=0.00;FS=1.207;HaplotypeScore=0.1314;MLEAC=5;MLEAF=0.417;MQ=40.07;MQ0=0;MQRankSum=-4.447;QD=18.46;ReadPosRankSum=1.015;SOR=0.810;ANN=Manes.11G058800.v6.1.mRNA,Manes.11G058800.v6.1.CDS	GT:AD:DP:GQ:PL	0/1:3,11:14:79:325,0,79	0/1:16,28:44:99:742,0,490	Monomorphic
142	Chromosome11	5753918	.	C	T	6310.93	PASS	AC=12;AF=1.00;AN=12;DP=164;Dels=0.00;FS=0.000;HaplotypeScore=0.2980;MLEAC=12;MLEAF=1.00;MQ=41.14;MQ0=0;QD=28.28;SOR=1.348;ANN=Manes.11G058800.v6.1.mRNA,Manes.11G058800.v6.1.CDS	GT:AD:DP:GQ:PL	1/1:0,10:11:30:370,30,0	1/1:0,31:31:84:1148,84,0	Monomorphic
143	Chromosome11	5753925	.	A	G	2539.01	PASS	AC=5;AF=0.417;AN=12;BaseQRankSum=0.690;DP=167;Dels=0.00;FS=4.688;HaplotypeScore=0.4619;MLEAC=5;MLEAF=0.417;MQ=41.13;MQ0=0;MQRankSum=-0.200;QD=16.07;ReadPosRankSum=-0.815;SOR=0.416;ANN=Manes.11G058800.v6.1.mRNA,Manes.11G058800.v6.1.CDS	GT:AD:DP:GQ:PL	0/1:5,6:11:99:189,0,152	0/1:13,19:32:99:537,0,384	Monomorphic
144	Chromosome11	5754021	.	T	C	2107	PASS	AC=5;AF=0.417;AN=12;BaseQRankSum=0.826;DP=133;Dels=0.00;FS=11.040;HaplotypeScore=1.1575;MLEAC=5;MLEAF=0.417;MQ=40.17;MQ0=0;MQRankSum=2.589;QD=17.41;ReadPosRankSum=-0.951;SOR=1.539;ANN=Manes.11G058800.v6.1.mRNA,Manes.11G058800.v6.1.CDS	GT:AD:DP:GQ:PL	0/1:5,9:14:99:298,0,158	0/1:11,12:24:99:364,0,315	Monomorphic
145	Chromosome11	5754129	.	A	T	2391	PASS	AC=5;AF=0.417;AN=12;BaseQRankSum=0.769;DP=174;Dels=0.00;FS=0.566;HaplotypeScore=1.0613;MLEAC=5;MLEAF=0.417;MQ=41.33;MQ0=0;MQRankSum=-0.286;QD=15.33;ReadPosRankSum=-0.854;SOR=0.587;ANN=Manes.11G058800.v6.1.mRNA	GT:AD:DP:GQ:PL	0/1:9,6:15:99:144,0,308	0/1:20,22:42:99:762,0,566	Monomorphic
146	Chromosome11	5754138	.	C	T	2388	PASS	AC=5;AF=0.417;AN=12;BaseQRankSum=0.236;DP=177;Dels=0.00;FS=0.000;HaplotypeScore=5.9935;MLEAC=5;MLEAF=0.417;MQ=41.32;MQ0=0;MQRankSum=-1.619;QD=15.21;ReadPosRankSum=-1.002;SOR=0.694;ANN=Manes.11G058800.v6.1.mRNA	GT:AD:DP:GQ:PL	0/1:7,7:14:99:176,0,229	0/1:21,22:43:99:772,0,585	Monomorphic
147	Chromosome11	5754172	.	G	T	2693	PASS	AC=5;AF=0.417;AN=12;BaseQRankSum=0.480;DP=191;Dels=0.00;FS=0.540;HaplotypeScore=2.7249;MLEAC=5;MLEAF=0.417;MQ=41.72;MQ0=0;MQRankSum=-1.511;QD=15.75;ReadPosRankSum=-0.337;SOR=0.616;ANN=Manes.11G058800.v6.1.mRNA	GT:AD:DP:GQ:PL	0/1:5,7:12:99:234,0,162	0/1:21,20:41:99:681,0,611	Monomorphic
148	Chromosome11	5754264	.	T	A	2109.34	PASS	AC=6;AF=0.500;AN=12;BaseQRankSum=-1.847;DP=142;Dels=0.00;FS=1.308;HaplotypeScore=0.9167;MLEAC=6;MLEAF=0.500;MQ=40.80;MQ0=0;MQRankSum=6.416;QD=14.85;ReadPosRankSum=-0.715;SOR=0.761;ANN=Manes.11G058800.v6.1.mRNA	GT:AD:DP:GQ:PL	0/1:11,5:16:99:146,0,328	0/1:12,8:20:99:252,0,401	Monomorphic
149	Chromosome11	5754311	.	C	T	2095.01	PASS	AC=5;AF=0.417;AN=12;BaseQRankSum=1.155;DP=143;Dels=0.00;FS=3.982;HaplotypeScore=1.5930;MLEAC=5;MLEAF=0.417;MQ=41.14;MQ0=0;MQRankSum=-0.440;QD=15.63;ReadPosRankSum=0.223;SOR=0.430;ANN=Manes.11G058800.v6.1.mRNA	GT:AD:DP:GQ:PL	0/1:15,11:26:99:308,0,499	0/1:8,21:29:99:703,0,187	Monomorphic
150	Chromosome11	5754443	.	A	G	3097.34	PASS	AC=6;AF=0.500;AN=12;BaseQRankSum=1.803;DP=169;Dels=0.00;FS=6.706;HaplotypeScore=0.6305;MLEAC=6;MLEAF=0.500;MQ=40.62;MQ0=0;MQRankSum=-0.182;QD=18.33;ReadPosRankSum=0.172;SOR=0.367;ANN=Manes.11G058800.v6.1.mRNA	GT:AD:DP:GQ:PL	0/1:8,11:19:99:395,0,269	0/1:12,17:29:99:603,0,286	Monomorphic
151	Chromosome11	5755674	.	T	G	1810.34	PASS	AC=6;AF=0.500;AN=12;BaseQRankSum=-2.128;DP=134;Dels=0.00;FS=4.166;HaplotypeScore=1.6741;MLEAC=6;MLEAF=0.500;MQ=41.40;MQ0=0;MQRankSum=-0.535;QD=13.51;ReadPosRankSum=-1.228;SOR=0.912;ANN=Manes.11G058800.v6.1.mRNA	GT:AD:DP:GQ:PL	0/1:9,9:18:99:262,0,306	0/1:11,14:25:99:409,0,362	Monomorphic
152	Chromosome11	5755831	.	A	C	1655.34	PASS	AC=6;AF=0.500;AN=12;BaseQRankSum=0.884;DP=141;Dels=0.00;FS=0.660;HaplotypeScore=1.3329;MLEAC=6;MLEAF=0.500;MQ=41.31;MQ0=0;MQRankSum=1.090;QD=11.74;ReadPosRankSum=0.317;SOR=0.820;ANN=Manes.11G058800.v6.1.mRNA,Manes.11G058800.v6.1.CDS	GT:AD:DP:GQ:PL	0/1:8,5:13:99:163,0,273	0/1:24,16:40:99:388,0,667	Monomorphic
153	Chromosome11	5755911	.	G	T	5622.93	PASS	AC=12;AF=1.00;AN=12;DP=156;Dels=0.00;FS=0.000;HaplotypeScore=0.8692;MLEAC=12;MLEAF=1.00;MQ=40.04;MQ0=0;QD=31.41;SOR=1.150;ANN=Manes.11G058800.v6.1.mRNA,Manes.11G058800.v6.1.CDS	GT:AD:DP:GQ:PL	1/1:0,13:13:39:473,39,0	1/1:0,31:31:81:1047,81,0	Monomorphic
154	Chromosome11	5756085	.	C	A	5847.93	PASS	AC=12;AF=1.00;AN=12;DP=158;Dels=0.00;FS=0.000;HaplotypeScore=0.1444;MLEAC=12;MLEAF=1.00;MQ=40.01;MQ0=0;QD=37.59;SOR=1.252;ANN=Manes.11G058800.v6.1.mRNA,Manes.11G058800.v6.1.CDS	GT:AD:DP:GQ:PL	1/1:0,16:16:45:569,45,0	1/1:0,36:36:96:1269,96,0	Monomorphic
155	Chromosome11	5756903	.	T	G	2144.34	PASS	AC=6;AF=0.500;AN=12;BaseQRankSum=-0.736;DP=141;Dels=0.00;FS=0.635;HaplotypeScore=2.2426;MLEAC=6;MLEAF=0.500;MQ=40.12;MQ0=0;MQRankSum=-2.646;QD=15.21;ReadPosRankSum=2.044;SOR=0.672;ANN=Manes.11G058800.v6.1.mRNA	GT:AD:DP:GQ:PL	0/1:6,8:14:99:272,0,185	0/1:13,14:27:99:320,0,364	Monomorphic
156	Chromosome11	5757140	.	A	C	6184.93	PASS	AC=12;AF=1.00;AN=12;DP=165;Dels=0.00;FS=0.000;HaplotypeScore=0.3319;MLEAC=12;MLEAF=1.00;MQ=40.21;MQ0=2;QD=27.09;SOR=0.705;ANN=Manes.11G058800.v6.1.mRNA,Manes.11G058800.v6.1.CDS	GT:AD:DP:GQ:PL	1/1:0,20:20:60:802,60,0	1/1:1,28:29:75:971,75,0	Monomorphic
157	Chromosome11	5757229	.	C	T	2405	PASS	AC=5;AF=0.417;AN=12;BaseQRankSum=-0.061;DP=184;Dels=0.00;FS=0.552;HaplotypeScore=1.2206;MLEAC=5;MLEAF=0.417;MQ=40.51;MQ0=1;MQRankSum=-0.544;QD=15.22;ReadPosRankSum=-1.064;SOR=0.777;ANN=Manes.11G058800.v6.1.mRNA,Manes.11G058800.v6.1.CDS	GT:AD:DP:GQ:PL	0/1:8,5:13:99:162,0,264	0/1:18,21:39:99:688,0,571	Monomorphic
158	Chromosome11	5757758	.	A	T	1785.03	PASS	AC=4;AF=0.333;AN=12;BaseQRankSum=2.737;DP=170;Dels=0.00;FS=16.550;HaplotypeScore=0.8278;MLEAC=4;MLEAF=0.333;MQ=40.21;MQ0=2;MQRankSum=-2.516;QD=16.53;ReadPosRankSum=-2.087;SOR=0.814;ANN=Manes.11G058800.v6.1.mRNA,Manes.11G058800.v6.1.CDS	GT:AD:DP:GQ:PL	0/1:7,9:16:99:325,0,234	0/1:19,16:35:99:460,0,612	Monomorphic
159	Chromosome11	5757867	.	T	C	1788	PASS	AC=5;AF=0.417;AN=12;BaseQRankSum=1.069;DP=130;Dels=0.00;FS=13.346;HaplotypeScore=0.0000;MLEAC=5;MLEAF=0.417;MQ=40.50;MQ0=2;MQRankSum=0.091;QD=15.28;ReadPosRankSum=-2.205;SOR=0.270;ANN=Manes.11G058800.v6.1.mRNA	GT:AD:DP:GQ:PL	0/1:5,7:12:99:251,0,158	0/1:18,13:31:99:377,0,581	Monomorphic
160	Chromosome11	5757928	.	G	A	1932.05	PASS	AC=5;AF=0.417;AN=12;BaseQRankSum=-0.843;DP=104;Dels=0.00;FS=1.588;HaplotypeScore=0.3332;MLEAC=5;MLEAF=0.417;MQ=41.58;MQ0=0;MQRankSum=-1.437;QD=19.92;ReadPosRankSum=-1.457;SOR=0.844;ANN=Manes.11G058800.v6.1.mRNA	GT:AD:DP:GQ:PL	0/1:5,10:15:99:368,0,162	0/1:16,14:30:99:424,0,504	Monomorphic
161	Chromosome11	5758076	.	G	A	1896.34	PASS	AC=6;AF=0.500;AN=12;BaseQRankSum=-1.681;DP=103;Dels=0.00;FS=3.659;HaplotypeScore=1.1192;MLEAC=6;MLEAF=0.500;MQ=40.22;MQ0=0;MQRankSum=-1.211;QD=18.41;ReadPosRankSum=0.171;SOR=0.874;ANN=Manes.11G058800.v6.1.mRNA	GT:AD:DP:GQ:PL	0/1:3,8:11:86:232,0,86	0/1:10,9:19:99:299,0,343	Monomorphic
162	Chromosome11	5758089	.	T	C	1421.34	PASS	AC=6;AF=0.500;AN=12;BaseQRankSum=-0.283;DP=101;Dels=0.00;FS=8.070;HaplotypeScore=2.4175;MLEAC=6;MLEAF=0.500;MQ=40.51;MQ0=0;MQRankSum=1.251;QD=14.07;ReadPosRankSum=0.160;SOR=0.747;ANN=Manes.11G058800.v6.1.mRNA	GT:AD:DP:GQ:PL	0/1:10,5:15:99:145,0,284	0/1:9,12:21:99:405,0,288	Monomorphic
163	Chromosome11	5758208	.	A	T	1611	PASS	AC=4;AF=0.333;AN=12;BaseQRankSum=2.768;DP=121;Dels=0.00;FS=8.584;HaplotypeScore=0.8044;MLEAC=4;MLEAF=0.333;MQ=41.34;MQ0=0;MQRankSum=0.604;QD=16.61;ReadPosRankSum=1.012;SOR=0.287;ANN=Manes.11G058800.v6.1.mRNA	GT:AD:DP:GQ:PL	0/1:7,7:14:99:236,0,214	0/1:16,18:34:99:468,0,485	Monomorphic
164	Chromosome11	5759040	.	T	A	2394.34	PASS	AC=6;AF=0.500;AN=12;BaseQRankSum=0.113;DP=146;Dels=0.00;FS=0.000;HaplotypeScore=1.7005;MLEAC=6;MLEAF=0.500;MQ=40.39;MQ0=0;MQRankSum=3.775;QD=16.40;ReadPosRankSum=-1.323;SOR=0.718;ANN=Manes.11G058800.v6.1.mRNA	GT:AD:DP:GQ:PL	0/1:10,8:18:99:253,0,316	0/1:11,13:24:99:405,0,346	Monomorphic
165	Chromosome11	5759333	.	C	G	5517.93	PASS	AC=12;AF=1.00;AN=12;DP=144;Dels=0.00;FS=0.000;HaplotypeScore=1.6013;MLEAC=12;MLEAF=1.00;MQ=40.20;MQ0=0;QD=28.15;SOR=1.155;ANN=Manes.11G058800.v6.1.mRNA	GT:AD:DP:GQ:PL	1/1:0,19:19:57:761,57,0	1/1:0,17:17:51:603,51,0	Monomorphic
166	Chromosome11	5760729	.	G	T	2165	PASS	AC=5;AF=0.417;AN=12;BaseQRankSum=-0.995;DP=168;Dels=0.00;FS=2.042;HaplotypeScore=1.4142;MLEAC=5;MLEAF=0.417;MQ=40.28;MQ0=0;MQRankSum=-1.988;QD=13.79;ReadPosRankSum=-2.074;SOR=0.905;ANN=Manes.11G058800.v6.1.mRNA,Manes.11G058800.v6.1.CDS	GT:AD:DP:GQ:PL	0/1:6,12:18:99:400,0,146	0/1:22,15:37:99:374,0,735	Monomorphic
167	Chromosome11	5760784	.	A	G	6042.93	PASS	AC=12;AF=1.00;AN=12;DP=160;Dels=0.00;FS=0.000;HaplotypeScore=0.3810;MLEAC=12;MLEAF=1.00;MQ=40.71;MQ0=0;QD=28.84;SOR=1.068;ANN=Manes.11G058800.v6.1.mRNA,Manes.11G058800.v6.1.CDS	GT:AD:DP:GQ:PL	1/1:0,19:19:54:713,54,0	1/1:0,42:42:99:1519,117,0	Monomorphic
168	Chromosome11	5760796	.	G	A	2401.34	PASS	AC=6;AF=0.500;AN=12;BaseQRankSum=-0.310;DP=152;Dels=0.00;FS=3.845;HaplotypeScore=1.8075;MLEAC=6;MLEAF=0.500;MQ=40.72;MQ0=0;MQRankSum=-3.191;QD=15.80;ReadPosRankSum=-0.925;SOR=1.047;ANN=Manes.11G058800.v6.1.mRNA,Manes.11G058800.v6.1.CDS	GT:AD:DP:GQ:PL	0/1:8,8:16:99:263,0,261	0/1:24,14:38:99:377,0,809	Monomorphic
169	Chromosome11	5760982	.	G	A	7537.93	PASS	AC=12;AF=1.00;AN=12;DP=195;Dels=0.00;FS=0.000;HaplotypeScore=0.0000;MLEAC=12;MLEAF=1.00;MQ=41.62;MQ0=1;QD=30.73;SOR=1.313;ANN=Manes.11G058800.v6.1.mRNA,Manes.11G058800.v6.1.CDS	GT:AD:DP:GQ:PL	1/1:0,19:19:54:719,54,0	1/1:0,49:49:99:1863,138,0	Monomorphic
170	Chromosome11	5761045	.	T	G	7780.93	PASS	AC=12;AF=1.00;AN=12;DP=206;Dels=0.00;FS=0.000;HaplotypeScore=0.1387;MLEAC=12;MLEAF=1.00;MQ=41.26;MQ0=1;QD=27.35;SOR=0.805;ANN=Manes.11G058800.v6.1.mRNA,Manes.11G058800.v6.1.CDS	GT:AD:DP:GQ:PL	1/1:0,17:17:51:639,51,0	1/1:0,48:48:99:1805,135,0	Monomorphic
171	Chromosome11	5761114	.	T	C	3072	PASS	AC=5;AF=0.417;AN=12;BaseQRankSum=-0.296;DP=214;Dels=0.00;FS=3.854;HaplotypeScore=0.3604;MLEAC=5;MLEAF=0.417;MQ=41.51;MQ0=0;MQRankSum=-1.102;QD=15.75;ReadPosRankSum=-1.180;SOR=0.491;ANN=Manes.11G058800.v6.1.mRNA,Manes.11G058800.v6.1.CDS	GT:AD:DP:GQ:PL	0/1:7,11:18:99:354,0,140	0/1:28,23:51:99:725,0,843	Monomorphic
1	Chromosome11	5526406	.	A	G	112.35	PASS	AC=2;AF=0.500;AN=4;BaseQRankSum=-0.741;DP=10;Dels=0.00;FS=2.808;HaplotypeScore=0.4987;MLEAC=2;MLEAF=0.500;MQ=40.36;MQ0=0;MQRankSum=-0.365;QD=28.09;ReadPosRankSum=1.568;SOR=1.472;ANN=Manes.11G056200.v6.1.mRNA,Manes.11G056200.v6.1.mRNA	GT:AD:DP:GQ:PL	./.	./.	Undetermined
2	Chromosome11	5631386	.	A	G	218.84	PASS	AC=2;AF=1.00;AN=2;DP=6;Dels=0.00;FS=0.000;HaplotypeScore=0.0000;MLEAC=2;MLEAF=1.00;MQ=40.34;MQ0=0;QD=30.21;SOR=2.303	GT:AD:DP:GQ:PL	./.	./.	Undetermined
3	Chromosome11	5631387	.	A	G	221.84	PASS	AC=2;AF=1.00;AN=2;DP=6;Dels=0.00;FS=0.000;HaplotypeScore=0.0000;MLEAC=2;MLEAF=1.00;MQ=40.34;MQ0=0;QD=26.79;SOR=2.303	GT:AD:DP:GQ:PL	./.	./.	Undetermined

## Sheet: Manuscript details
Supplementary Note 11
Article title: QTL associated with resistance to cassava brown streak and cassava mosaic diseases in a bi-parental cross of two Tanzanian farmer-varieties, Namikonga and Albert
Journal Name: Theoretical and Applied Genetics
Author names: E. A. Masumba, F. Kapinga, G. Mkamilo, S. Kasele, H. Kulembeka, S. Rounsley, J. V. Bredeson, J. B. Lyons, D. S. Rokhsar, E. Kanju, M. S. Katari, A. A. Myburg, N. A. van der Merwe and M. E. Ferguson
Affiliation and email of corresponding author: Morag Ferguson, International Institute of Tropical Agriculture (IITA), P.O. Box 30709, Nairobi 00100, Kenya; m.ferguson@cgiar.org
