# Supplementary material for: QTL associated with resistance to cassava brown streak and cassava mosaic diseases in a bi-parental cross of two Tanzanian farmer varieties, Namikonga and Albert
Source: Theor Appl Genet. 2017 Jul 13;130(10):2069–90. doi: 10.1007/s00122-017-2943-z (PMC5606945; doi:10.1007/s00122-017-2943-z)
Supplement: Supplementary file 12 — Note 12:List of genes linked to SNPs identified in a narrowed qCBSDRNc11Nm QTL region on a high density map (XLSX 14 kb) [file 122_2017_2943_MOESM12_ESM.xlsx]

## Sheet: Publication info
Supplementary Note 3
Article title: QTL associated with resistance to cassava brown streak and cassava mosaic diseases in a bi-parental cross of two Tanzanian farmer-varieties, Namikonga and Albert
Journal Name: Theoretical and Applied Genetics
Author names: E. A. Masumba, F. Kapinga, G. Mkamilo, S. Kasele, H. Kulembeka, S. Rounsley, J. V. Bredeson, J. B. Lyons, D. S. Rokhsar, E. Kanju, M. S. Katari, A. A. Myburg, N. A. van der Merwe and M. E. Ferguson
Affiliation and email of corresponding author: Morag Ferguson, International Institute of Tropical Agriculture (IITA), P.O. Box 30709, Nairobi 00100, Kenya; m.ferguson@cgiar.org

## Sheet: Suppl. note 12 
SUPPLEMENTARY NOTE 12:
List of genes linked to SNPs identified in a narrowed qCBSDRNc11nm QTL region on a high density map.
Loading Blastoutput files
[['cbsdnec', 'Chromosome11', '5507842', '5761172']]
Done loading Blast
Loading GFF file
Done loading GFF
Sn	Region	Chr11	s. start	s.end	Gene	s.gene	e.gene
1	cbsdnec	Chromosome11	5507842	5761172	Manes.11G056100	5507702	5509250
2	cbsdnec	Chromosome11	5507842	5761172	Manes.11G056200	5521841	5527862
3	cbsdnec	Chromosome11	5507842	5761172	Manes.11G056300	5528731	5530731
4	cbsdnec	Chromosome11	5507842	5761172	Manes.11G056400	5532312	5533474
5	cbsdnec	Chromosome11	5507842	5761172	Manes.11G056500	5537406	5538695
6	cbsdnec	Chromosome11	5507842	5761172	Manes.11G056600	5542255	5543939
7	cbsdnec	Chromosome11	5507842	5761172	Manes.11G056700	5544971	5546295
8	cbsdnec	Chromosome11	5507842	5761172	Manes.11G056800	5549427	5552470
9	cbsdnec	Chromosome11	5507842	5761172	Manes.11G056900	5566789	5568101
10	cbsdnec	Chromosome11	5507842	5761172	Manes.11G057000	5572100	5573421
11	cbsdnec	Chromosome11	5507842	5761172	Manes.11G057100	5574033	5575520
12	cbsdnec	Chromosome11	5507842	5761172	Manes.11G057200	5579013	5586426
13	cbsdnec	Chromosome11	5507842	5761172	Manes.11G057300	5599573	5603638
14	cbsdnec	Chromosome11	5507842	5761172	Manes.11G057400	5603902	5615630
15	cbsdnec	Chromosome11	5507842	5761172	Manes.11G057500	5622544	5624691
16	cbsdnec	Chromosome11	5507842	5761172	Manes.11G057700	5628251	5628738
17	cbsdnec	Chromosome11	5507842	5761172	Manes.11G057800	5629242	5630728
18	cbsdnec	Chromosome11	5507842	5761172	Manes.11G057900	5635320	5639001
19	cbsdnec	Chromosome11	5507842	5761172	Manes.11G058000	5640173	5648151
20	cbsdnec	Chromosome11	5507842	5761172	Manes.11G058100	5648294	5649220
21	cbsdnec	Chromosome11	5507842	5761172	Manes.11G058200	5662122	5665856
22	cbsdnec	Chromosome11	5507842	5761172	Manes.11G058300	5685469	5689524
23	cbsdnec	Chromosome11	5507842	5761172	Manes.11G058400	5689112	5692168
24	cbsdnec	Chromosome11	5507842	5761172	Manes.11G058500	5712018	5717085
25	cbsdnec	Chromosome11	5507842	5761172	Manes.11G058600	5722114	5724440
26	cbsdnec	Chromosome11	5507842	5761172	Manes.11G058700	5726530	5731753
27	cbsdnec	Chromosome11	5507842	5761172	Manes.11G058800	5749791	5762556
