# Supplementary material for: QTL associated with resistance to cassava brown streak and cassava mosaic diseases in a bi-parental cross of two Tanzanian farmer varieties, Namikonga and Albert
Source: Theor Appl Genet. 2017 Jul 13;130(10):2069–90. doi: 10.1007/s00122-017-2943-z (PMC5606945; doi:10.1007/s00122-017-2943-z)
Supplement: Supplementary file 13 — Note 13:Functional annotation of genes linked to SNPs identified in qCBSDRNc11Nm QTL region (XLSX 16 kb) [file 122_2017_2943_MOESM13_ESM.xlsx]

## Sheet: Manuscript details
Supplementary Note 13
Article title: QTL associated with resistance to cassava brown streak and cassava mosaic diseases in a bi-parental cross of two Tanzanian farmer-varieties, Namikonga and Albert
Journal Name: Theoretical and Applied Genetics
Author names: E. A. Masumba, F. Kapinga, G. Mkamilo, S. Kasele, H. Kulembeka, S. Rounsley, J. V. Bredeson, J. B. Lyons, D. S. Rokhsar, E. Kanju, M. S. Katari, A. A. Myburg, N. A. van der Merwe and M. E. Ferguson
Affiliation and email of corresponding author: Morag Ferguson, International Institute of Tropical Agriculture (IITA), P.O. Box 30709, Nairobi 00100, Kenya; m.ferguson@cgiar.org

## Sheet: Suppl. Note 13
SUPPLEMENTARY NOTE 13:
Functional annotation of genes linked to SNPs identified in qCBSDRNc11Nm QTL region
Mesculenta_305_v6.1.annotation_info						PF07983
Sn	Gene		Gene	Gene	PFAM	PANTHER	KOG	KEGGORTH	GO	TAIR		Functional annotation
1	Manes.11G056100	32354732	Manes.11G056100.1	Manes.11G056100.1.p		PTHR26312,PTHR26312:SF35			GO:0005515	AT1G80130.1		Tetratricopeptide repeat (TPR)-like superfamily protein
2	Manes.11G056200	32355364	Manes.11G056200.1	Manes.11G056200.1.p	PF01429				GO:0005634,GO:0003677	AT1G15340.1	MBD10	Methyl-CPG-binding domain 10
	Manes.11G056200	32355365	Manes.11G056200.2	Manes.11G056200.2.p	PF01429				GO:0005634,GO:0003677	AT1G15340.1	MBD10	Methyl-CPG-binding domain 10
3	Manes.11G056300	32356179	Manes.11G056300.1	Manes.11G056300.1.p	PF00332	PTHR16631			GO:0004553,GO:0005975	AT3G15800.1		Glycosyl hydrolase superfamily protein
4	Manes.11G056400	32356010	Manes.11G056400.1	Manes.11G056400.1.p	PF02298				GO:0005507,GO:0009055	AT5G20230.1	ATBCB,BCB,SAG14	Blue-copper-binding protein
5	Manes.11G056500	32356478	Manes.11G056500.1	Manes.11G056500.1.p	PF04525					AT3G15810.1		Protein of unknown function (DUF567)
6	Manes.11G056600	32355579	Manes.11G056600.1	Manes.11G056600.1.p	PF01535	PTHR24015			GO:0005515	AT4G21065.1		Tetratricopeptide repeat (TPR)-like superfamily protein
7	Manes.11G056700	32355788	Manes.11G056700.1	Manes.11G056700.1.p	PF01627		KOG4747	K14490	GO:0004871,GO:0000160	AT1G80100.1	AHP6,HP6	Histidine phosphotransfer protein 6
8	Manes.11G056800	32354847	Manes.11G056800.1	Manes.11G056800.1.p						AT3G15840.1	PIFI	Post-illumination chlorophyll fluorescence increase
9	Manes.11G056900	32356515	Manes.11G056900.1	Manes.11G056900.1.p						AT3G15820.1	ROD1	Phosphatidic acid phosphatase-related / PAP2-related
10	Manes.11G057000	32356082	Manes.11G057000.1	Manes.11G057000.1.p	PF00571	PTHR13780	KOG1764		GO:0003824,GO:0030554	AT1G15330.1		Cystathionine beta-synthase (CBS) protein
11	Manes.11G057100	32355466	Manes.11G057100.1	Manes.11G057100.1.p	PF00560	PTHR24420			GO:0005515	AT1G80080.1	AtRLP17,TMM	Leucine-rich repeat (LRR) family protein
12	Manes.11G057200	32356059	Manes.11G057200.1	Manes.11G057200.1.p	PF00931	PTHR23155:SF236,PTHR23155	KOG4658		GO:0006952,GO:0043531	AT3G14460.1		LRR and NB-ARC domains-containing disease resistance protein
13	Manes.11G057300	32355124	Manes.11G057300.1	Manes.11G057300.1.p	PF00069	PTHR24420:SF427,PTHR24420	KOG1187		GO:0006468,GO:0004672,GO:0004674,GO:0004713,GO:0005524	AT3G15890.1		Protein kinase superfamily protein
14	Manes.11G057400	32355000	Manes.11G057400.1	Manes.11G057400.1.p	PF01398,PF10597,PF08082,PF10596,PF08083,PF08084,PF12134,PF10598	PTHR11140	KOG1795	K12856	GO:0003723,GO:0005515,GO:0000398,GO:0017070,GO:0030623	AT1G80070.1	EMB14,EMB177,EMB33,SUS2	Pre-mRNA-processing-splicing factor
15	Manes.11G057500	32356630	Manes.11G057500.1	Manes.11G057500.1.p	PF00156	PTHR11776	KOG1712	K00759	GO:0005737,GO:0009116,GO:0003999,GO:0006168	AT1G80050.1	APT2,ATAPT2,PHT1.1	Adenine phosphoribosyl transferase 2
		32356631	Manes.11G057500.2	Manes.11G057500.2.p	PF00156	PTHR11776	KOG1712	K00759	GO:0005737,GO:0009116,GO:0003999,GO:0006168	AT1G80050.1	APT2,ATAPT2,PHT1.1	Adenine phosphoribosyl transferase 2
16	Manes.11G057700	32355394	Manes.11G057700.1	Manes.11G057700.1.p
17	Manes.11G057800	32355433	Manes.11G057800.1	Manes.11G057800.1.p	PF03998	PTHR12838			GO:0006364,GO:0032040	AT3G60360.1	EDA14,UTP11	Embryo sac development arrest 14
		32355434	Manes.11G057800.2	Manes.11G057800.2.p	PF03998	PTHR12838			GO:0006364,GO:0032040	AT3G60360.1	EDA14,UTP11	Embryo sac development arrest 14
18	Manes.11G057900	32355816	Manes.11G057900.1	Manes.11G057900.1.p	PF02845				GO:0005515	AT5G32440.1		Ubiquitin system component Cue protein
19	Manes.11G058000	32354934	Manes.11G058000.1	Manes.11G058000.1.p	PF01556,PF00226,PF00684	PTHR24076,PTHR24076:SF80	KOG0715		GO:0005524,GO:0006457,GO:0009408,GO:0031072,GO:0051082	AT1G80030.3		Molecular chaperone Hsp40/DnaJ family protein
20	Manes.11G058100	32354780	Manes.11G058100.1	Manes.11G058100.1.p						AT3G15900.1
21	Manes.11G058200	32356508	Manes.11G058200.1	Manes.11G058200.1.p	PF02881,PF02978,PF00448	PTHR11564:SF5,PTHR11564	KOG0780	K03106	GO:0017111,GO:0000166,GO:0003924,GO:0005525,GO:0048500,GO:0006614,GO:0008312	AT1G48900.1		Signal recognition particle, SRP54 subunit protein
22	Manes.11G058300	32355441	Manes.11G058300.1	Manes.11G058300.1.p	PF04005	PTHR12900	KOG3999	K10903	GO:0006281,GO:0000077,GO:0030896	AT1G52530.1
		32355442	Manes.11G058300.2	Manes.11G058300.2.p	PF04005	PTHR12900	KOG3999	K10903	GO:0006281,GO:0000077,GO:0030896	AT1G52530.1
		32355443	Manes.11G058300.3	Manes.11G058300.3.p	PF04005	PTHR12900	KOG3999	K10903	GO:0006281,GO:0000077,GO:0030896	AT1G52530.1
		32355444	Manes.11G058300.4	Manes.11G058300.4.p	PF04005	PTHR12900	KOG3999	K10903	GO:0006281,GO:0000077,GO:0030896	AT1G52530.1
23	Manes.11G058400	32355509	Manes.11G058400.1	Manes.11G058400.1.p
24	Manes.11G058500	32356353	Manes.11G058500.1	Manes.11G058500.1.p	PF01920	PTHR21431	KOG3478	K04798	GO:0006457,GO:0016272,GO:0051082	AT1G29990.1	PFD6	Prefoldin 6
25	Manes.11G058600	32355955	Manes.11G058600.1	Manes.11G058600.1.p	PF00240	PTHR10666	KOG0005	K08770	GO:0005515	AT4G05320.4	UBQ10	Polyubiquitin 10
26	Manes.11G058700	32355224	Manes.11G058700.1	Manes.11G058700.1.p	PF06831,PF01149	PTHR22993:SF4,PTHR22993		K10563	GO:0006281,GO:0016799,GO:0003906,GO:0006289,GO:0003684,GO:0006284,GO:0008270,GO:0008534	AT1G52500.2	ATFPG-1,ATFPG-2,ATMMH-1,ATMMH-2,FPG-1,FPG-2,MMH-1,MMH-2	MUTM homolog-1
27	Manes.11G058800	32355864	Manes.11G058800.1	Manes.11G058800.1.p		PTHR12601	KOG1839		GO:0005515	AT1G15290.1		Tetratricopeptide repeat (TPR)-like superfamily protein
