# Supplementary material for: QTL associated with resistance to cassava brown streak and cassava mosaic diseases in a bi-parental cross of two Tanzanian farmer varieties, Namikonga and Albert
Source: Theor Appl Genet. 2017 Jul 13;130(10):2069–90. doi: 10.1007/s00122-017-2943-z (PMC5606945; doi:10.1007/s00122-017-2943-z)
Supplement: Supplementary file 14 — Note 14:BLASTn results showing the relationship between monogenic CMD resistance CMD2 and the newly identified quantitative CMD resistance (qCMDc12A) (XLSX 19 kb) [file 122_2017_2943_MOESM14_ESM.xlsx]

## Sheet: Manuscript details
Supplementary Note 14
Article title: QTL associated with resistance to cassava brown streak and cassava mosaic diseases in a bi-parental cross of two Tanzanian farmer-varieties, Namikonga and Albert
Journal Name: Theoretical and Applied Genetics
Author names: E. A. Masumba, F. Kapinga, G. Mkamilo, S. Kasele, H. Kulembeka, S. Rounsley, J. V. Bredeson, J. B. Lyons, D. S. Rokhsar, E. Kanju, M. S. Katari, A. A. Myburg, N. A. van der Merwe and M. E. Ferguson
Affiliation and email of corresponding author: Morag Ferguson, International Institute of Tropical Agriculture (IITA), P.O. Box 30709, Nairobi 00100, Kenya; m.ferguson@cgiar.org

## Sheet: Blast results_CMD2v61
SUPPLEMENTARY NOTE 14:
BLASTn results showing the relationship between monogenic CMD resistance CMD2 and the newly identified quantitative CMD resistance (qCMDc12A).
CMD2 locus (primers)
1. SSRY28fW	# BLASTN 2.2.30+
	# Query: SSRY28fW
	# Database: /home/cassava/blastdb/CassavaV61
	# Fields: query id, subject id, % identity, alignment length, mismatches, gap opens, q. start, q. end, s. start, s. end, evalue, bit score
	# 1 hits found
	SSRY28fW	Chromosome12	100	25	0	0	1	25	7541198	7541174	1e-05	47.3
2. SSRY28Rev	# BLASTN 2.2.30+
	# Query: SSRY28Rev
	# Database: /home/cassava/blastdb/CassavaV61
	# Fields: query id, subject id, % identity, alignment length, mismatches, gap opens, q. start, q. end, s. start, s. end, evalue, bit score
	# 1 hits found
	SSRY28Rev	Chromosome12	100	20	0	0	1	20	7541033	7541052	0.006	38.1
3. SSRNS158Fw	# BLASTN 2.2.30+
	# Query: SSRNS158Fw
	# Database: /home/cassava/blastdb/CassavaV61
	# Fields: query id, subject id, % identity, alignment length, mismatches, gap opens, q. start, q. end, s. start, s. end, evalue, bit score
	# 1 hits found
	SSRNS158Fw	Chromosome12	100	20	0	0	1	20	7731640	7731659	0.006	38.1
4. SSRNS158Rev	# BLASTN 2.2.30+
	# Query: SSRNS158Rev
	# Database: /home/cassava/blastdb/CassavaV61
	# Fields: query id, subject id, % identity, alignment length, mismatches, gap opens, q. start, q. end, s. start, s. end, evalue, bit score
	# 1 hits found
	SSRNS158Rev	Chromosome12	100	25	0	0	1	25	7731816	7731792	1e-05	47.3
5. SSRNS169Fw	# BLASTN 2.2.30+
	# Query: SSRNS169Fw
	# Database: /home/cassava/blastdb/CassavaV61
	# Fields: query id, subject id, % identity, alignment length, mismatches, gap opens, q. start, q. end, s. start, s. end, evalue, bit score
	# 1 hits found
	SSRNS169Fw	Chromosome12	100	20	0	0	1	20	7731640	7731659	0.006	38.1
6. SSRNS169Rev	# BLASTN 2.2.30+
	# Query: SSRNS169Rev
	# Database: /home/cassava/blastdb/CassavaV61
	# Fields: query id, subject id, % identity, alignment length, mismatches, gap opens, q. start, q. end, s. start, s. end, evalue, bit score
	# 1 hits found
	SSRNS169Rev	Chromosome12	100	20	0	0	1	20	7731970	7731951	0.006	38.1
7. RFLPRME-1Fw	# BLASTN 2.2.30+
	# Query: RFLPRME-1Fw
	# Database: /home/cassava/blastdb/CassavaV61
	# Fields: query id, subject id, % identity, alignment length, mismatches, gap opens, q. start, q. end, s. start, s. end, evalue, bit score
	# 7 hits found
	RFLPRME-1Fw	Scaffold01154	100	20	0	0	1	20	5660	5679	0.006	38.1
	RFLPRME-1Fw	Chromosome15	100	20	0	0	1	20	18531442	18531423	0.006	38.1
	RFLPRME-1Fw	Chromosome13	100	20	0	0	1	20	27509910	27509929	0.006	38.1
	RFLPRME-1Fw	Chromosome12	100	20	0	0	1	20	7873723	7873742	0.006	38.1
	RFLPRME-1Fw	Chromosome07	100	20	0	0	1	20	8421045	8421026	0.006	38.1
	RFLPRME-1Fw	Chromosome07	100	20	0	0	1	20	8428623	8428604	0.006	38.1
	RFLPRME-1Fw	Chromosome18	100	18	0	0	1	18	20598420	20598403	0.079	34.4
8. RFLPRME-1Rev	# BLASTN 2.2.30+
	# Query: RFLPRME-1Rev
	# Database: /home/cassava/blastdb/CassavaV61
	# Fields: query id, subject id, % identity, alignment length, mismatches, gap opens, q. start, q. end, s. start, s. end, evalue, bit score
	# 5 hits found
	RFLPRME-1Rev	Chromosome17	95.24	21	1	0	1	21	18574092	18574072	0.079	34.4
	RFLPRME-1Rev	Chromosome16	95.24	21	1	0	1	21	19067776	19067796	0.079	34.4
	RFLPRME-1Rev	Chromosome10	95.24	21	1	0	1	21	26279997	26280017	0.079	34.4
	RFLPRME-1Rev	Chromosome08	95.24	21	1	0	1	21	23251998	23251978	0.079	34.4
	RFLPRME-1Rev	Chromosome01	95.24	21	1	0	1	21	17735675	17735695	0.079	34.4
9. SSRNS198Fw	# BLASTN 2.2.30+
	# Query: SSRNS198Fw
	# Database: /home/cassava/blastdb/CassavaV61
	# Fields: query id, subject id, % identity, alignment length, mismatches, gap opens, q. start, q. end, s. start, s. end, evalue, bit score
	# 1 hits found
	SSRNS198Fw	Chromosome12	100	20	0	0	1	20	1353364	1353345	0.006	38.1
10. SSRNS198Rev	# BLASTN 2.2.30+
	# Query: SSRNS198Rev
	# Database: /home/cassava/blastdb/CassavaV61
	# Fields: query id, subject id, % identity, alignment length, mismatches, gap opens, q. start, q. end, s. start, s. end, evalue, bit score
	# 1 hits found
	SSRNS198Rev	Chromosome12	100	20	0	0	1	20	1353173	1353192	0.006	38.1
11. SSRY106Fw	# BLASTN 2.2.30+
	# Query: SSRY106Fw
	# Database: /home/cassava/blastdb/CassavaV61
	# Fields: query id, subject id, % identity, alignment length, mismatches, gap opens, q. start, q. end, s. start, s. end, evalue, bit score
	# 1 hits found
	SSRY106Fw	Chromosome12	100	20	0	0	1	20	5160982	5160963	0.006	38.1
12. SSRY106Rev	# BLASTN 2.2.30+
	# Query: SSRY106Rev
	# Database: /home/cassava/blastdb/CassavaV61
	# Fields: query id, subject id, % identity, alignment length, mismatches, gap opens, q. start, q. end, s. start, s. end, evalue, bit score
	# 1 hits found
	SSRY106Rev	Scaffold02848	100	21	0	0	1	21	5660	5680	0.002	39.9
	# BLAST processed 12 queries
CMD resistance loci in Albert
1. qCMDc12A	# BLASTN 2.2.30+
	# Query: chromosomeXII_4057606_4057685
	# Database: /home/cassava/blastdb/CassavaV61
	# Fields: query id, subject id, % identity, alignment length, mismatches, gap opens, q. start, q. end, s. start, s. end, evalue, bit score
	# 1 hits found
	chromosomeXII_4057606_4057685	Chromosome12	100	80	0	0	1	80	5197644	5197565	5e-35	148
2. qCMDc12A	# BLASTN 2.2.30+
	# Query: chromosomeXII_6221093_6221172
	# Database: /home/cassava/blastdb/CassavaV61
	# Fields: query id, subject id, % identity, alignment length, mismatches, gap opens, q. start, q. end, s. start, s. end, evalue, bit score
	# 2 hits found
	chromosomeXII_6221093_6221172	Chromosome12	100	80	0	0	1	80	6935979	6936058	5e-35	148
	chromosomeXII_6221093_6221172	Chromosome13	97.44	39	1	0	42	80	7509865	7509903	1e-10	67.6
3. qCMDc12A	# BLASTN 2.2.30+
QTL flanking marker	# Query: chromosomeXII_9335536_9335615
	# Database: /home/cassava/blastdb/CassavaV61
	# Fields: query id, subject id, % identity, alignment length, mismatches, gap opens, q. start, q. end, s. start, s. end, evalue, bit score
	# 1 hits found
	chromosomeXII_9335536_9335615	Chromosome12	100	80	0	0	1	80	8645282	8645361	5e-35	148
4. qCMDc12A	# BLASTN 2.2.30+
QTL flanking marker	# Query: chromosomeXII_10102335_10102414
	# Database: /home/cassava/blastdb/CassavaV61
	# Fields: query id, subject id, % identity, alignment length, mismatches, gap opens, q. start, q. end, s. start, s. end, evalue, bit score
	# 2 hits found
	chromosomeXII_10102335_10102414	Chromosome12	100	80	0	0	1	80	11615350	11615271	5e-35	148
	chromosomeXII_10102335_10102414	Chromosome12	89.16	83	6	2	1	80	11614919	11615001	1e-20	100
5. qCMDc12A	# BLASTN 2.2.30+
	# Query: chromosomeXII_11747052_11747131
	# Database: /home/cassava/blastdb/CassavaV61
	# Fields: query id, subject id, % identity, alignment length, mismatches, gap opens, q. start, q. end, s. start, s. end, evalue, bit score
	# 1 hits found
	chromosomeXII_11747052_11747131	Scaffold00256	100	80	0	0	1	80	203425	203346	5e-35	148
6. qCMDc12A	# BLASTN 2.2.30+
	# Query: chromosomeXII_3352859_3352938
	# Database: /home/cassava/blastdb/CassavaV61
	# 0 hits found
7. qCMDc12A	# BLASTN 2.2.30+
	# Query: chromosomeXII_14819225_14819305
	# Database: /home/cassava/blastdb/CassavaV61
	# 0 hits found (to confirm)
	v5.1	Position in v6.1
8. qCMDc12A	cXII:5900335	6648605
CMD3 locus	Sequences	Position in v6.1
CMD3	Seq1: TGCAGCATATCAGGCATTTC	1353350-1353375
	Seq2:TGGAAGCATGCATCAAATGT	1353175-1353200
