# Supplementary material for: QTL associated with resistance to cassava brown streak and cassava mosaic diseases in a bi-parental cross of two Tanzanian farmer varieties, Namikonga and Albert
Source: Theor Appl Genet. 2017 Jul 13;130(10):2069–90. doi: 10.1007/s00122-017-2943-z (PMC5606945; doi:10.1007/s00122-017-2943-z)
Supplement: Supplementary file 15 — Note 15: BLASTn results showing positions, LOD and PVE (%) of the previously identified SNP markers associated with CBSD resistance in Namikonga (Kulembeka, Unpublished work) (XLSX 12 kb) [file 122_2017_2943_MOESM15_ESM.xlsx]

## Sheet: Manuscript details
Supplementary Note 15
Article title: QTL associated with resistance to cassava brown streak and cassava mosaic diseases in a bi-parental cross of two Tanzanian farmer-varieties, Namikonga and Albert
Journal Name: Theoretical and Applied Genetics
Author names: E. A. Masumba, F. Kapinga, G. Mkamilo, S. Kasele, H. Kulembeka, S. Rounsley, J. V. Bredeson, J. B. Lyons, D. S. Rokhsar, E. Kanju, M. S. Katari, A. A. Myburg, N. A. van der Merwe and M. E. Ferguson
Affiliation and email of corresponding author: Morag Ferguson, International Institute of Tropical Agriculture (IITA), P.O. Box 30709, Nairobi 00100, Kenya; m.ferguson@cgiar.org

## Sheet: Suppl. Note 15
SUPPLEMENTARY NOTE 15:
BLASTn results showing positions, LOD and PVE (%) of the previously identified SNP markers associated with CBSD resistance in 'Namikonga' (Kulembeka, Unpublished work)
Sn	Marker	New name	Segregation type	QTL code	Chromosome (v6.1)	Position (v4.1)	Position (v6.1) (bp)	LOD score	PVE (%)
1	4158_671	Me.MEF.c.1857	<hkxhk>	qCBSDRNc11Nm	11	scaffold04269	5165452 - 5170171	4.05	27.5
2	3431_1037	Me.MEF.c.1513	<nnxnp>	qCBSDRNc11Nm	11	scaffold12498	5549353 - 5552344	4.11	27.8
3	4766_570	Me.MEF.c.2120	<nnxnp>	qCBSDRNc11Nm	11	scaffold12498	5507999 - 5509218	4.09	27.7
4	3071_895	Me.MEF.c.1362	<hkxhk>	qCBSDRNc11Nm	11	scaffold8446	6095907 - 6097415	3	20
5	3070_96	Me.MEF.c.1360	<hkxhk>	qCBSDRNc11Nm	11	scaffold8446	6095907 - 6096796	3	20
6	3071_666	Me.MEF.c.1361	<hkxhk>	qCBSDRNc11Nm	11	scaffold8446	59810147 - 59810909	3	20
